# Supplementary material for: The heterogeneous sensitivity of pediatric brain tumors to different oncolytic viruses is predicted by unique gene expression profiles
Source: Mol Ther Oncol. 2024 Apr 15;32(2):200804. doi: 10.1016/j.omton.2024.200804 (PMC11060958; doi:10.1016/j.omton.2024.200804)
Supplement: Table S2. Significantly correlating genes [file mmc2.xlsx]

## Sheet: Sign. Cor. Genes
Significantly correlating Genes for Delta24-RGD					Significantly correlating Genes for rQNestin 34.5v1					Significantly correlating Genes for R124					Significantly correlating Genes for rNDV-F0-GFP
Gene Symbol	(ρ) coefficient	p-value	Adjusted p-value		Gene Symbol	(ρ) coefficient	p-value	Adjusted p-value		Gene Symbol	(ρ) coefficient	p-value	Adjusted p-value		Gene Symbol	(ρ) coefficient	p-value	Adjusted p-value
ZNF354A	-0.863736	6.84638e-05	0.266803		BAIAP2	-0.803115	0.000542159	0.997338		C7orf31	-0.924954	2.19066e-06	0.025611		IFI35	-0.924093	2.34137e-06	0.0136865
EFNA4	-0.815385	0.000379132	0.812971		SDC1	-0.794265	0.000691453	0.997338		PHKA1	-0.845483	0.000139647	0.318983		ISG20	-0.915292	4.43473e-06	0.0172821
UIMC1	-0.815385	0.000379132	0.812971		SLC24A1	-0.785416	0.000872047	0.997338		PUDP	-0.841068	0.000163707	0.318983		IRAK2	-0.871288	4.94664e-05	0.115662
NLN	-0.806593	0.000491113	0.812971		PLEKHH2	-0.754441	0.00182069	0.997338		FAM221A	-0.827823	0.00025673	0.367651		KLF6	-0.831684	0.000226062	0.269354
HSP90AA1	-0.802198	0.000556306	0.812971		SPHK2	-0.752229	0.00191131	0.997338		CCDC126	-0.814577	0.000388462	0.367651		ST3GAL4	-0.827283	0.00026127	0.269354
APRT	-0.78022	0.000994494	0.813025		SUCO	-0.750017	0.00200548	0.997338		CDK5	-0.814577	0.000388462	0.367651		EFHD2	-0.820683	0.000322273	0.269354
RNF207	-0.78022	0.000994494	0.813025		FZD1	-0.741167	0.00241955	0.997338		MT-ND2	-0.810162	0.000442828	0.367651		PDIA5	-0.820683	0.000322273	0.269354
FUT10	-0.775824	0.00110848	0.813025		MTAP	-0.736742	0.00265049	0.997338		IDE	-0.796917	0.00064363	0.396035		STK4	-0.816282	0.00036897	0.269354
PRDX3	-0.771429	0.00123266	0.813025		COL9A2	-0.727892	0.00316443	0.997338		AFG3L2	-0.788087	0.000813963	0.396502		SMIM29	-0.814082	0.000394282	0.269354
NAA38	-0.767033	0.00136768	0.813025		AGO3	-0.719042	0.00375382	0.997338		HSPH1	-0.788087	0.000813963	0.396502		DHX58	-0.811882	0.000420974	0.269354
EIF3E	-0.758242	0.001673	0.813025		NAV2	-0.703555	0.00498967	0.997338		GLA	-0.783672	0.000911707	0.409953		SLC25A43	-0.805281	0.000509897	0.269354
RPL14	-0.758242	0.001673	0.813025		NFATC1	-0.701343	0.00518945	0.997338		PECR	-0.770427	0.00126245	0.442172		CTSC	-0.803081	0.000542682	0.269354
RPS20	-0.758242	0.001673	0.813025		THY1	-0.701343	0.00518945	0.997338		TMEM50B	-0.770427	0.00126245	0.442172		ATG3	-0.800881	0.000577139	0.269354
SPIDR	-0.753846	0.00184473	0.813025		SOX9	-0.681431	0.00728242	0.997338		PHKA2	-0.766012	0.00140067	0.442172		ERRFI1	-0.79868	0.000613332	0.269354
SNX5	-0.745055	0.00223004	0.813025		ORAI2	-0.672581	0.00839985	0.997338		WHRN	-0.766012	0.00140067	0.442172		TMEM41A	-0.79868	0.000613332	0.269354
PRDX6	-0.740659	0.0024452	0.813025		USP11	-0.672581	0.00839985	0.997338		ATP1B3	-0.761597	0.00155068	0.442172		LRP11	-0.79648	0.000651324	0.269354
ACAD9	-0.731868	0.00292463	0.813025		ZFP36L2	-0.663731	0.00964555	0.997338		GULP1	-0.761597	0.00155068	0.442172		TRIM47	-0.79648	0.000651324	0.269354
CRYZ	-0.731868	0.00292463	0.813025		FBXL7	-0.662247	0.00986772	0.997338		PIM2	-0.761597	0.00155068	0.442172		SIPA1	-0.79208	0.000732972	0.27478
RPS3A	-0.731868	0.00292463	0.813025		PLPP2	-0.661519	0.00997814	0.997338		IFT22	-0.748352	0.00207873	0.486049		NCLN	-0.787679	0.000822625	0.27478
CSTF1	-0.727473	0.00319062	0.813025		TTYH3	-0.661519	0.00997814	0.997338		MPV17L2	-0.739522	0.00250348	0.532149		TRIB3	-0.787679	0.000822625	0.27478
NOB1	-0.727473	0.00319062	0.813025		SLC6A8	-0.659307	0.0103195	0.997338		TECR	-0.739522	0.00250348	0.532149		ARRDC2	-0.785479	0.00087063	0.275095
RPL5	-0.727473	0.00319062	0.813025		PCOLCE2	-0.657094	0.0106698	0.997338		ZNF57	-0.730691	0.00299405	0.571094		IL17RC	-0.785479	0.00087063	0.275095
RPS18	-0.723077	0.00347529	0.813025		FAM86JP	-0.648244	0.0121632	0.997338		FKBP14	-0.726276	0.00326619	0.571094		BBS5	-0.778878	0.00102824	0.308234
RNF166	-0.718681	0.00377958	0.813025		BACE2	-0.646032	0.0125605	0.997338		METTL4	-0.726276	0.00326619	0.571094		CEP164	-0.774478	0.0011454	0.314859
RPS23	-0.718681	0.00377958	0.813025		CHST14	-0.637182	0.0142497	0.997338		ALG6	-0.721861	0.00355744	0.571094		GALK1	-0.772278	0.00120784	0.314859
ZNF561	-0.718681	0.00377958	0.813025		RRS1	-0.63497	0.0146978	0.997338		LRWD1	-0.721861	0.00355744	0.571094		THEMIS2	-0.772278	0.00120784	0.314859
ACAA2	-0.714286	0.00410441	0.813025		ZNF557	-0.63497	0.0146978	0.997338		PDIA4	-0.721861	0.00355744	0.571094		AURKAIP1	-0.770077	0.00127298	0.314859
ALDH7A1	-0.714286	0.00410441	0.813025		SGK3	-0.630545	0.0156264	0.997338		SLC35A1	-0.721861	0.00355744	0.571094		ZFP91	-0.767877	0.00134087	0.314859
MRPS27	-0.714286	0.00410441	0.813025		FAAP24	-0.621695	0.0176168	0.997338		TACO1	-0.721861	0.00355744	0.571094		RNF19B	-0.765677	0.00141163	0.314859
PDP2	-0.714286	0.00410441	0.813025		SLC35E3	-0.621695	0.0176168	0.997338		PTPN2	-0.717446	0.00386873	0.571094		SLC39A11	-0.763477	0.00148532	0.314859
TYW3	-0.714286	0.00410441	0.813025		ADAM17	-0.61727	0.0186813	0.997338		SMS	-0.717446	0.00386873	0.571094		GSTO1	-0.761277	0.00156204	0.314859
GSE1	-0.70989	0.00445074	0.813025		TMEM17	-0.61727	0.0186813	0.997338		ZNF761	-0.717446	0.00386873	0.571094		PRDX5	-0.761277	0.00156204	0.314859
IFT88	-0.705495	0.00481956	0.840977		RXYLT1	-0.615058	0.0192315	0.997338		AP1S2	-0.713031	0.00420102	0.571094		VPS26A	-0.759076	0.00164188	0.325343
KARS1	-0.705495	0.00481956	0.840977		GPR153	-0.612845	0.0197939	0.997338		CAMTA1	-0.713031	0.00420102	0.571094		DPAGT1	-0.752476	0.00190103	0.352777
RBM19	-0.705495	0.00481956	0.840977		THSD1	-0.610633	0.0203687	0.997338		RBBP7	-0.713031	0.00420102	0.571094		ELOVL1	-0.748075	0.00209109	0.357887
AC007541.1	-0.696703	0.00562868	0.896377		TSHZ1	-0.610633	0.0203687	0.997338		SOCS2	-0.713031	0.00420102	0.571094		LRRFIP1P1	-0.745875	0.00219161	0.357887
CPNE1	-0.696703	0.00562868	0.896377		ZNF446	-0.610633	0.0203687	0.997338		TXNL1	-0.713031	0.00420102	0.571094		STX2	-0.745875	0.00219161	0.357887
TOMM70	-0.696703	0.00562868	0.896377		CDC25B	-0.60842	0.0209559	0.997338		B3GALT1	-0.708616	0.00455527	0.578866		DOHH	-0.743675	0.00229591	0.357887
NUTF2	-0.692308	0.00607105	0.896377		SENP8	-0.606208	0.0215558	0.997338		ZNF823	-0.708616	0.00455527	0.578866		GPER1	-0.743675	0.00229591	0.357887
RPL13	-0.692308	0.00607105	0.896377		MBD3	-0.603996	0.0221686	0.997338		ATP6V1F	-0.704201	0.00493251	0.594494		MVB12A	-0.743675	0.00229591	0.357887
CDC23	-0.687912	0.00654004	0.896377		SPRY2	-0.603996	0.0221686	0.997338		IL27RA	-0.704201	0.00493251	0.594494		IFIT3	-0.739274	0.00251628	0.370899
QARS1	-0.687912	0.00654004	0.896377		EXTL3	-0.601783	0.0227944	0.997338		IQGAP2	-0.704201	0.00493251	0.594494		MAP3K6	-0.739274	0.00251628	0.370899
TDRP	-0.687912	0.00654004	0.896377		FSCN1	-0.599571	0.0234334	0.997338		HTATSF1	-0.699786	0.00533374	0.605405		SLC35A2	-0.739274	0.00251628	0.370899
RPS24	-0.683516	0.00703674	0.896377		NRP2	-0.599571	0.0234334	0.997338		ZNF83	-0.699786	0.00533374	0.605405		ELF4	-0.737074	0.00263256	0.370899
DDX28	-0.679121	0.00756226	0.896377		LSP1P4	-0.597358	0.0240858	0.997338		EIF1AX	-0.695371	0.00576001	0.629348		PIGL	-0.737074	0.00263256	0.370899
FGD5-AS1	-0.679121	0.00756226	0.896377		FGFR3	-0.595146	0.0247518	0.997338		GPR3	-0.695371	0.00576001	0.629348		SDF2L1	-0.737074	0.00263256	0.370899
FKBP3	-0.679121	0.00756226	0.896377		SORBS1	-0.590721	0.0261249	0.997338		RBMX2	-0.695371	0.00576001	0.629348		PCDHGC3	-0.734874	0.00275305	0.370899
RPL37	-0.679121	0.00756226	0.896377		ZNF770	-0.590721	0.0261249	0.997338		CLCN5	-0.690956	0.00621239	0.654316		PRRX1	-0.734874	0.00275305	0.370899
JAG2	-0.674725	0.00811771	0.896377		BCLAF3	-0.588509	0.0268325	0.997338		MT-ND3	-0.686541	0.00669196	0.674446		SHROOM1	-0.734874	0.00275305	0.370899
TMEM167A	-0.674725	0.00811771	0.896377		GAREM1	-0.588509	0.0268325	0.997338		ZDHHC18	-0.686541	0.00669196	0.674446		STYX	-0.734874	0.00275305	0.370899
AHCY	-0.67033	0.00870423	0.896377		MYO5C	-0.588509	0.0268325	0.997338		DPP3	-0.682126	0.00719983	0.701444		R3HDM2	-0.732674	0.00287784	0.370899
CLCC1	-0.67033	0.00870423	0.896377		PLEKHA4	-0.586296	0.0275544	0.997338		TMEM126B	-0.682126	0.00719983	0.701444		RER1	-0.730473	0.00300705	0.370899
FBXL8	-0.67033	0.00870423	0.896377		AMOT	-0.584084	0.0282906	0.997338		ABCB8	-0.677711	0.00773713	0.729474		RPS6KA4	-0.730473	0.00300705	0.370899
TBCA	-0.67033	0.00870423	0.896377		CYBC1	-0.581871	0.0290414	0.997338		TMEM19	-0.673296	0.00830499	0.738399		COX20P1	-0.729075	0.00309154	0.370899
CARM1	-0.665934	0.009323	0.896377		NAP1L3	-0.579659	0.029807	0.997338		PDHA1	-0.668881	0.00890459	0.738399		ASPHD1	-0.728273	0.0031408	0.370899
CASP6	-0.665934	0.009323	0.896377		RNF13	-0.579659	0.029807	0.997338		PSTK	-0.668881	0.00890459	0.738399		FAM174C	-0.728273	0.0031408	0.370899
CCDC117	-0.665934	0.009323	0.896377		SLC22A17	-0.579659	0.029807	0.997338		CCNE1	-0.664466	0.0095371	0.738399		FBXL12	-0.728273	0.0031408	0.370899
SEC22C	-0.665934	0.009323	0.896377		AKAP17A	-0.577446	0.0305875	0.997338		DPY19L1P1	-0.664466	0.0095371	0.738399		MELTF	-0.728273	0.0031408	0.370899
SSBP4	-0.665934	0.009323	0.896377		SNX30	-0.577446	0.0305875	0.997338		GLRX3	-0.664466	0.0095371	0.738399		TMEM138	-0.726073	0.00327918	0.375852
AC008966.1	-0.661538	0.00997518	0.896377		TCEANC2	-0.577446	0.0305875	0.997338		KAT2A	-0.664466	0.0095371	0.738399		WDR83	-0.726073	0.00327918	0.375852
AC009113.1	-0.661538	0.00997518	0.896377		MEIS2	-0.575234	0.0313832	0.997338		LINC00888	-0.664466	0.0095371	0.738399		ZFX	-0.723873	0.00342232	0.381051
ARMC2	-0.661538	0.00997518	0.896377		SARM1	-0.575234	0.0313832	0.997338		STRIP2	-0.664466	0.0095371	0.738399		RIN1	-0.721673	0.00357033	0.390101
CEP112	-0.661538	0.00997518	0.896377		DACT3	-0.573021	0.032194	0.997338		TMEM147	-0.664466	0.0095371	0.738399		TRAF1	-0.719472	0.00372333	0.40305
IPO11	-0.661538	0.00997518	0.896377		FLOT1	-0.573021	0.032194	0.997338		PIR	-0.662987	0.00975648	0.745573		FNDC3A	-0.715072	0.00404476	0.422208
PPA2	-0.661538	0.00997518	0.896377		M6PR	-0.573021	0.032194	0.997338		DPY19L1	-0.660051	0.0102037	0.745573		BCL10	-0.712872	0.00421343	0.424648
RNPC3	-0.661538	0.00997518	0.896377		TMEM14A	-0.573021	0.032194	0.997338		EPHB4	-0.660051	0.0102037	0.745573		ISG15	-0.712872	0.00421343	0.424648
GTF3A	-0.657143	0.010662	0.896377		SH3BP5	-0.570809	0.0330204	0.997338		MED21	-0.660051	0.0102037	0.745573		KCND1	-0.712872	0.00421343	0.424648
HSPA9	-0.657143	0.010662	0.896377		CYB561D2	-0.568597	0.0338624	0.997338		PHKG2	-0.660051	0.0102037	0.745573		CIB1	-0.708471	0.00456728	0.430614
RPS13	-0.657143	0.010662	0.896377		DMAP1	-0.568597	0.0338624	0.997338		PPIL6	-0.660051	0.0102037	0.745573		GADD45GIP1	-0.708471	0.00456728	0.430614
RPS6	-0.657143	0.010662	0.896377		PDIA6	-0.568597	0.0338624	0.997338		TAF12	-0.660051	0.0102037	0.745573		JUNB	-0.708471	0.00456728	0.430614
FASTKD5	-0.652747	0.0113846	0.896377		SESTD1	-0.568597	0.0338624	0.997338		MREG	-0.655636	0.0109057	0.75211		SLC22A18	-0.708471	0.00456728	0.430614
LYPLA1	-0.652747	0.0113846	0.896377		STT3B	-0.568597	0.0338624	0.997338		RTL8A	-0.655636	0.0109057	0.75211		ENTPD6	-0.704071	0.004944	0.441224
MLLT10	-0.652747	0.0113846	0.896377		ULK3	-0.568597	0.0338624	0.997338		TMEM38B	-0.655636	0.0109057	0.75211		HELZ2	-0.704071	0.004944	0.441224
PFDN4	-0.652747	0.0113846	0.896377		ARHGEF1	-0.566384	0.0347201	0.997338		AP003068.2	-0.65122	0.0116442	0.75211		NUDT22	-0.704071	0.004944	0.441224
RPL34	-0.652747	0.0113846	0.896377		FARS2	-0.566384	0.0347201	0.997338		MED14	-0.65122	0.0116442	0.75211		C1S	-0.69967	0.00534458	0.449522
RPS29	-0.652747	0.0113846	0.896377		TATDN2	-0.566384	0.0347201	0.997338		NKAP	-0.65122	0.0116442	0.75211		DAD1	-0.69967	0.00534458	0.449522
CDC123	-0.648352	0.0121442	0.896377		AC246787.1	-0.561959	0.0364838	0.997338		SLC25A39	-0.65122	0.0116442	0.75211		PABPC1P4	-0.69967	0.00534458	0.449522
CMIP	-0.648352	0.0121442	0.896377		CD164	-0.561959	0.0364838	0.997338		TTLL4	-0.65122	0.0116442	0.75211		RHOF	-0.69967	0.00534458	0.449522
NDUFS4	-0.648352	0.0121442	0.896377		SLC35B2	-0.561959	0.0364838	0.997338		ABHD11	-0.646805	0.0124205	0.752372		FOSL1	-0.69747	0.00555415	0.450927
SMAD5	-0.648352	0.0121442	0.896377		DNM3	-0.559747	0.03739	0.997338		CNOT11	-0.646805	0.0124205	0.752372		GNPNAT1	-0.69747	0.00555415	0.450927
FAM216A	-0.643956	0.0129422	0.896377		MAPKAP1	-0.559747	0.03739	0.997338		EIF2S3	-0.646805	0.0124205	0.752372		PATL1	-0.69747	0.00555415	0.450927
GFOD2	-0.643956	0.0129422	0.896377		B3GALNT1	-0.555322	0.039252	0.997338		NARS2	-0.646805	0.0124205	0.752372		SEC23IP	-0.69747	0.00555415	0.450927
UBE2K	-0.643956	0.0129422	0.896377		SIN3A	-0.555322	0.039252	0.997338		OFD1	-0.646805	0.0124205	0.752372		ABCC2	-0.69527	0.00577007	0.452737
RNF170	-0.63956	0.0137796	0.896377		TMEM143	-0.555322	0.039252	0.997338		PIGF	-0.646805	0.0124205	0.752372		C2orf69	-0.69527	0.00577007	0.452737
RPS8	-0.63956	0.0137796	0.896377		VAV2	-0.555322	0.039252	0.997338		TPST1	-0.646805	0.0124205	0.752372		PFN1P1	-0.69527	0.00577007	0.452737
UBA5	-0.63956	0.0137796	0.896377		ZNF367	-0.555322	0.039252	0.997338		DCUN1D2	-0.64239	0.0132359	0.759191		TMEM54	-0.69527	0.00577007	0.452737
AC016065.1	-0.635165	0.0146579	0.896377		INE1	-0.55311	0.0402082	0.997338		EML4	-0.64239	0.0132359	0.759191		CARD19	-0.69087	0.00622152	0.47231
ACADM	-0.635165	0.0146579	0.896377		SAMD15	-0.55311	0.0402082	0.997338		NBPF1	-0.64239	0.0132359	0.759191		AGAP2-AS1	-0.688669	0.00645731	0.4778
ADCK1	-0.635165	0.0146579	0.896377		TNC	-0.55311	0.0402082	0.997338		NEK3	-0.64239	0.0132359	0.759191		CYB561D2	-0.688669	0.00645731	0.4778
HMOX2	-0.635165	0.0146579	0.896377		U2AF1L4	-0.55311	0.0402082	0.997338		PPP2R1B	-0.64239	0.0132359	0.759191		CUTC	-0.686469	0.0067	0.484049
KIAA0753	-0.635165	0.0146579	0.896377		AGO1	-0.550897	0.0411814	0.997338		TBC1D8	-0.64239	0.0132359	0.759191		UPP1	-0.686469	0.0067	0.484049
NADK2	-0.635165	0.0146579	0.896377		BLOC1S6	-0.550897	0.0411814	0.997338		ERCC6L	-0.637975	0.0140916	0.759191		NFKBIE	-0.684269	0.00694971	0.484049
NDUFC1	-0.635165	0.0146579	0.896377		DPY19L1	-0.550897	0.0411814	0.997338		PBDC1	-0.637975	0.0140916	0.759191		SHFL	-0.684269	0.00694971	0.484049
COX4I1	-0.630769	0.0155782	0.896377		NCBP2	-0.550897	0.0411814	0.997338		REL	-0.637975	0.0140916	0.759191		DHRS4L2	-0.682069	0.00720661	0.484049
MAT2B	-0.630769	0.0155782	0.896377		RAB11A	-0.550897	0.0411814	0.997338		SPATS2L	-0.637975	0.0140916	0.759191		INTS5	-0.682069	0.00720661	0.484049
MRNIP	-0.630769	0.0155782	0.896377		LETM2	-0.548685	0.0421718	0.997338		STAG2	-0.637975	0.0140916	0.759191		SLC52A2	-0.682069	0.00720661	0.484049
NPM1	-0.630769	0.0155782	0.896377		TTC21A	-0.548685	0.0421718	0.997338		STARD3NL	-0.637975	0.0140916	0.759191		SNX16	-0.682069	0.00720661	0.484049
NUDT7	-0.630769	0.0155782	0.896377		UEVLD	-0.548685	0.0421718	0.997338		ABCB7	-0.63356	0.0149889	0.771961		CORO6	-0.679868	0.00747081	0.484049
SYS1	-0.630769	0.0155782	0.896377		VARS1	-0.548685	0.0421718	0.997338		APIP	-0.63356	0.0149889	0.771961		S100A10	-0.678414	0.00764952	0.484049
CCDC113	-0.626374	0.0165419	0.896377		CTHRC1	-0.546668	0.0430897	0.997338		ATP5F1E	-0.63356	0.0149889	0.771961		MYO15B	-0.677668	0.00774246	0.484049
CCNG1	-0.626374	0.0165419	0.896377		CALM3	-0.546472	0.0431796	0.997338		ICAM3	-0.63356	0.0149889	0.771961		PTGR1	-0.677668	0.00774246	0.484049
COPS4	-0.626374	0.0165419	0.896377		SHROOM2	-0.546472	0.0431796	0.997338		NRP2	-0.63356	0.0149889	0.771961		RELB	-0.677668	0.00774246	0.484049
DPH5	-0.626374	0.0165419	0.896377		ABCD3	-0.54426	0.0442048	0.997338		PSMG2	-0.63356	0.0149889	0.771961		TMEM109	-0.677668	0.00774246	0.484049
EBAG9	-0.626374	0.0165419	0.896377		CDKN2A	-0.54426	0.0442048	0.997338		TRMT1	-0.63356	0.0149889	0.771961		GLRX3P2	-0.675468	0.00802171	0.488447
PPID	-0.626374	0.0165419	0.896377		PEX12	-0.54426	0.0442048	0.997338		FASTKD1	-0.629145	0.0159292	0.785771		PITPNM2	-0.675468	0.00802171	0.488447
RPSA	-0.626374	0.0165419	0.896377		SCMH1	-0.54426	0.0442048	0.997338		QTRT1	-0.629145	0.0159292	0.785771		RPP25	-0.675468	0.00802171	0.488447
SKP1	-0.626374	0.0165419	0.896377		RIC8B	-0.542047	0.0452478	0.997338		RESF1	-0.629145	0.0159292	0.785771		GLI4	-0.673268	0.00830869	0.493081
UBE2D3	-0.626374	0.0165419	0.896377		SNX7	-0.542047	0.0452478	0.997338		RPS4X	-0.629145	0.0159292	0.785771		TBCEL	-0.673268	0.00830869	0.493081
B3GNTL1	-0.621978	0.0175503	0.896377		UBE2Q2	-0.542047	0.0452478	0.997338		SCML2	-0.629145	0.0159292	0.785771		AP001453.2	-0.671068	0.00860356	0.503021
C17orf67	-0.621978	0.0175503	0.896377		CMTM6	-0.539835	0.0463086	0.997338		CYREN	-0.62473	0.0169137	0.794127		NFKB2	-0.671068	0.00860356	0.503021
EBPL	-0.621978	0.0175503	0.896377		LGR4	-0.539835	0.0463086	0.997338		FBXO17	-0.62473	0.0169137	0.794127		AAMDC	-0.668867	0.00890646	0.503021
GSTCD	-0.621978	0.0175503	0.896377		RAB27A	-0.539835	0.0463086	0.997338		NAMPT	-0.62473	0.0169137	0.794127		ARPC3P3	-0.668867	0.00890646	0.503021
PEG10	-0.621978	0.0175503	0.896377		FAM89A	-0.537622	0.0473874	0.997338		PDZD11	-0.62473	0.0169137	0.794127		EEF1AKMT3	-0.668867	0.00890646	0.503021
PPFIA3	-0.621978	0.0175503	0.896377		PCSK7	-0.537622	0.0473874	0.997338		PRR13	-0.62473	0.0169137	0.794127		TMEM126A	-0.668867	0.00890646	0.503021
PRELID1	-0.621978	0.0175503	0.896377		TOR3A	-0.537622	0.0473874	0.997338		URI1	-0.62473	0.0169137	0.794127		TMEM101	-0.666667	0.00921753	0.504507
RPL29	-0.621978	0.0175503	0.896377		LRFN4	-0.53541	0.0484845	0.997338		ZNF433	-0.62473	0.0169137	0.794127		COQ10B	-0.664467	0.00953692	0.504507
AMPD2	-0.617582	0.0186047	0.896377		MLF1	-0.53541	0.0484845	0.997338		ACER3	-0.620315	0.0179437	0.800687		FAAP20	-0.664467	0.00953692	0.504507
BOD1	-0.617582	0.0186047	0.896377		NT5DC3	-0.53541	0.0484845	0.997338		ALG8	-0.620315	0.0179437	0.800687		GALM	-0.664467	0.00953692	0.504507
BTBD3	-0.617582	0.0186047	0.896377		TAF12	-0.53541	0.0484845	0.997338		AP000873.2	-0.620315	0.0179437	0.800687		MX1	-0.664467	0.00953692	0.504507
EIF4E	-0.617582	0.0186047	0.896377		TRIR	-0.53541	0.0484845	0.997338		ELAC1	-0.620315	0.0179437	0.800687		RUFY2	-0.664467	0.00953692	0.504507
FIS1	-0.617582	0.0186047	0.896377		AUTS2	-0.533198	0.0495999	0.997338		ZNF28	-0.620315	0.0179437	0.800687		TAF12	-0.664467	0.00953692	0.504507
GLI2	-0.617582	0.0186047	0.896377		BEX3	-0.533198	0.0495999	0.997338		ZNF845	-0.620315	0.0179437	0.800687		TRIP10	-0.664467	0.00953692	0.504507
H1-10-AS1	-0.617582	0.0186047	0.896377		LPCAT4	-0.533198	0.0495999	0.997338		AIMP2	-0.6159	0.0190207	0.817539		ETHE1	-0.662267	0.00986478	0.510306
MED7	-0.617582	0.0186047	0.896377		ADGRL2	0.533198	0.0495999	0.997338		AMMECR1	-0.6159	0.0190207	0.817539		SLC8B1	-0.662267	0.00986478	0.510306
NAA50	-0.617582	0.0186047	0.896377		CCSAP	0.533198	0.0495999	0.997338		CEP44	-0.6159	0.0190207	0.817539		SYAP1	-0.662267	0.00986478	0.510306
RPL10	-0.617582	0.0186047	0.896377		FZD4	0.533198	0.0495999	0.997338		TCEANC	-0.6159	0.0190207	0.817539		TMSB10	-0.660066	0.0102013	0.51629
RPS25	-0.617582	0.0186047	0.896377		SUCLA2	0.533198	0.0495999	0.997338		AC008966.1	-0.611485	0.0201458	0.826404		EML3	-0.657866	0.0105465	0.518065
RTRAF	-0.617582	0.0186047	0.896377		TERF2IP	0.533198	0.0495999	0.997338		ACOT13	-0.611485	0.0201458	0.826404		SMOX	-0.657866	0.0105465	0.518065
TAMM41	-0.617582	0.0186047	0.896377		AGPAT3	0.53541	0.0484845	0.997338		CARNMT1	-0.611485	0.0201458	0.826404		SPSB1	-0.657866	0.0105465	0.518065
USP10	-0.617582	0.0186047	0.896377		MAILR	0.53541	0.0484845	0.997338		NETO2	-0.611485	0.0201458	0.826404		FUCA2	-0.655666	0.0109007	0.522296
ATPAF1	-0.613187	0.0197063	0.896377		STK32C	0.53541	0.0484845	0.997338		ARPC1A	-0.60707	0.0213206	0.830586		HNRNPUL2	-0.655666	0.0109007	0.522296
CASC2	-0.613187	0.0197063	0.896377		SUGCT	0.53541	0.0484845	0.997338		CFDP1	-0.60707	0.0213206	0.830586		PSME2P1	-0.655666	0.0109007	0.522296
PAN3	-0.613187	0.0197063	0.896377		TMEM38A	0.53541	0.0484845	0.997338		FXN	-0.60707	0.0213206	0.830586		AL024507.2	-0.653466	0.011264	0.523237
PSMA7	-0.613187	0.0197063	0.896377		CFLAR	0.537622	0.0473874	0.997338		RINT1	-0.60707	0.0213206	0.830586		CPOX	-0.653466	0.011264	0.523237
RPL10A	-0.613187	0.0197063	0.896377		ST7	0.537622	0.0473874	0.997338		SLC35G1	-0.60707	0.0213206	0.830586		RREB1	-0.653466	0.011264	0.523237
RPL15	-0.613187	0.0197063	0.896377		TDG	0.537622	0.0473874	0.997338		SRPRB	-0.60707	0.0213206	0.830586		FUT8	-0.651266	0.0116364	0.523237
ZEB1-AS1	-0.613187	0.0197063	0.896377		ARMC1	0.539835	0.0463086	0.997338		DLD	-0.602655	0.0225463	0.830586		HERC6	-0.651266	0.0116364	0.523237
CMTR2	-0.608791	0.0208566	0.896377		TP53I11	0.539835	0.0463086	0.997338		ICA1L	-0.602655	0.0225463	0.830586		HMG20B	-0.651266	0.0116364	0.523237
DNAJC8	-0.608791	0.0208566	0.896377		ZNF354A	0.539835	0.0463086	0.997338		PGAP1	-0.602655	0.0225463	0.830586		KDELR2	-0.651266	0.0116364	0.523237
GEMIN5	-0.608791	0.0208566	0.896377		ZNF354B	0.539835	0.0463086	0.997338		PRCP	-0.602655	0.0225463	0.830586		PLCD1	-0.651266	0.0116364	0.523237
NAE1	-0.608791	0.0208566	0.896377		ALKBH5	0.542047	0.0452478	0.997338		TRMT112	-0.602655	0.0225463	0.830586		SMIM12	-0.651266	0.0116364	0.523237
RPL27A	-0.608791	0.0208566	0.896377		CDK18	0.542047	0.0452478	0.997338		ZSCAN5A	-0.602655	0.0225463	0.830586		TMEM43	-0.651266	0.0116364	0.523237
TMEM107	-0.608791	0.0208566	0.896377		MSRB2	0.542047	0.0452478	0.997338		ARF5	-0.59824	0.0238243	0.830586		AC022167.2	-0.649065	0.0120183	0.529497
ANKRD16	-0.604396	0.0220569	0.896377		PHF21A	0.542047	0.0452478	0.997338		DUSP28	-0.59824	0.0238243	0.830586		ALG3	-0.649065	0.0120183	0.529497
IMPDH2	-0.604396	0.0220569	0.896377		TLE5	0.542047	0.0452478	0.997338		ENTPD6	-0.59824	0.0238243	0.830586		SNX21	-0.649065	0.0120183	0.529497
LRRC42	-0.604396	0.0220569	0.896377		FER	0.54426	0.0442048	0.997338		LFNG	-0.59824	0.0238243	0.830586		TBX2	-0.647577	0.012282	0.529497
PAPOLA	-0.604396	0.0220569	0.896377		HEATR5B	0.54426	0.0442048	0.997338		RPAP3	-0.59824	0.0238243	0.830586		DPP9	-0.646865	0.0124097	0.529497
PRMT7	-0.604396	0.0220569	0.896377		N4BP2L1	0.54426	0.0442048	0.997338		NAA10	-0.593825	0.0251559	0.830586		ERLIN1	-0.646865	0.0124097	0.529497
RPL19	-0.604396	0.0220569	0.896377		PCDH18	0.54426	0.0442048	0.997338		OGG1	-0.593825	0.0251559	0.830586		FTH1P8	-0.646865	0.0124097	0.529497
SNX24	-0.604396	0.0220569	0.896377		CFL2	0.546472	0.0431796	0.997338		POR	-0.593825	0.0251559	0.830586		MAGT1	-0.646865	0.0124097	0.529497
UTP4	-0.604396	0.0220569	0.896377		EIF5A	0.546472	0.0431796	0.997338		TRIM45	-0.593825	0.0251559	0.830586		MOB1A	-0.646865	0.0124097	0.529497
VDAC1	-0.604396	0.0220569	0.896377		GSTM3	0.546472	0.0431796	0.997338		COX6B1	-0.58941	0.0265426	0.830586		PARP14	-0.646865	0.0124097	0.529497
ABRAXAS1	-0.6	0.0233084	0.896377		KIF5B	0.546472	0.0431796	0.997338		DDI2	-0.58941	0.0265426	0.830586		FBXL4	-0.644665	0.0128108	0.538593
AC008393.1	-0.6	0.0233084	0.896377		RNASEH1	0.546472	0.0431796	0.997338		DDIAS	-0.58941	0.0265426	0.830586		FBXO6	-0.644665	0.0128108	0.538593
BTF3	-0.6	0.0233084	0.896377		EIF2S2	0.548685	0.0421718	0.997338		MBTPS2	-0.58941	0.0265426	0.830586		PSME2P2	-0.644665	0.0128108	0.538593
CNOT1	-0.6	0.0233084	0.896377		MT-RNR1	0.548685	0.0421718	0.997338		MRS2	-0.58941	0.0265426	0.830586		C1R	-0.642465	0.0132218	0.538593
HMCES	-0.6	0.0233084	0.896377		CALM2	0.550897	0.0411814	0.997338		UBE3D	-0.58941	0.0265426	0.830586		ERLEC1	-0.642465	0.0132218	0.538593
INTS8	-0.6	0.0233084	0.896377		RCN3	0.550897	0.0411814	0.997338		USP45	-0.58941	0.0265426	0.830586		GOLPH3	-0.642465	0.0132218	0.538593
IRF2-DT	-0.6	0.0233084	0.896377		SEMA4G	0.55311	0.0402082	0.997338		VBP1	-0.58941	0.0265426	0.830586		HYI	-0.642465	0.0132218	0.538593
KAT14	-0.6	0.0233084	0.896377		ALS2	0.555322	0.039252	0.997338		AAMDC	-0.584995	0.0279857	0.830586		MALAT1	-0.642465	0.0132218	0.538593
LARP7	-0.6	0.0233084	0.896377		MIF4GD	0.557534	0.0383127	0.997338		CASP7	-0.584995	0.0279857	0.830586		RRAGC	-0.642465	0.0132218	0.538593
LIAS	-0.6	0.0233084	0.896377		UHRF1BP1	0.557534	0.0383127	0.997338		COQ10A	-0.584995	0.0279857	0.830586		STAT1	-0.642465	0.0132218	0.538593
NIPSNAP1	-0.6	0.0233084	0.896377		YWHAE	0.557534	0.0383127	0.997338		COQ6	-0.584995	0.0279857	0.830586		BAG4	-0.640264	0.0136428	0.542509
RANGRF	-0.6	0.0233084	0.896377		FAT4	0.559747	0.03739	0.997338		COX6C	-0.584995	0.0279857	0.830586		PDE8A	-0.640264	0.0136428	0.542509
THAP11	-0.6	0.0233084	0.896377		IMMP2L	0.559747	0.03739	0.997338		DCAF15	-0.584995	0.0279857	0.830586		THSD1	-0.640264	0.0136428	0.542509
ZNF621	-0.6	0.0233084	0.896377		IPO11	0.559747	0.03739	0.997338		KIAA1841	-0.584995	0.0279857	0.830586		WNT2B	-0.640264	0.0136428	0.542509
ATP5F1C	-0.595604	0.0246126	0.910589		RAB30	0.559747	0.03739	0.997338		LSM10	-0.584995	0.0279857	0.830586		DSTNP2	-0.638064	0.0140739	0.546639
LYRM1	-0.595604	0.0246126	0.910589		CSNK2A1	0.561959	0.0364838	0.997338		MALSU1	-0.584995	0.0279857	0.830586		GJC1	-0.638064	0.0140739	0.546639
RPL13A	-0.595604	0.0246126	0.910589		MAP2K4	0.564172	0.0355939	0.997338		MAP4K3	-0.584995	0.0279857	0.830586		MGAT2	-0.638064	0.0140739	0.546639
AC009061.2	-0.591209	0.0259708	0.928516		PRPSAP2	0.564172	0.0355939	0.997338		PLEKHJ1	-0.584995	0.0279857	0.830586		AC079922.2	-0.635864	0.0145154	0.54919
CWC27	-0.591209	0.0259708	0.928516		UBE2G1	0.564172	0.0355939	0.997338		RGS17	-0.584995	0.0279857	0.830586		CACNA1A	-0.635864	0.0145154	0.54919
OTULIN	-0.591209	0.0259708	0.928516		ELP5	0.566384	0.0347201	0.997338		SPTSSA	-0.584995	0.0279857	0.830586		HMGA1P2	-0.635864	0.0145154	0.54919
RPL9	-0.591209	0.0259708	0.928516		STIP1	0.566384	0.0347201	0.997338		TBRG4	-0.584995	0.0279857	0.830586		MRPL41	-0.635864	0.0145154	0.54919
GIN1	-0.586813	0.0273844	0.936113		DMXL1	0.568597	0.0338624	0.997338		TMEM51	-0.584995	0.0279857	0.830586		MTMR11	-0.635864	0.0145154	0.54919
PARD3	-0.586813	0.0273844	0.936113		WAC	0.568597	0.0338624	0.997338		ZW10	-0.584995	0.0279857	0.830586		OAS3	-0.635864	0.0145154	0.54919
TRUB1	-0.586813	0.0273844	0.936113		GTF2H2	0.570809	0.0330204	0.997338		AC092683.1	-0.58058	0.0294866	0.830586		SDHD	-0.635864	0.0145154	0.54919
WDR59	-0.586813	0.0273844	0.936113		TTC13	0.570809	0.0330204	0.997338		ACADSB	-0.58058	0.0294866	0.830586		SMPDL3A	-0.633664	0.0149674	0.553746
ZFP1	-0.586813	0.0273844	0.936113		TMEM178B	0.573021	0.032194	0.997338		ANKRD49	-0.58058	0.0294866	0.830586		VDAC1P1	-0.633664	0.0149674	0.553746
ACSF3	-0.582418	0.0288547	0.944702		ABCA3	0.575234	0.0313832	0.997338		CROT	-0.58058	0.0294866	0.830586		IFI6	-0.631464	0.01543	0.561969
AL158206.1	-0.582418	0.0288547	0.944702		LIG4	0.575234	0.0313832	0.997338		ERVK13-1	-0.58058	0.0294866	0.830586		TMEM187	-0.631464	0.01543	0.561969
CACNA1H	-0.582418	0.0288547	0.944702		RASAL2-AS1	0.577446	0.0305875	0.997338		FAM98C	-0.58058	0.0294866	0.830586		LAMB3	-0.629838	0.0157788	0.572083
FUBP1	-0.582418	0.0288547	0.944702		TOM1L1	0.577446	0.0305875	0.997338		IQCE	-0.58058	0.0294866	0.830586		ALKBH3	-0.629263	0.0159034	0.572083
MRPL11	-0.582418	0.0288547	0.944702		ADK	0.579659	0.029807	0.997338		LMAN2L	-0.58058	0.0294866	0.830586		DRAP1	-0.627063	0.0163879	0.578823
PIGU	-0.582418	0.0288547	0.944702		INA	0.579659	0.029807	0.997338		LYPLAL1	-0.58058	0.0294866	0.830586		TIMM29	-0.627063	0.0163879	0.578823
RIOX2	-0.582418	0.0288547	0.944702		KLHDC4	0.579659	0.029807	0.997338		POP4	-0.58058	0.0294866	0.830586		TM4SF1	-0.626652	0.0164796	0.578839
RPL24	-0.582418	0.0288547	0.944702		KIF16B	0.581871	0.0290414	0.997338		RNF216P1	-0.58058	0.0294866	0.830586		JOSD2	-0.624863	0.0168834	0.578839
RPP25L	-0.582418	0.0288547	0.944702		SLC29A1	0.581871	0.0290414	0.997338		SLC35D2	-0.58058	0.0294866	0.830586		KDELR3	-0.624863	0.0168834	0.578839
SIVA1	-0.582418	0.0288547	0.944702		COMMD9	0.584084	0.0282906	0.997338		SMIM7	-0.58058	0.0294866	0.830586		SDC4	-0.624863	0.0168834	0.578839
ADGRL2	-0.578022	0.030383	0.944702		NUAK2	0.584084	0.0282906	0.997338		UQCRFS1	-0.58058	0.0294866	0.830586		SLC35E4	-0.624863	0.0168834	0.578839
CDHR3	-0.578022	0.030383	0.944702		USP10	0.584084	0.0282906	0.997338		YES1	-0.58058	0.0294866	0.830586		COX14	-0.622663	0.0173903	0.584223
CDPF1	-0.578022	0.030383	0.944702		ZCCHC4	0.584084	0.0282906	0.997338		AKAP8	-0.576165	0.0310466	0.830586		CREM	-0.622663	0.0173903	0.584223
CETN3	-0.578022	0.030383	0.944702		MOB4	0.586296	0.0275544	0.997338		ARHGEF3	-0.576165	0.0310466	0.830586		VCPIP1	-0.622663	0.0173903	0.584223
MAP2K6	-0.578022	0.030383	0.944702		PRKAR1B	0.586296	0.0275544	0.997338		C6orf120	-0.576165	0.0310466	0.830586		CSTB	-0.620462	0.0179086	0.584831
RPL6	-0.578022	0.030383	0.944702		ITCH	0.588509	0.0268325	0.997338		CSPP1	-0.576165	0.0310466	0.830586		ELK3	-0.620462	0.0179086	0.584831
RPL7	-0.578022	0.030383	0.944702		SIRT1	0.588509	0.0268325	0.997338		FAAP24	-0.576165	0.0310466	0.830586		SRPRA	-0.620462	0.0179086	0.584831
STOML2	-0.578022	0.030383	0.944702		CASP3	0.590721	0.0261249	0.997338		GPX4	-0.576165	0.0310466	0.830586		TBXA2R	-0.620044	0.0180085	0.586454
DENND6B	-0.573626	0.0319708	0.947057		CENPBD1	0.590721	0.0261249	0.997338		MFSD14B	-0.576165	0.0310466	0.830586		PLIN3	-0.618262	0.0184386	0.59059
EIF2D	-0.573626	0.0319708	0.947057		RASAL2	0.590721	0.0261249	0.997338		RFXANK	-0.576165	0.0310466	0.830586		PSENEN	-0.618262	0.0184386	0.59059
EIF5A	-0.573626	0.0319708	0.947057		EPRS1	0.592933	0.0254314	0.997338		SOD1	-0.576165	0.0310466	0.830586		SPATA20	-0.618262	0.0184386	0.59059
EXOSC1	-0.573626	0.0319708	0.947057		TNFSF4	0.592933	0.0254314	0.997338		ZNF675	-0.576165	0.0310466	0.830586		SSR1	-0.618262	0.0184386	0.59059
HINT1	-0.573626	0.0319708	0.947057		BTN2A2	0.595146	0.0247518	0.997338		ATP23	-0.57175	0.0326672	0.83387		TMEM91	-0.618262	0.0184386	0.59059
RPL31	-0.573626	0.0319708	0.947057		ECI1	0.595146	0.0247518	0.997338		CABLES2	-0.57175	0.0326672	0.83387		EIF2S3B	-0.616062	0.0189803	0.593313
SHQ1	-0.573626	0.0319708	0.947057		ELMOD3	0.595146	0.0247518	0.997338		COX5A	-0.57175	0.0326672	0.83387		MPV17	-0.616062	0.0189803	0.593313
TKT	-0.573626	0.0319708	0.947057		TNFAIP2	0.595146	0.0247518	0.997338		HIBADH	-0.57175	0.0326672	0.83387		PRR13	-0.616062	0.0189803	0.593313
ULK4	-0.573626	0.0319708	0.947057		JRK	0.597358	0.0240858	0.997338		IDH3A	-0.57175	0.0326672	0.83387		TICAM1	-0.616062	0.0189803	0.593313
YTHDC2	-0.573626	0.0319708	0.947057		SDHAP3	0.597358	0.0240858	0.997338		KHDC1	-0.57175	0.0326672	0.83387		TMEM179B	-0.616062	0.0189803	0.593313
HYAL2	-0.569231	0.0336194	0.947057		NCKIPSD	0.603996	0.0221686	0.997338		KLHL15	-0.57175	0.0326672	0.83387		VAMP4	-0.616062	0.0189803	0.593313
MBLAC2	-0.569231	0.0336194	0.947057		DOP1B	0.60842	0.0209559	0.997338		MRPL4	-0.57175	0.0326672	0.83387		ZNHIT2	-0.616062	0.0189803	0.593313
MTREX	-0.569231	0.0336194	0.947057		PGGT1B	0.60842	0.0209559	0.997338		SMARCD2	-0.57175	0.0326672	0.83387		AL354740.1	-0.613862	0.019534	0.604082
PRR5	-0.569231	0.0336194	0.947057		HDAC9	0.610633	0.0203687	0.997338		SMNDC1	-0.57175	0.0326672	0.83387		ATG5	-0.613862	0.019534	0.604082
RPL21	-0.569231	0.0336194	0.947057		PCBD1	0.610633	0.0203687	0.997338		TMED5	-0.57175	0.0326672	0.83387		SNHG32	-0.613862	0.019534	0.604082
RPS19	-0.569231	0.0336194	0.947057		KLHL36	0.612845	0.0197939	0.997338		TSEN34	-0.57175	0.0326672	0.83387		TCIRG1	-0.613862	0.019534	0.604082
RPS9	-0.569231	0.0336194	0.947057		RMND5B	0.612845	0.0197939	0.997338		UMAD1	-0.57175	0.0326672	0.83387		ARPC1B	-0.611662	0.0200999	0.604082
SLC6A16	-0.569231	0.0336194	0.947057		TFPI	0.612845	0.0197939	0.997338		ZFP69	-0.57175	0.0326672	0.83387		BSCL2	-0.611662	0.0200999	0.604082
SPATA33	-0.569231	0.0336194	0.947057		C2CD2	0.615058	0.0192315	0.997338		BUD31	-0.567334	0.0343498	0.847222		HMOX1	-0.611662	0.0200999	0.604082
TRNT1	-0.569231	0.0336194	0.947057		MED11	0.615058	0.0192315	0.997338		GLMN	-0.567334	0.0343498	0.847222		TAX1BP3	-0.611662	0.0200999	0.604082
TTC8	-0.569231	0.0336194	0.947057		DCLRE1C	0.61727	0.0186813	0.997338		KATNAL2	-0.567334	0.0343498	0.847222		AC020916.1	-0.609461	0.0206781	0.613572
CALM1	-0.564835	0.0353302	0.947057		MTARC2	0.61727	0.0186813	0.997338		MPP1	-0.567334	0.0343498	0.847222		GPD2	-0.609461	0.0206781	0.613572
GPR135	-0.564835	0.0353302	0.947057		TTC19	0.61727	0.0186813	0.997338		SDHAF1	-0.567334	0.0343498	0.847222		MYDGF	-0.609461	0.0206781	0.613572
MIPEP	-0.564835	0.0353302	0.947057		PDRG1	0.619483	0.0181431	0.997338		ZNF468	-0.567334	0.0343498	0.847222		MAP10	-0.609031	0.0207926	0.615409
PCGF3	-0.564835	0.0353302	0.947057		PPP2R2D	0.621695	0.0176168	0.997338		AC008915.2	-0.562919	0.0360956	0.847377		ARHGEF19	-0.607261	0.0212687	0.615476
RAD17	-0.564835	0.0353302	0.947057		CDC73	0.623908	0.0171021	0.997338		CMTM6	-0.562919	0.0360956	0.847377		NAT1	-0.607261	0.0212687	0.615476
RBM22	-0.564835	0.0353302	0.947057		PI4KAP2	0.623908	0.0171021	0.997338		MAGT1	-0.562919	0.0360956	0.847377		PIP5KL1	-0.607261	0.0212687	0.615476
RPL32	-0.564835	0.0353302	0.947057		PPA2	0.628332	0.016107	0.997338		MITD1	-0.562919	0.0360956	0.847377		PTENP1	-0.607261	0.0212687	0.615476
SF3B3	-0.564835	0.0353302	0.947057		LARP1B	0.630545	0.0156264	0.997338		MRPL3	-0.562919	0.0360956	0.847377		TRANK1	-0.607261	0.0212687	0.615476
ZNF217	-0.564835	0.0353302	0.947057		NDRG3	0.632757	0.0151567	0.997338		MT-ND1	-0.562919	0.0360956	0.847377		STARD8	-0.605061	0.0218719	0.618751
ASH2L	-0.56044	0.0371045	0.947057		EXOC6	0.639395	0.013812	0.997338		MT-ND4	-0.562919	0.0360956	0.847377		CD44	-0.604626	0.0219928	0.618751
ATP5F1E	-0.56044	0.0371045	0.947057		GSE1	0.639395	0.013812	0.997338		NDUFAF4	-0.562919	0.0360956	0.847377		PSMD9	-0.602861	0.022488	0.618751
COX18	-0.56044	0.0371045	0.947057		SH3GLB2	0.643819	0.0129676	0.997338		OTUD3	-0.562919	0.0360956	0.847377		ADGRE5	-0.60066	0.023117	0.618751
DOK4	-0.56044	0.0371045	0.947057		CTC1	0.646032	0.0125605	0.997338		PDCD5	-0.562919	0.0360956	0.847377		FAH	-0.60066	0.023117	0.618751
HSP90AB1	-0.56044	0.0371045	0.947057		SLC25A11	0.646032	0.0125605	0.997338		PSMC2	-0.562919	0.0360956	0.847377		SAR1A	-0.60066	0.023117	0.618751
MCCC2	-0.56044	0.0371045	0.947057		PEX19	0.650457	0.0117757	0.997338		SLC30A6	-0.562919	0.0360956	0.847377		AC011005.1	-0.59846	0.0237592	0.618751
MEST	-0.56044	0.0371045	0.947057		ABHD18	0.652669	0.0113977	0.997338		SMPD2	-0.562919	0.0360956	0.847377		AC078899.1	-0.59846	0.0237592	0.618751
MICU3	-0.56044	0.0371045	0.947057		DDX41	0.652669	0.0113977	0.997338		TMEM41B	-0.562919	0.0360956	0.847377		CD164	-0.59846	0.0237592	0.618751
R3HCC1	-0.56044	0.0371045	0.947057		CMTM4	0.654882	0.0110291	0.997338		TPMT	-0.562919	0.0360956	0.847377		MTF1	-0.59846	0.0237592	0.618751
RIDA	-0.56044	0.0371045	0.947057		TBC1D22B	0.654882	0.0110291	0.997338		ZNF433-AS1	-0.562919	0.0360956	0.847377		NPC1	-0.59846	0.0237592	0.618751
VPS35	-0.56044	0.0371045	0.947057		MTIF3	0.657094	0.0106698	0.997338		ZNF569	-0.562919	0.0360956	0.847377		NUP98	-0.59846	0.0237592	0.618751
AC106795.1	-0.556044	0.0389437	0.947057		PPP1R12B	0.659307	0.0103195	0.997338		CUBN	-0.558504	0.0379061	0.84856		PTRH1	-0.59846	0.0237592	0.618751
DHTKD1	-0.556044	0.0389437	0.947057		TNPO1	0.663731	0.00964555	0.997338		DDX56	-0.558504	0.0379061	0.84856		RAB27A	-0.59846	0.0237592	0.618751
DZANK1	-0.556044	0.0389437	0.947057		PELP1	0.665944	0.00932158	0.997338		MRPS33	-0.558504	0.0379061	0.84856		TMEM258	-0.59846	0.0237592	0.618751
GINS2	-0.556044	0.0389437	0.947057		ADPRM	0.668156	0.00900607	0.997338		MTCH2	-0.558504	0.0379061	0.84856		TMX3	-0.59846	0.0237592	0.618751
NFATC3	-0.556044	0.0389437	0.947057		NEURL4	0.668156	0.00900607	0.997338		PSMD11	-0.558504	0.0379061	0.84856		ARFGAP1	-0.59626	0.0244147	0.618751
SLC27A5	-0.556044	0.0389437	0.947057		PDS5A	0.670369	0.00869888	0.997338		PYGL	-0.558504	0.0379061	0.84856		CDK16	-0.59626	0.0244147	0.618751
SNHG19	-0.556044	0.0389437	0.947057		TLCD5	0.688068	0.00652291	0.997338		S100A13	-0.558504	0.0379061	0.84856		GAPDHP1	-0.59626	0.0244147	0.618751
TMA7	-0.556044	0.0389437	0.947057		SENP3	0.692493	0.00605186	0.997338		SCG2	-0.558504	0.0379061	0.84856		LIMS1	-0.59626	0.0244147	0.618751
ZNF581	-0.556044	0.0389437	0.947057		THAP3	0.692493	0.00605186	0.997338		STMP1	-0.558504	0.0379061	0.84856		LURAP1	-0.59626	0.0244147	0.618751
ATP5PB	-0.551648	0.0408491	0.947057		RGMB	0.694706	0.0058265	0.997338		TIMM17B	-0.558504	0.0379061	0.84856		TEAD1	-0.59626	0.0244147	0.618751
FAM78A	-0.551648	0.0408491	0.947057		NUDT7	0.696918	0.00560773	0.997338		TSPAN13	-0.558504	0.0379061	0.84856		CD302	-0.594478	0.0249553	0.618751
LINC01089	-0.551648	0.0408491	0.947057		SLC25A4	0.703555	0.00498967	0.997338		KLHL4	-0.556909	0.0385765	0.84856		C19orf53	-0.59406	0.0250837	0.618751
NAP1L1	-0.551648	0.0408491	0.947057		STX8	0.703555	0.00498967	0.997338		CYRIB	-0.554089	0.0397827	0.84856		DUSP11	-0.59406	0.0250837	0.618751
NDUFAF2	-0.551648	0.0408491	0.947057		RIOK2	0.705768	0.00479596	0.997338		FAM216A	-0.554089	0.0397827	0.84856		GPR3	-0.59406	0.0250837	0.618751
OCIAD1	-0.551648	0.0408491	0.947057		ERCC2	0.70798	0.00460817	0.997338		GFM1	-0.554089	0.0397827	0.84856		ITPRIPL2	-0.59406	0.0250837	0.618751
OXNAD1	-0.551648	0.0408491	0.947057		AP3M1	0.710193	0.0044262	0.997338		GSTM4	-0.554089	0.0397827	0.84856		LY6E	-0.59406	0.0250837	0.618751
PPWD1	-0.551648	0.0408491	0.947057		TRMT44	0.710193	0.0044262	0.997338		ILVBL	-0.554089	0.0397827	0.84856		NR1H3	-0.59406	0.0250837	0.618751
RAVER2	-0.551648	0.0408491	0.947057		AC016876.1	0.719042	0.00375382	0.997338		METTL1	-0.554089	0.0397827	0.84856		RECQL	-0.59406	0.0250837	0.618751
RPARP-AS1	-0.551648	0.0408491	0.947057		LINC00910	0.721255	0.003599	0.997338		NDUFC2	-0.554089	0.0397827	0.84856		HYLS1	-0.59186	0.0257663	0.618751
TET1	-0.551648	0.0408491	0.947057		CGRRF1	0.72568	0.00330442	0.997338		NSDHL	-0.554089	0.0397827	0.84856		SERPINE1	-0.59186	0.0257663	0.618751
TMCO6	-0.551648	0.0408491	0.947057		RBM39	0.72568	0.00330442	0.997338		POLR2I	-0.554089	0.0397827	0.84856		SLK	-0.59186	0.0257663	0.618751
COX6C	-0.547253	0.042822	0.947057		VAMP2	0.738954	0.00253294	0.997338		RAP2C-AS1	-0.554089	0.0397827	0.84856		SPHK1	-0.59186	0.0257663	0.618751
ERICH1	-0.547253	0.042822	0.947057		ACSF3	0.745592	0.00220483	0.997338		RND2	-0.554089	0.0397827	0.84856		TMED10	-0.59186	0.0257663	0.618751
HDAC3	-0.547253	0.042822	0.947057		PCDHGA5	0.752229	0.00191131	0.997338		TMC7	-0.554089	0.0397827	0.84856		AC073136.1	-0.589659	0.0264627	0.618751
NGLY1	-0.547253	0.042822	0.947057		RANGRF	0.752229	0.00191131	0.997338		ZNF611	-0.554089	0.0397827	0.84856		ADGRA2	-0.589659	0.0264627	0.618751
RPS5	-0.547253	0.042822	0.947057		ZNF879	0.754441	0.00182069	0.997338		RGS20	-0.550279	0.0414563	0.84856		ARHGAP18	-0.589659	0.0264627	0.618751
SORCS2	-0.547253	0.042822	0.947057		TTC7B	0.776566	0.00108855	0.997338		ALG13	-0.549674	0.0417267	0.84856		FOSL2	-0.589659	0.0264627	0.618751
TRAPPC2L	-0.547253	0.042822	0.947057		MIF-AS1	0.778778	0.00103079	0.997338		CCDC171	-0.549674	0.0417267	0.84856		LGALS1	-0.589659	0.0264627	0.618751
CENPC	-0.542857	0.044864	0.947057		FGD4	0.780991	0.000975507	0.997338		COMMD1	-0.549674	0.0417267	0.84856		MMP11	-0.589659	0.0264627	0.618751
GPLD1	-0.542857	0.044864	0.947057		BANP	0.783203	0.000922618	0.997338		HYOU1	-0.549674	0.0417267	0.84856		NDRG1	-0.589659	0.0264627	0.618751
LINC01572	-0.542857	0.044864	0.947057		HID1	0.785416	0.000872047	0.997338		KXD1	-0.549674	0.0417267	0.84856		NUMB	-0.589659	0.0264627	0.618751
NUP54	-0.542857	0.044864	0.947057		IPO5	0.794265	0.000691453	0.997338		LETMD1	-0.549674	0.0417267	0.84856		RNF26	-0.589659	0.0264627	0.618751
OGFOD2	-0.542857	0.044864	0.947057		CLK4	0.803115	0.000542159	0.997338		MDH1	-0.549674	0.0417267	0.84856		SH3BGRL3	-0.589659	0.0264627	0.618751
PRRT1	-0.542857	0.044864	0.947057		SYNGR3	0.809752	0.000448173	0.997338		MRPL34	-0.549674	0.0417267	0.84856		TAF13	-0.589659	0.0264627	0.618751
RPGRIP1L	-0.542857	0.044864	0.947057		MPC2	0.849576	0.000119983	0.997338		MTM1	-0.549674	0.0417267	0.84856		TESK2	-0.589659	0.0264627	0.618751
SAP30-DT	-0.542857	0.044864	0.947057							PSMD3	-0.549674	0.0417267	0.84856		AL354714.2	-0.587459	0.0271731	0.622904
SCAMP1	-0.542857	0.044864	0.947057							SMCO4	-0.549674	0.0417267	0.84856		P2RX4	-0.587459	0.0271731	0.622904
SUGT1	-0.542857	0.044864	0.947057							SPR	-0.549674	0.0417267	0.84856		PLCD4	-0.587459	0.0271731	0.622904
TMEM231	-0.542857	0.044864	0.947057							SS18	-0.549674	0.0417267	0.84856		PLOD1	-0.587459	0.0271731	0.622904
TRDMT1	-0.542857	0.044864	0.947057							TIMM21	-0.549674	0.0417267	0.84856		RAB29	-0.587459	0.0271731	0.622904
UQCRB	-0.542857	0.044864	0.947057							TRMT11	-0.549674	0.0417267	0.84856		SPATC1L	-0.587459	0.0271731	0.622904
BLOC1S4	-0.538462	0.0469761	0.947057							WNK3	-0.549674	0.0417267	0.84856		AXL	-0.585259	0.0278977	0.623676
CIBAR1	-0.538462	0.0469761	0.947057							AC010326.4	-0.545259	0.0437395	0.84856		CX3CL1	-0.585259	0.0278977	0.623676
CLYBL	-0.538462	0.0469761	0.947057							ADCK1	-0.545259	0.0437395	0.84856		INAFM1	-0.585259	0.0278977	0.623676
CNOT8	-0.538462	0.0469761	0.947057							ALKBH8	-0.545259	0.0437395	0.84856		MED18	-0.585259	0.0278977	0.623676
CTU2	-0.538462	0.0469761	0.947057							C9orf72	-0.545259	0.0437395	0.84856		MICALL2	-0.585259	0.0278977	0.623676
EDC4	-0.538462	0.0469761	0.947057							CD320	-0.545259	0.0437395	0.84856		PARP10	-0.585259	0.0278977	0.623676
PPP4R2	-0.538462	0.0469761	0.947057							DFFA	-0.545259	0.0437395	0.84856		PI4K2B	-0.585259	0.0278977	0.623676
PSMC1	-0.538462	0.0469761	0.947057							LACTB2	-0.545259	0.0437395	0.84856		FUT4	-0.584802	0.0280501	0.623676
RPP38	-0.538462	0.0469761	0.947057							LIPA	-0.545259	0.0437395	0.84856		RHOG	-0.583059	0.0286366	0.623676
SLC26A6	-0.538462	0.0469761	0.947057							MTLN	-0.545259	0.0437395	0.84856		SDHAF2	-0.583059	0.0286366	0.623676
TMEM69	-0.538462	0.0469761	0.947057							NAA25	-0.545259	0.0437395	0.84856		STN1	-0.583059	0.0286366	0.623676
ZMYM4	-0.538462	0.0469761	0.947057							NR2C1	-0.545259	0.0437395	0.84856		CDC42P6	-0.580858	0.0293901	0.623676
AC093323.1	-0.534066	0.0491599	0.947057							ORC2	-0.545259	0.0437395	0.84856		LMNA	-0.580858	0.0293901	0.623676
ASB13	-0.534066	0.0491599	0.947057							PSMB1	-0.545259	0.0437395	0.84856		LRTOMT	-0.580858	0.0293901	0.623676
GUF1	-0.534066	0.0491599	0.947057							PSMD1	-0.545259	0.0437395	0.84856		MMP14	-0.580858	0.0293901	0.623676
HSD17B4	-0.534066	0.0491599	0.947057							SLC25A13	-0.545259	0.0437395	0.84856		MRPL34	-0.580858	0.0293901	0.623676
MRPS18B	-0.534066	0.0491599	0.947057							ZNF75D	-0.545259	0.0437395	0.84856		OSBPL11	-0.580858	0.0293901	0.623676
PLEKHG3	-0.534066	0.0491599	0.947057							AGK	-0.540844	0.0458225	0.84856		PCNX3	-0.580858	0.0293901	0.623676
PRANCR	-0.534066	0.0491599	0.947057							BARD1	-0.540844	0.0458225	0.84856		RCN1	-0.580858	0.0293901	0.623676
TENT4B	-0.534066	0.0491599	0.947057							BOLA3	-0.540844	0.0458225	0.84856		SMAGP	-0.580858	0.0293901	0.623676
TXNDC17	-0.534066	0.0491599	0.947057							CGNL1	-0.540844	0.0458225	0.84856		TMEM87A	-0.580858	0.0293901	0.623676
UBP1	-0.534066	0.0491599	0.947057							COA1	-0.540844	0.0458225	0.84856		ARMCX1	-0.580396	0.0295501	0.623676
CA5BP1	0.534066	0.0491599	0.947057							DCPS	-0.540844	0.0458225	0.84856		TNFSF12	-0.580396	0.0295501	0.623676
DCAF11	0.534066	0.0491599	0.947057							EOLA2	-0.540844	0.0458225	0.84856		ABRAXAS2	-0.578658	0.0301581	0.623676
DGKI	0.534066	0.0491599	0.947057							FAM118B	-0.540844	0.0458225	0.84856		APBA3	-0.578658	0.0301581	0.623676
FAM20C	0.534066	0.0491599	0.947057							GALNT11	-0.540844	0.0458225	0.84856		KCTD18	-0.578658	0.0301581	0.623676
FRMD5	0.534066	0.0491599	0.947057							HSD17B10	-0.540844	0.0458225	0.84856		SPTY2D1	-0.578658	0.0301581	0.623676
KDSR	0.534066	0.0491599	0.947057							IER3IP1	-0.540844	0.0458225	0.84856		AP1M1	-0.576458	0.0309411	0.623676
MAML2	0.534066	0.0491599	0.947057							LAMTOR4	-0.540844	0.0458225	0.84856		DUSP5	-0.576458	0.0309411	0.623676
NDUFA4P1	0.534066	0.0491599	0.947057							LPCAT3	-0.540844	0.0458225	0.84856		GNA11	-0.576458	0.0309411	0.623676
VPS39	0.534066	0.0491599	0.947057							LTV1	-0.540844	0.0458225	0.84856		MICOS13	-0.576458	0.0309411	0.623676
ZMIZ2	0.534066	0.0491599	0.947057							SHTN1	-0.540844	0.0458225	0.84856		NUCB2	-0.576458	0.0309411	0.623676
ZNF142	0.534066	0.0491599	0.947057							SKA1	-0.540844	0.0458225	0.84856		NUPR1	-0.576458	0.0309411	0.623676
BLOC1S3	0.538462	0.0469761	0.947057							TIMM8A	-0.540844	0.0458225	0.84856		PRXL2C	-0.576458	0.0309411	0.623676
CD27-AS1	0.538462	0.0469761	0.947057							UPF3B	-0.540844	0.0458225	0.84856		PTS	-0.576458	0.0309411	0.623676
CHMP2A	0.538462	0.0469761	0.947057							ZNF593	-0.540844	0.0458225	0.84856		STAP2	-0.576458	0.0309411	0.623676
FOXO3	0.538462	0.0469761	0.947057							ZNF781	-0.540844	0.0458225	0.84856		TCEAL9	-0.576458	0.0309411	0.623676
GPKOW	0.538462	0.0469761	0.947057							ATP13A1	-0.536429	0.0479769	0.84856		TRAPPC3	-0.576458	0.0309411	0.623676
HECTD2	0.538462	0.0469761	0.947057							C2orf92	-0.536429	0.0479769	0.84856		AC046176.1	-0.574258	0.031739	0.623881
KLF13	0.538462	0.0469761	0.947057							CDC34	-0.536429	0.0479769	0.84856		AIFM2	-0.574258	0.031739	0.623881
MYO6	0.538462	0.0469761	0.947057							DGKZ	-0.536429	0.0479769	0.84856		ANXA7	-0.574258	0.031739	0.623881
NPAS2	0.538462	0.0469761	0.947057							LRRCC1	-0.536429	0.0479769	0.84856		CHRAC1	-0.574258	0.031739	0.623881
RBM43	0.538462	0.0469761	0.947057							MRPS15	-0.536429	0.0479769	0.84856		ITGA5	-0.574258	0.031739	0.623881
RBMS1	0.538462	0.0469761	0.947057							PLD1	-0.536429	0.0479769	0.84856		NACA3P	-0.574258	0.031739	0.623881
TLK1	0.538462	0.0469761	0.947057							PPTC7	-0.536429	0.0479769	0.84856		PARP9	-0.574258	0.031739	0.623881
TRPT1	0.538462	0.0469761	0.947057							SERPINI1	-0.536429	0.0479769	0.84856		PWWP2B	-0.574258	0.031739	0.623881
WASH8P	0.538462	0.0469761	0.947057							SSBP1	-0.536429	0.0479769	0.84856		RASA3	-0.574258	0.031739	0.623881
COX20P1	0.541254	0.0456259	0.947057							TMED4	-0.536429	0.0479769	0.84856		RPL13P5	-0.574258	0.031739	0.623881
AEBP1	0.542857	0.044864	0.947057							ZNF182	-0.536429	0.0479769	0.84856		AL122020.1	-0.572058	0.0325522	0.623881
AC022098.1	0.547253	0.042822	0.947057							ZNF558	-0.536429	0.0479769	0.84856		COPE	-0.572058	0.0325522	0.623881
ASAP2	0.547253	0.042822	0.947057							AHCYL1	0.536429	0.0479769	0.84856		EDEM1	-0.572058	0.0325522	0.623881
CDC14B	0.547253	0.042822	0.947057							DIDO1	0.536429	0.0479769	0.84856		HIPK3	-0.572058	0.0325522	0.623881
CDKN2A	0.547253	0.042822	0.947057							FAM20C	0.536429	0.0479769	0.84856		MUS81	-0.572058	0.0325522	0.623881
FADD	0.547253	0.042822	0.947057							GMEB1	0.536429	0.0479769	0.84856		PDIA3P1	-0.572058	0.0325522	0.623881
MAGI2	0.547253	0.042822	0.947057							IARS1	0.536429	0.0479769	0.84856		PEX16	-0.572058	0.0325522	0.623881
NIPA2	0.547253	0.042822	0.947057							MGRN1	0.536429	0.0479769	0.84856		PLCB3	-0.572058	0.0325522	0.623881
PCMT1	0.547253	0.042822	0.947057							OXR1	0.536429	0.0479769	0.84856		SEC61A1	-0.572058	0.0325522	0.623881
PLEKHB2	0.547253	0.042822	0.947057							PEA15	0.536429	0.0479769	0.84856		SHARPIN	-0.572058	0.0325522	0.623881
RARA	0.547253	0.042822	0.947057							PKD2	0.536429	0.0479769	0.84856		SLC31A2	-0.572058	0.0325522	0.623881
RFTN2	0.547253	0.042822	0.947057							RMDN3	0.536429	0.0479769	0.84856		TMEM41B	-0.572058	0.0325522	0.623881
TCEAL3	0.547253	0.042822	0.947057							STARD13	0.536429	0.0479769	0.84856		ADRM1	-0.569857	0.0333807	0.625188
UBR1	0.547253	0.042822	0.947057							TBC1D1	0.536429	0.0479769	0.84856		CTSD	-0.569857	0.0333807	0.625188
AC016727.1	0.551648	0.0408491	0.947057							YIPF4	0.536429	0.0479769	0.84856		NCEH1	-0.569857	0.0333807	0.625188
ADAM12	0.551648	0.0408491	0.947057							YY1	0.536429	0.0479769	0.84856		RPL36AL	-0.569857	0.0333807	0.625188
ASB7	0.551648	0.0408491	0.947057							ZFC3H1	0.536429	0.0479769	0.84856		STT3A	-0.569857	0.0333807	0.625188
ASB8	0.551648	0.0408491	0.947057							ZFP64	0.536429	0.0479769	0.84856		TSKU	-0.569857	0.0333807	0.625188
BHLHE41	0.551648	0.0408491	0.947057							DLC1	0.53702	0.0476846	0.84856		UNC50	-0.569857	0.0333807	0.625188
HCFC2	0.551648	0.0408491	0.947057							AL138963.3	0.540844	0.0458225	0.84856		UNC93B1	-0.569857	0.0333807	0.625188
HOMER3	0.551648	0.0408491	0.947057							BCR	0.540844	0.0458225	0.84856		ADM2	-0.568282	0.0339834	0.625188
LATS1	0.551648	0.0408491	0.947057							FOXP4	0.540844	0.0458225	0.84856		CCT8P1	-0.567657	0.0342247	0.625188
MOSPD2	0.551648	0.0408491	0.947057							HAPLN3	0.540844	0.0458225	0.84856		ITGB1BP1	-0.567657	0.0342247	0.625188
PIGBOS1	0.551648	0.0408491	0.947057							MAPRE3	0.540844	0.0458225	0.84856		MRPL17	-0.567657	0.0342247	0.625188
RBM24	0.551648	0.0408491	0.947057							MIRLET7BHG	0.540844	0.0458225	0.84856		MTG2	-0.567657	0.0342247	0.625188
UBXN4	0.551648	0.0408491	0.947057							NF1	0.540844	0.0458225	0.84856		PEX6	-0.567657	0.0342247	0.625188
UNC5B	0.551648	0.0408491	0.947057							SH3BGRL2	0.540844	0.0458225	0.84856		PKIG	-0.567657	0.0342247	0.625188
USE1	0.551648	0.0408491	0.947057							TOR4A	0.540844	0.0458225	0.84856		SNUPN	-0.567657	0.0342247	0.625188
ZNF407	0.551648	0.0408491	0.947057							AC016727.1	0.545259	0.0437395	0.84856		TRAPPC4	-0.567657	0.0342247	0.625188
ASH1L	0.556044	0.0389437	0.947057							AUH	0.545259	0.0437395	0.84856		EIF1AXP1	-0.565457	0.0350844	0.627174
ATP10A	0.556044	0.0389437	0.947057							BCL6	0.545259	0.0437395	0.84856		ERO1A	-0.565457	0.0350844	0.627174
CCDC149	0.556044	0.0389437	0.947057							CDC42BPA	0.545259	0.0437395	0.84856		PTPMT1	-0.565457	0.0350844	0.627174
CYP51A1P2	0.556044	0.0389437	0.947057							CSNK1G3	0.545259	0.0437395	0.84856		PYGB	-0.565457	0.0350844	0.627174
KHDRBS3	0.556044	0.0389437	0.947057							EDF1	0.545259	0.0437395	0.84856		RAB22A	-0.565457	0.0350844	0.627174
LEMD3	0.556044	0.0389437	0.947057							FNDC4	0.545259	0.0437395	0.84856		REEP3	-0.565457	0.0350844	0.627174
NGRN	0.556044	0.0389437	0.947057							GID8	0.545259	0.0437395	0.84856		ARPC4	-0.563257	0.03596	0.630297
PEX11A	0.556044	0.0389437	0.947057							MAFG	0.545259	0.0437395	0.84856		IFNGR2	-0.563257	0.03596	0.630297
TFEB	0.556044	0.0389437	0.947057							PIH1D1	0.545259	0.0437395	0.84856		NDUFV2P1	-0.563257	0.03596	0.630297
VPS9D1	0.556044	0.0389437	0.947057							SCHIP1	0.545259	0.0437395	0.84856		VAMP7	-0.563257	0.03596	0.630297
ZC3H10	0.556044	0.0389437	0.947057							SIPA1L3	0.545259	0.0437395	0.84856		ARL2	-0.561056	0.0368516	0.633351
ZNF524	0.556044	0.0389437	0.947057							SNAI1	0.545259	0.0437395	0.84856		CEBPD	-0.561056	0.0368516	0.633351
COL16A1	0.56044	0.0371045	0.947057							CCDC127	0.549674	0.0417267	0.84856		GPRASP1	-0.561056	0.0368516	0.633351
FNIP1	0.56044	0.0371045	0.947057							CHD2	0.549674	0.0417267	0.84856		MSNP1	-0.561056	0.0368516	0.633351
MTMR10	0.56044	0.0371045	0.947057							DPYSL4	0.549674	0.0417267	0.84856		NAGA	-0.561056	0.0368516	0.633351
PCDHGC5	0.56044	0.0371045	0.947057							HK2	0.549674	0.0417267	0.84856		PLPP5	-0.561056	0.0368516	0.633351
PDK3	0.56044	0.0371045	0.947057							LRRC75B	0.549674	0.0417267	0.84856		STX4	-0.561056	0.0368516	0.633351
RABEP2	0.56044	0.0371045	0.947057							NEK6	0.549674	0.0417267	0.84856		GOLT1B	-0.558856	0.0377594	0.633351
UBE2J2	0.56044	0.0371045	0.947057							PHPT1	0.549674	0.0417267	0.84856		KHDC1	-0.558856	0.0377594	0.633351
USP8	0.56044	0.0371045	0.947057							PML	0.549674	0.0417267	0.84856		LRP5	-0.558856	0.0377594	0.633351
ZXDB	0.56044	0.0371045	0.947057							PURA	0.549674	0.0417267	0.84856		PACSIN3	-0.558856	0.0377594	0.633351
ANKRD44	0.564835	0.0353302	0.947057							SEC16A	0.549674	0.0417267	0.84856		TSR3	-0.558856	0.0377594	0.633351
HIF1A	0.564835	0.0353302	0.947057							SEC31A	0.549674	0.0417267	0.84856		YDJC	-0.558856	0.0377594	0.633351
LDLR	0.564835	0.0353302	0.947057							SUN2	0.549674	0.0417267	0.84856		DENND3	-0.556656	0.0386836	0.639675
OPHN1	0.564835	0.0353302	0.947057							TBC1D22A	0.549674	0.0417267	0.84856		MFSD1	-0.556656	0.0386836	0.639675
PPP1R7	0.564835	0.0353302	0.947057							TP53BP2	0.549674	0.0417267	0.84856		VPS16	-0.556656	0.0386836	0.639675
PRKD1	0.564835	0.0353302	0.947057							NLRP1	0.550279	0.0414563	0.84856		SLC2A10	-0.555066	0.0393618	0.642508
TICAM1	0.564835	0.0353302	0.947057							ARHGEF2	0.554089	0.0397827	0.84856		BRF2	-0.554456	0.0396244	0.642508
WHAMM	0.564835	0.0353302	0.947057							CHMP6	0.554089	0.0397827	0.84856		CCNL1	-0.554456	0.0396244	0.642508
YKT6	0.564835	0.0353302	0.947057							CPEB4	0.554089	0.0397827	0.84856		ITPR3	-0.554456	0.0396244	0.642508
ZNF784	0.564835	0.0353302	0.947057							HAGH	0.554089	0.0397827	0.84856		MOGS	-0.554456	0.0396244	0.642508
BVES	0.569231	0.0336194	0.947057							POLG	0.554089	0.0397827	0.84856		PAQR7	-0.554456	0.0396244	0.642508
FICD	0.569231	0.0336194	0.947057							QRICH1	0.554089	0.0397827	0.84856		PLXND1	-0.554456	0.0396244	0.642508
GOSR1	0.569231	0.0336194	0.947057							RABEP1	0.554089	0.0397827	0.84856		POFUT1	-0.554456	0.0396244	0.642508
ITGAV	0.569231	0.0336194	0.947057							RND3	0.554089	0.0397827	0.84856		TMEM141	-0.554456	0.0396244	0.642508
MLXIP	0.569231	0.0336194	0.947057							RNF145	0.554089	0.0397827	0.84856		CTSL	-0.552256	0.0405819	0.649032
RANBP9	0.569231	0.0336194	0.947057							TAOK3	0.554089	0.0397827	0.84856		FAM160A2	-0.552256	0.0405819	0.649032
SERGEF	0.569231	0.0336194	0.947057							USP20	0.554089	0.0397827	0.84856		NANS	-0.552256	0.0405819	0.649032
UGGT1	0.569231	0.0336194	0.947057							NR2F2	0.554699	0.0395195	0.84856		P3H1	-0.552256	0.0405819	0.649032
USF2	0.569231	0.0336194	0.947057							CLINT1	0.558504	0.0379061	0.84856		RPN1	-0.552256	0.0405819	0.649032
ZSCAN12	0.569231	0.0336194	0.947057							FYCO1	0.558504	0.0379061	0.84856		ST13P19	-0.552256	0.0405819	0.649032
B3GALNT1	0.573626	0.0319708	0.947057							NYNRIN	0.558504	0.0379061	0.84856		STEAP1	-0.552256	0.0405819	0.649032
IFNGR2	0.573626	0.0319708	0.947057							REXO4	0.558504	0.0379061	0.84856		APMAP	-0.550055	0.0415562	0.653881
OPA3	0.573626	0.0319708	0.947057							TRIM13	0.558504	0.0379061	0.84856		GMPPA	-0.550055	0.0415562	0.653881
PPP1R15A	0.573626	0.0319708	0.947057							ZNF70	0.558504	0.0379061	0.84856		HLA-DMA	-0.550055	0.0415562	0.653881
SPRED1	0.573626	0.0319708	0.947057							CLK3	0.562919	0.0360956	0.847377		PDIA6	-0.550055	0.0415562	0.653881
UBE2Q2	0.573626	0.0319708	0.947057							COMMD7	0.562919	0.0360956	0.847377		RNF213	-0.550055	0.0415562	0.653881
XIAP	0.573626	0.0319708	0.947057							DAB2IP	0.562919	0.0360956	0.847377		SPATA2	-0.550055	0.0415562	0.653881
AC011497.2	0.578022	0.030383	0.944702							MAP2K1	0.562919	0.0360956	0.847377		ANKRD13D	-0.547855	0.0425476	0.656233
CCDC93	0.578022	0.030383	0.944702							NCOR1	0.562919	0.0360956	0.847377		EHBP1L1	-0.547855	0.0425476	0.656233
CDK6	0.578022	0.030383	0.944702							OXCT1	0.562919	0.0360956	0.847377		IL10RB	-0.547855	0.0425476	0.656233
CHM	0.578022	0.030383	0.944702							RIN2	0.562919	0.0360956	0.847377		MFSD14B	-0.547855	0.0425476	0.656233
ENPP1	0.578022	0.030383	0.944702							AZI2	0.567334	0.0343498	0.847222		PLP2	-0.547855	0.0425476	0.656233
NSMCE3	0.578022	0.030383	0.944702							CREBRF	0.567334	0.0343498	0.847222		TGIF1	-0.547855	0.0425476	0.656233
RETREG1	0.578022	0.030383	0.944702							DCTN1	0.567334	0.0343498	0.847222		TMEM223	-0.547855	0.0425476	0.656233
RNF24	0.578022	0.030383	0.944702							DDX41	0.567334	0.0343498	0.847222		TTPAL	-0.547855	0.0425476	0.656233
SRGAP1	0.578022	0.030383	0.944702							GPSM1	0.567334	0.0343498	0.847222		UBE2J2	-0.547855	0.0425476	0.656233
TNK2	0.578022	0.030383	0.944702							PTPRK	0.567334	0.0343498	0.847222		VMP1	-0.547855	0.0425476	0.656233
XKR6	0.578022	0.030383	0.944702							RICTOR	0.567334	0.0343498	0.847222		FAM131A	-0.545655	0.0435563	0.657053
ZNF592	0.578022	0.030383	0.944702							SPACA9	0.567334	0.0343498	0.847222		FKBP1C	-0.545655	0.0435563	0.657053
AHDC1	0.582418	0.0288547	0.944702							YLPM1	0.567334	0.0343498	0.847222		ILRUN	-0.545655	0.0435563	0.657053
PGPEP1	0.582418	0.0288547	0.944702							ZC3H7B	0.567334	0.0343498	0.847222		ISY1	-0.545655	0.0435563	0.657053
PMAIP1	0.582418	0.0288547	0.944702							DEAF1	0.57175	0.0326672	0.83387		PIGX	-0.545655	0.0435563	0.657053
PRKCZ-AS1	0.582418	0.0288547	0.944702							FAXDC2	0.57175	0.0326672	0.83387		POMP	-0.545655	0.0435563	0.657053
ETV3	0.586813	0.0273844	0.936113							FBXL20	0.57175	0.0326672	0.83387		RPL10P9	-0.545655	0.0435563	0.657053
FAM102A	0.586813	0.0273844	0.936113							IGF1R	0.57175	0.0326672	0.83387		RPL24P8	-0.545655	0.0435563	0.657053
FLCN	0.586813	0.0273844	0.936113							MTMR3	0.57175	0.0326672	0.83387		SELENOS	-0.545655	0.0435563	0.657053
KMT2E	0.586813	0.0273844	0.936113							SLC7A1	0.57175	0.0326672	0.83387		SLC35B2	-0.545655	0.0435563	0.657053
PEX7	0.586813	0.0273844	0.936113							TRAF7	0.57175	0.0326672	0.83387		TPCN2	-0.545655	0.0435563	0.657053
PLXNA2	0.586813	0.0273844	0.936113							AC007238.1	0.576165	0.0310466	0.830586		CRELD2	-0.543455	0.0445823	0.662277
POLR2M	0.586813	0.0273844	0.936113							ADH5	0.576165	0.0310466	0.830586		HSD3B7	-0.543455	0.0445823	0.662277
TANC2	0.586813	0.0273844	0.936113							ANKZF1	0.576165	0.0310466	0.830586		NMI	-0.543455	0.0445823	0.662277
ZNF653	0.586813	0.0273844	0.936113							FEM1B	0.576165	0.0310466	0.830586		SH3GL1	-0.543455	0.0445823	0.662277
CRYAB	0.589659	0.0264627	0.936113							FOXN3	0.576165	0.0310466	0.830586		SLC66A3	-0.543455	0.0445823	0.662277
ARHGEF11	0.591209	0.0259708	0.928516							HNRNPKP1	0.576165	0.0310466	0.830586		UNC119	-0.543455	0.0445823	0.662277
CEP70	0.591209	0.0259708	0.928516							MCRIP1	0.576165	0.0310466	0.830586		RASA2	-0.541254	0.0456259	0.662624
STOML1	0.591209	0.0259708	0.928516							METTL26	0.576165	0.0310466	0.830586		RITA1	-0.541254	0.0456259	0.662624
UBE3A	0.591209	0.0259708	0.928516							NAB1	0.576165	0.0310466	0.830586		SEC61G	-0.541254	0.0456259	0.662624
ZXDA	0.591209	0.0259708	0.928516							PDE4DIP	0.576165	0.0310466	0.830586		SENP5	-0.541254	0.0456259	0.662624
ARMCX1	0.59186	0.0257663	0.928516							SEL1L3	0.576165	0.0310466	0.830586		SPTSSA	-0.541254	0.0456259	0.662624
SAMD9	0.59186	0.0257663	0.928516							SLU7	0.576165	0.0310466	0.830586		SUSD2	-0.541254	0.0456259	0.662624
AC007390.1	0.595604	0.0246126	0.910589							SSBL3P1	0.576165	0.0310466	0.830586		TRIM3	-0.541254	0.0456259	0.662624
C2orf42	0.595604	0.0246126	0.910589							USP25	0.576165	0.0310466	0.830586		WDSUB1	-0.541254	0.0456259	0.662624
HOOK2	0.595604	0.0246126	0.910589							WDR6	0.576165	0.0310466	0.830586		ADAM17	-0.539054	0.0466872	0.668787
JMJD1C	0.595604	0.0246126	0.910589							ABL2	0.58058	0.0294866	0.830586		ADORA2B	-0.539054	0.0466872	0.668787
NMI	0.595604	0.0246126	0.910589							AFF4	0.58058	0.0294866	0.830586		CTU1	-0.539054	0.0466872	0.668787
NSRP1	0.595604	0.0246126	0.910589							DCTN4	0.58058	0.0294866	0.830586		EMP1	-0.539054	0.0466872	0.668787
PPP1R3C	0.595604	0.0246126	0.910589							DXO	0.58058	0.0294866	0.830586		NFIC	-0.539054	0.0466872	0.668787
TCEAL1	0.595604	0.0246126	0.910589							ENG	0.58058	0.0294866	0.830586		PHLDA2	-0.537445	0.0474748	0.668787
ZNF774	0.595604	0.0246126	0.910589							MAP1A	0.58058	0.0294866	0.830586		CHSY1	-0.536854	0.0477664	0.668787
AKIRIN2	0.6	0.0233084	0.896377							RABGAP1	0.58058	0.0294866	0.830586		MFSD5	-0.536854	0.0477664	0.668787
B2M	0.6	0.0233084	0.896377							UBALD1	0.58058	0.0294866	0.830586		PARP12	-0.536854	0.0477664	0.668787
HERC2	0.6	0.0233084	0.896377							ZNF444	0.58058	0.0294866	0.830586		PPIC	-0.536854	0.0477664	0.668787
RNF113A	0.6	0.0233084	0.896377							ANXA6	0.584995	0.0279857	0.830586		SGPP1	-0.536854	0.0477664	0.668787
SBNO2	0.6	0.0233084	0.896377							DNAJC1	0.584995	0.0279857	0.830586		TAP1	-0.536854	0.0477664	0.668787
TRIM62	0.6	0.0233084	0.896377							FAM168A	0.584995	0.0279857	0.830586		ZFP36	-0.536854	0.0477664	0.668787
TSC22D1	0.6	0.0233084	0.896377							LINC00674	0.584995	0.0279857	0.830586		PLA2G4C	-0.534654	0.0488637	0.67394
AC102953.2	0.604396	0.0220569	0.896377							PRRC1	0.584995	0.0279857	0.830586		SFT2D1	-0.534654	0.0488637	0.67394
MSNP1	0.604396	0.0220569	0.896377							RAB3GAP2	0.584995	0.0279857	0.830586		SNTA1	-0.534654	0.0488637	0.67394
PTAR1	0.604396	0.0220569	0.896377							RB1	0.584995	0.0279857	0.830586		SQSTM1	-0.534654	0.0488637	0.67394
RAB3IP	0.604396	0.0220569	0.896377							TBC1D23	0.584995	0.0279857	0.830586		TNFRSF19	-0.534654	0.0488637	0.67394
SLC1A4	0.604396	0.0220569	0.896377							ZBTB47	0.584995	0.0279857	0.830586		ANGPTL2	-0.532454	0.0499792	0.67394
SLC9A6	0.604396	0.0220569	0.896377							ZC3H13	0.584995	0.0279857	0.830586		ANXA4	-0.532454	0.0499792	0.67394
BRD4	0.608791	0.0208566	0.896377							ZNF37A	0.584995	0.0279857	0.830586		ATF1	-0.532454	0.0499792	0.67394
COL11A2	0.608791	0.0208566	0.896377							CGREF1	0.58941	0.0265426	0.830586		CCDC22	-0.532454	0.0499792	0.67394
FAM168A	0.608791	0.0208566	0.896377							FRMD4A	0.58941	0.0265426	0.830586		DHRS4	-0.532454	0.0499792	0.67394
LYRM2	0.608791	0.0208566	0.896377							KIF3A	0.58941	0.0265426	0.830586		FLVCR2	-0.532454	0.0499792	0.67394
MTMR2	0.608791	0.0208566	0.896377							MPRIP	0.58941	0.0265426	0.830586		ICAM3	-0.532454	0.0499792	0.67394
NIPAL3	0.608791	0.0208566	0.896377							RCN3	0.58941	0.0265426	0.830586		LGR4	-0.532454	0.0499792	0.67394
PPAN	0.608791	0.0208566	0.896377							SUMO1P3	0.58941	0.0265426	0.830586		LUZP1	-0.532454	0.0499792	0.67394
STAT2	0.608791	0.0208566	0.896377							XRN1	0.58941	0.0265426	0.830586		MFN1	-0.532454	0.0499792	0.67394
ZCCHC24	0.608791	0.0208566	0.896377							ZNF395	0.58941	0.0265426	0.830586		MRPL20	-0.532454	0.0499792	0.67394
ZNF697	0.608791	0.0208566	0.896377							ZNF592	0.58941	0.0265426	0.830586		PMM2	-0.532454	0.0499792	0.67394
STAT5A	0.611662	0.0200999	0.896377							CDYL	0.593825	0.0251559	0.830586		POLDIP2	-0.532454	0.0499792	0.67394
EHHADH	0.613187	0.0197063	0.896377							LRP2BP	0.593825	0.0251559	0.830586		RAB3IL1	-0.532454	0.0499792	0.67394
FPGS	0.613187	0.0197063	0.896377							PRRC2B	0.593825	0.0251559	0.830586		SLC39A14	-0.532454	0.0499792	0.67394
HERC6	0.613187	0.0197063	0.896377							RASA4	0.593825	0.0251559	0.830586		SREBF1	-0.532454	0.0499792	0.67394
TJP1	0.613187	0.0197063	0.896377							RBSN	0.593825	0.0251559	0.830586		UBTD1	-0.532454	0.0499792	0.67394
ZNF22	0.613862	0.019534	0.896377							RNF208	0.593825	0.0251559	0.830586		AC139887.2	0.532454	0.0499792	0.67394
ATP7A	0.617582	0.0186047	0.896377							SENP2	0.593825	0.0251559	0.830586		NBEA	0.532454	0.0499792	0.67394
DENND4A	0.617582	0.0186047	0.896377							TRIM8	0.593825	0.0251559	0.830586		NUP88	0.532454	0.0499792	0.67394
NR1D1	0.617582	0.0186047	0.896377							ZNF143	0.593825	0.0251559	0.830586		SLC25A25-AS1	0.532454	0.0499792	0.67394
PREP	0.617582	0.0186047	0.896377							ALDOC	0.59824	0.0238243	0.830586		SPCS2	0.532454	0.0499792	0.67394
SKIV2L	0.617582	0.0186047	0.896377							C22orf46	0.59824	0.0238243	0.830586		TTC39C	0.532454	0.0499792	0.67394
SMOX	0.617582	0.0186047	0.896377							MYO1B	0.59824	0.0238243	0.830586		BOC	0.534654	0.0488637	0.67394
ARIH1	0.621978	0.0175503	0.896377							NISCH	0.59824	0.0238243	0.830586		RFXAP	0.534654	0.0488637	0.67394
DOCK10	0.621978	0.0175503	0.896377							RAB5A	0.59824	0.0238243	0.830586		RPL18	0.534654	0.0488637	0.67394
ETS2	0.621978	0.0175503	0.896377							TSC22D1	0.59824	0.0238243	0.830586		TDRD3	0.534654	0.0488637	0.67394
NDRG1	0.621978	0.0175503	0.896377							TSC22D3	0.59824	0.0238243	0.830586		ANKRD50	0.536854	0.0477664	0.668787
TANK	0.621978	0.0175503	0.896377							UBE3A	0.59824	0.0238243	0.830586		CELSR2	0.536854	0.0477664	0.668787
TAP1	0.621978	0.0175503	0.896377							UPF2	0.59824	0.0238243	0.830586		DMXL2	0.536854	0.0477664	0.668787
TRAF3IP2	0.621978	0.0175503	0.896377							VPS39	0.59824	0.0238243	0.830586		KIF2A	0.536854	0.0477664	0.668787
FKBP9P1	0.626374	0.0165419	0.896377							ADCY6	0.602655	0.0225463	0.830586		MBTD1	0.536854	0.0477664	0.668787
PCGF5	0.626374	0.0165419	0.896377							DENND1B	0.602655	0.0225463	0.830586		OBI1	0.536854	0.0477664	0.668787
PLXNB3	0.626374	0.0165419	0.896377							DLG5	0.602655	0.0225463	0.830586		PI4KAP2	0.536854	0.0477664	0.668787
SERPINE2	0.626374	0.0165419	0.896377							DNAJB4	0.602655	0.0225463	0.830586		PTGFRN	0.536854	0.0477664	0.668787
TMEM86A	0.626374	0.0165419	0.896377							EXD3	0.602655	0.0225463	0.830586		SNRK	0.536854	0.0477664	0.668787
SATB2-AS1	0.629145	0.0159292	0.896377							LARS1	0.602655	0.0225463	0.830586		TP53BP2	0.536854	0.0477664	0.668787
AP001453.2	0.630769	0.0155782	0.896377							LZTS3	0.602655	0.0225463	0.830586		YLPM1	0.536854	0.0477664	0.668787
ARID5A	0.630769	0.0155782	0.896377							METTL14	0.602655	0.0225463	0.830586		KIAA1958	0.539054	0.0466872	0.668787
ATL1	0.630769	0.0155782	0.896377							NFKBIL1	0.602655	0.0225463	0.830586		PUM1	0.539054	0.0466872	0.668787
GPRASP2	0.630769	0.0155782	0.896377							NOTCH2	0.602655	0.0225463	0.830586		SLC9A3-AS1	0.539054	0.0466872	0.668787
MYO5A	0.630769	0.0155782	0.896377							PPP1R12B	0.602655	0.0225463	0.830586		ZKSCAN2	0.539054	0.0466872	0.668787
NANS	0.630769	0.0155782	0.896377							YPEL3	0.602655	0.0225463	0.830586		ZNF277	0.539054	0.0466872	0.668787
SATB2	0.630769	0.0155782	0.896377							AL021707.2	0.60707	0.0213206	0.830586		SMN2	0.539648	0.0463992	0.668787
SIRPA	0.630769	0.0155782	0.896377							NPDC1	0.60707	0.0213206	0.830586		ANK3	0.541254	0.0456259	0.662624
CRIPT	0.635165	0.0146579	0.896377							OXSR1	0.60707	0.0213206	0.830586		AP5M1	0.541254	0.0456259	0.662624
CSPG4	0.635165	0.0146579	0.896377							PHRF1	0.60707	0.0213206	0.830586		CEP112	0.541254	0.0456259	0.662624
LBH	0.635165	0.0146579	0.896377							TENM2	0.60707	0.0213206	0.830586		KANTR	0.541254	0.0456259	0.662624
MX1	0.635165	0.0146579	0.896377							TMEM47	0.60707	0.0213206	0.830586		MAN2A2	0.541254	0.0456259	0.662624
SPG11	0.635165	0.0146579	0.896377							H1-0	0.607738	0.0211396	0.830586		RBM22	0.541254	0.0456259	0.662624
BEST1	0.63956	0.0137796	0.896377							AKAP11	0.611485	0.0201458	0.826404		ZFP62	0.541254	0.0456259	0.662624
CHST14	0.63956	0.0137796	0.896377							ARL8A	0.611485	0.0201458	0.826404		ZNF48	0.541254	0.0456259	0.662624
THBS2	0.640264	0.0136428	0.896377							DIP2C	0.611485	0.0201458	0.826404		ZNF594	0.541254	0.0456259	0.662624
ADCK5	0.643956	0.0129422	0.896377							MAP3K10	0.611485	0.0201458	0.826404		ZNF664	0.541254	0.0456259	0.662624
BAMBI	0.643956	0.0129422	0.896377							MAPK7	0.611485	0.0201458	0.826404		FOXK2	0.543455	0.0445823	0.662277
CRTC1	0.643956	0.0129422	0.896377							MTMR4	0.611485	0.0201458	0.826404		MED1	0.543455	0.0445823	0.662277
GCNA	0.643956	0.0129422	0.896377							RBX1	0.611485	0.0201458	0.826404		PCDH7	0.543455	0.0445823	0.662277
LOXL1	0.643956	0.0129422	0.896377							SLC1A1	0.611485	0.0201458	0.826404		PPM1L	0.543455	0.0445823	0.662277
MAP1A	0.643956	0.0129422	0.896377							ZFHX2	0.611485	0.0201458	0.826404		SOX4	0.543455	0.0445823	0.662277
MFAP1	0.643956	0.0129422	0.896377							AK1	0.6159	0.0190207	0.817539		ZNF687	0.543455	0.0445823	0.662277
TMEM87A	0.643956	0.0129422	0.896377							CHD3	0.6159	0.0190207	0.817539		CADM4	0.545655	0.0435563	0.657053
ZNF688	0.643956	0.0129422	0.896377							EP300	0.6159	0.0190207	0.817539		KIAA1549	0.545655	0.0435563	0.657053
ENOX2	0.648352	0.0121442	0.896377							FBXW5	0.6159	0.0190207	0.817539		MRFAP1L1	0.545655	0.0435563	0.657053
HABP4	0.648352	0.0121442	0.896377							GGT7	0.6159	0.0190207	0.817539		PNN	0.545655	0.0435563	0.657053
TBC1D10B	0.648352	0.0121442	0.896377							ZSWIM3	0.6159	0.0190207	0.817539		TKT	0.545655	0.0435563	0.657053
FMNL3	0.652747	0.0113846	0.896377							APBB1	0.620315	0.0179437	0.800687		ZBTB12	0.545655	0.0435563	0.657053
STXBP1	0.652747	0.0113846	0.896377							CEACAM19	0.620315	0.0179437	0.800687		C17orf97	0.547855	0.0425476	0.656233
EHBP1	0.657143	0.010662	0.896377							FAM193B	0.620315	0.0179437	0.800687		FASTKD2	0.547855	0.0425476	0.656233
IFI27L2	0.661538	0.00997518	0.896377							PLEKHO2	0.620315	0.0179437	0.800687		KATNB1	0.547855	0.0425476	0.656233
NFE2L2	0.661538	0.00997518	0.896377							RXRB	0.620315	0.0179437	0.800687		TSTD2	0.547855	0.0425476	0.656233
NUDT4	0.661538	0.00997518	0.896377							UGDH	0.620315	0.0179437	0.800687		ZNF26	0.548069	0.0424504	0.656233
SCRN3	0.661538	0.00997518	0.896377							ZNF707	0.620315	0.0179437	0.800687		AL353743.1	0.550055	0.0415562	0.653881
SRPX	0.661538	0.00997518	0.896377							FBXL5	0.62473	0.0169137	0.794127		EP400	0.550055	0.0415562	0.653881
BLOC1S6	0.665934	0.009323	0.896377							MT-TQ	0.62473	0.0169137	0.794127		NT5C3B	0.550055	0.0415562	0.653881
MYO9A	0.665934	0.009323	0.896377							POLK	0.62473	0.0169137	0.794127		SORT1	0.550055	0.0415562	0.653881
GSDME	0.674725	0.00811771	0.896377							RMDN2	0.62473	0.0169137	0.794127		UCHL1	0.550055	0.0415562	0.653881
MBD3	0.674725	0.00811771	0.896377							TAPT1	0.62473	0.0169137	0.794127		UHRF1BP1	0.550055	0.0415562	0.653881
NFIC	0.674725	0.00811771	0.896377							CAMSAP1	0.629145	0.0159292	0.785771		DBN1	0.552256	0.0405819	0.649032
NIPA1	0.674725	0.00811771	0.896377							ERBIN	0.629145	0.0159292	0.785771		TERF2IP	0.552256	0.0405819	0.649032
TAOK3	0.674725	0.00811771	0.896377							KIF7	0.629145	0.0159292	0.785771		TNPO3	0.552256	0.0405819	0.649032
NCOA1	0.679121	0.00756226	0.896377							KLF13	0.629145	0.0159292	0.785771		ARVCF	0.554456	0.0396244	0.642508
SESTD1	0.679121	0.00756226	0.896377							PRPF6	0.629145	0.0159292	0.785771		CDC26	0.554456	0.0396244	0.642508
UAP1L1	0.679121	0.00756226	0.896377							FAM114A2	0.63356	0.0149889	0.771961		DENND11	0.554456	0.0396244	0.642508
MAP10	0.679868	0.00747081	0.896377							GPANK1	0.63356	0.0149889	0.771961		DHFR	0.554456	0.0396244	0.642508
DSTYK	0.683516	0.00703674	0.896377							NPEPPS	0.63356	0.0149889	0.771961		NAP1L4	0.554456	0.0396244	0.642508
CCDC82	0.687912	0.00654004	0.896377							BABAM2	0.637975	0.0140916	0.759191		ANP32A	0.556656	0.0386836	0.639675
MATN2	0.687912	0.00654004	0.896377							IP6K1	0.637975	0.0140916	0.759191		NPEPPS	0.556656	0.0386836	0.639675
NAP1L5	0.687912	0.00654004	0.896377							KIZ	0.637975	0.0140916	0.759191		OLMALINC	0.556656	0.0386836	0.639675
TDRD7	0.687912	0.00654004	0.896377							MFAP1	0.637975	0.0140916	0.759191		STARD7-AS1	0.556656	0.0386836	0.639675
ZEB2	0.687912	0.00654004	0.896377							MIF4GD	0.637975	0.0140916	0.759191		TMA7	0.556656	0.0386836	0.639675
ZNF703	0.687912	0.00654004	0.896377							PLXNB2	0.637975	0.0140916	0.759191		ZNF577	0.556656	0.0386836	0.639675
MICAL1	0.692308	0.00607105	0.896377							PTPN23	0.637975	0.0140916	0.759191		ZNF821	0.556656	0.0386836	0.639675
IL1RAP	0.69307	0.00599248	0.896377							PUM1	0.637975	0.0140916	0.759191		AC004943.2	0.558856	0.0377594	0.633351
CROCC	0.696703	0.00562868	0.896377							SNX18	0.637975	0.0140916	0.759191		BPNT1	0.558856	0.0377594	0.633351
MAP3K5	0.704071	0.004944	0.850004							IRF1-AS1	0.64239	0.0132359	0.759191		GOLGA8A	0.558856	0.0377594	0.633351
MICALL2	0.70989	0.00445074	0.813025							KDM4B	0.64239	0.0132359	0.759191		GVQW3	0.558856	0.0377594	0.633351
SERINC2	0.70989	0.00445074	0.813025							WBP4	0.64239	0.0132359	0.759191		IP6K1	0.558856	0.0377594	0.633351
SGK3	0.70989	0.00445074	0.813025							CNST	0.646805	0.0124205	0.752372		KCTD1	0.558856	0.0377594	0.633351
UNC45A	0.70989	0.00445074	0.813025							CXXC5	0.646805	0.0124205	0.752372		LDB1	0.558856	0.0377594	0.633351
ARMC5	0.714286	0.00410441	0.813025							OGFR	0.646805	0.0124205	0.752372		MACIR	0.558856	0.0377594	0.633351
EPS8	0.714286	0.00410441	0.813025							YTHDC1	0.646805	0.0124205	0.752372		RSKR	0.558856	0.0377594	0.633351
SNAPC5	0.714286	0.00410441	0.813025							ARMCX2	0.647517	0.0122927	0.752372		UBFD1	0.558856	0.0377594	0.633351
GGN	0.718681	0.00377958	0.813025							GDPD5	0.65122	0.0116442	0.75211		UNC13B	0.558856	0.0377594	0.633351
LRCH2	0.718681	0.00377958	0.813025							GUK1	0.65122	0.0116442	0.75211		AGTPBP1	0.561056	0.0368516	0.633351
HERC1	0.723077	0.00347529	0.813025							MFSD6	0.65122	0.0116442	0.75211		C4orf33	0.561056	0.0368516	0.633351
SCAND2P	0.723077	0.00347529	0.813025							PEAK1	0.65122	0.0116442	0.75211		DDX42	0.561056	0.0368516	0.633351
ZNF506	0.723077	0.00347529	0.813025							PPP1R9B	0.65122	0.0116442	0.75211		GBAP1	0.561056	0.0368516	0.633351
ZC3HAV1	0.727473	0.00319062	0.813025							RAB24	0.65122	0.0116442	0.75211		KLHL9	0.561056	0.0368516	0.633351
BMERB1	0.731868	0.00292463	0.813025							RPS6KC1	0.65122	0.0116442	0.75211		MAP2	0.561056	0.0368516	0.633351
ROCK2	0.731868	0.00292463	0.813025							ZNF710	0.65122	0.0116442	0.75211		CROCCP3	0.563257	0.03596	0.630297
INO80	0.736264	0.00267645	0.813025							BOD1L1	0.655636	0.0109057	0.75211		FAM185A	0.563257	0.03596	0.630297
NUDCD3	0.736264	0.00267645	0.813025							KLHDC3	0.655636	0.0109057	0.75211		GTF2IP4	0.563257	0.03596	0.630297
UBR3	0.736264	0.00267645	0.813025							OPN3	0.655636	0.0109057	0.75211		LINC00342	0.563257	0.03596	0.630297
POLG	0.740659	0.0024452	0.813025							SRC	0.655636	0.0109057	0.75211		NTPCR	0.563257	0.03596	0.630297
AKAP13	0.749451	0.00203015	0.813025							WDR37	0.655636	0.0109057	0.75211		TERF1	0.563257	0.03596	0.630297
SVIP	0.752476	0.00190103	0.813025							DIAPH3	0.660051	0.0102037	0.745573		UBE2O	0.563257	0.03596	0.630297
ARHGEF1	0.758242	0.001673	0.813025							PPFIA4	0.660051	0.0102037	0.745573		ZNF322	0.563257	0.03596	0.630297
BTBD1	0.758242	0.001673	0.813025							ARF1	0.664466	0.0095371	0.738399		ZNF783	0.563257	0.03596	0.630297
SLC44A1	0.762637	0.00151423	0.813025							FAM53C	0.664466	0.0095371	0.738399		ATPAF1	0.565457	0.0350844	0.627174
PIP4P1	0.767033	0.00136768	0.813025							GTPBP1	0.664466	0.0095371	0.738399		HOMER1	0.565457	0.0350844	0.627174
ZC3H12C	0.767033	0.00136768	0.813025							RNF41	0.664466	0.0095371	0.738399		KIAA0232	0.565457	0.0350844	0.627174
TMEM62	0.775824	0.00110848	0.813025							SLC22A23	0.664466	0.0095371	0.738399		MAPT	0.565457	0.0350844	0.627174
SPPL3	0.78022	0.000994494	0.813025							TAB1	0.664466	0.0095371	0.738399		OSCP1	0.565457	0.0350844	0.627174
ZNF718	0.783672	0.000911707	0.813025							TSC2	0.664466	0.0095371	0.738399		PDE7A	0.565457	0.0350844	0.627174
OLFML2A	0.810989	0.00043221	0.812971							ABL1	0.668881	0.00890459	0.738399		POGZ	0.565457	0.0350844	0.627174
FAIM	0.869087	5.44905e-05	0.266803							CCDC50	0.668881	0.00890459	0.738399		TMEM79	0.565457	0.0350844	0.627174
ABHD2	0.881319	3.10951e-05	0.266803							PIANP	0.668881	0.00890459	0.738399		AKAP7	0.567657	0.0342247	0.625188
										TEF	0.668881	0.00890459	0.738399		C12orf43	0.567657	0.0342247	0.625188
										TP53	0.668881	0.00890459	0.738399		FAM171A2	0.567657	0.0342247	0.625188
										ZNF133	0.668881	0.00890459	0.738399		GBA2	0.567657	0.0342247	0.625188
										ATP10A	0.673296	0.00830499	0.738399		NOP14	0.567657	0.0342247	0.625188
										C5orf24	0.673296	0.00830499	0.738399		RPL6	0.567657	0.0342247	0.625188
										INPPL1	0.673296	0.00830499	0.738399		TLK2	0.567657	0.0342247	0.625188
										MON1A	0.673296	0.00830499	0.738399		ZMYM4	0.567657	0.0342247	0.625188
										EMC10	0.677711	0.00773713	0.729474		AHCYL2	0.569857	0.0333807	0.625188
										GRSF1	0.677711	0.00773713	0.729474		ARGLU1	0.569857	0.0333807	0.625188
										SEC24C	0.677711	0.00773713	0.729474		HSP90AB1	0.569857	0.0333807	0.625188
										ADAMTS10	0.682126	0.00719983	0.701444		RBM23	0.569857	0.0333807	0.625188
										VCAN	0.682126	0.00719983	0.701444		SETD2	0.569857	0.0333807	0.625188
										ACSF2	0.686541	0.00669196	0.674446		BCL9	0.572058	0.0325522	0.623881
										DBN1	0.686541	0.00669196	0.674446		IGF2BP3	0.572058	0.0325522	0.623881
										RFC1	0.686541	0.00669196	0.674446		MLLT1	0.572058	0.0325522	0.623881
										GSTM3	0.690956	0.00621239	0.654316		UBE2Q2P1	0.572058	0.0325522	0.623881
										PCDHGB2	0.690956	0.00621239	0.654316		ZNF232	0.572058	0.0325522	0.623881
										SNX33	0.690956	0.00621239	0.654316		NELFA	0.574258	0.031739	0.623881
										GLUD1P3	0.695371	0.00576001	0.629348		NFX1	0.574258	0.031739	0.623881
										AGRN	0.699786	0.00533374	0.605405		TMEM94	0.574258	0.031739	0.623881
										BICD2	0.699786	0.00533374	0.605405		KIAA1586	0.576458	0.0309411	0.623676
										MIA3	0.699786	0.00533374	0.605405		NONO	0.576458	0.0309411	0.623676
										PFKP	0.699786	0.00533374	0.605405		NPIPB3	0.576458	0.0309411	0.623676
										BRD1	0.704201	0.00493251	0.594494		SMARCA4	0.576458	0.0309411	0.623676
										THRAP3	0.704201	0.00493251	0.594494		CAMK4	0.578658	0.0301581	0.623676
										CERT1	0.708616	0.00455527	0.578866		DHX40	0.578658	0.0301581	0.623676
										HDAC5	0.708616	0.00455527	0.578866		PARD3	0.578658	0.0301581	0.623676
										LMBRD2	0.708616	0.00455527	0.578866		RBM19	0.578658	0.0301581	0.623676
										PIAS1	0.708616	0.00455527	0.578866		RPL12	0.578658	0.0301581	0.623676
										ARID5B	0.713031	0.00420102	0.571094		RPS8	0.578658	0.0301581	0.623676
										RANGAP1	0.713031	0.00420102	0.571094		SUPT3H	0.578658	0.0301581	0.623676
										SBF1	0.713031	0.00420102	0.571094		VASH1-AS1	0.578658	0.0301581	0.623676
										ARHGAP24	0.717446	0.00386873	0.571094		ZC4H2	0.578658	0.0301581	0.623676
										CCNG2	0.717446	0.00386873	0.571094		AC004890.2	0.580858	0.0293901	0.623676
										LARP1	0.717446	0.00386873	0.571094		AC064807.1	0.580858	0.0293901	0.623676
										MIR210HG	0.717446	0.00386873	0.571094		ARL15	0.580858	0.0293901	0.623676
										ANKRD37	0.721861	0.00355744	0.571094		NUP133	0.580858	0.0293901	0.623676
										MYO10	0.721861	0.00355744	0.571094		PSMD4	0.580858	0.0293901	0.623676
										AFF3	0.722656	0.00350358	0.571094		RPL13	0.580858	0.0293901	0.623676
										ARID4B	0.726276	0.00326619	0.571094		RPL31	0.580858	0.0293901	0.623676
										YTHDF2	0.726276	0.00326619	0.571094		RPS3A	0.580858	0.0293901	0.623676
										DNAJC5	0.730691	0.00299405	0.571094		SSBP3	0.580858	0.0293901	0.623676
										DRG2	0.730691	0.00299405	0.571094		YTHDC1	0.580858	0.0293901	0.623676
										RTL6	0.730691	0.00299405	0.571094		CYP4V2	0.583059	0.0286366	0.623676
										MFGE8	0.739522	0.00250348	0.532149		LRRC49	0.583059	0.0286366	0.623676
										MARF1	0.743937	0.0022833	0.513347		NRIP1	0.583059	0.0286366	0.623676
										SAMD14	0.743937	0.0022833	0.513347		SAP30BP	0.583059	0.0286366	0.623676
										MPI	0.748352	0.00207873	0.486049		ZNF37BP	0.583059	0.0286366	0.623676
										TSC1	0.748352	0.00207873	0.486049		AC005670.3	0.585259	0.0278977	0.623676
										MOB1B	0.752767	0.00188896	0.469869		DMAC1	0.585259	0.0278977	0.623676
										RNF114	0.752767	0.00188896	0.469869		EPRS1	0.585259	0.0278977	0.623676
										RXRA	0.752767	0.00188896	0.469869		SCCPDH	0.585259	0.0278977	0.623676
										AL021368.2	0.757182	0.0017132	0.455205		ASPHD2	0.587459	0.0271731	0.622904
										GPALPP1	0.757182	0.0017132	0.455205		EP400P1	0.587459	0.0271731	0.622904
										SPSB3	0.757182	0.0017132	0.455205		RPL10A	0.587459	0.0271731	0.622904
										EPN2	0.761597	0.00155068	0.442172		SDHC	0.587459	0.0271731	0.622904
										ING4	0.766012	0.00140067	0.442172		CCDC120	0.589659	0.0264627	0.618751
										JADE1	0.766012	0.00140067	0.442172		EFNA3	0.589659	0.0264627	0.618751
										NFASC	0.766012	0.00140067	0.442172		KIDINS220	0.589659	0.0264627	0.618751
										MARCHF6	0.770427	0.00126245	0.442172		KLHL23	0.589659	0.0264627	0.618751
										ZNF281	0.770427	0.00126245	0.442172		MARCHF9	0.589659	0.0264627	0.618751
										DNAJC18	0.774842	0.00113532	0.442172		NT5DC2	0.589659	0.0264627	0.618751
										KLHL20	0.774842	0.00113532	0.442172		PCCB	0.589659	0.0264627	0.618751
										ARL10	0.783672	0.000911707	0.409953		PCYOX1L	0.589659	0.0264627	0.618751
										ATP9A	0.788087	0.000813963	0.396502		RABIF	0.589659	0.0264627	0.618751
										SNRNP35	0.788087	0.000813963	0.396502		RALGPS1	0.589659	0.0264627	0.618751
										WDR26	0.792502	0.000724794	0.396502		TUBA1B	0.589659	0.0264627	0.618751
										N4BP2L2	0.796917	0.00064363	0.396035		ZBTB5	0.589659	0.0264627	0.618751
										SGSM2	0.801332	0.000569925	0.391941		ZNF790-AS1	0.589659	0.0264627	0.618751
										LSM11	0.805747	0.000503157	0.367651		HIP1R	0.59186	0.0257663	0.618751
										SEPTIN8	0.805747	0.000503157	0.367651		KLHL7	0.59186	0.0257663	0.618751
										SH3BP5L	0.810162	0.000442828	0.367651		ZNF71	0.59186	0.0257663	0.618751
										ZMIZ1	0.814577	0.000388462	0.367651		FAM207A	0.59406	0.0250837	0.618751
										CDC42EP3	0.818993	0.000339607	0.367651		NPIPB5	0.59406	0.0250837	0.618751
										RBPJ	0.836653	0.000191022	0.319034		RPARP-AS1	0.59406	0.0250837	0.618751
										ANKRD17	0.849898	0.000118539	0.318983		RPL14	0.59406	0.0250837	0.618751
										SLC41A1	0.849898	0.000118539	0.318983		RPL5	0.59406	0.0250837	0.618751
										FAAP100	0.902879	9.80022e-06	0.0572872		APTX	0.59626	0.0244147	0.618751
															SNN	0.59626	0.0244147	0.618751
															SUPT7L	0.59626	0.0244147	0.618751
															TDG	0.59626	0.0244147	0.618751
															CIAO3	0.59846	0.0237592	0.618751
															MKS1	0.59846	0.0237592	0.618751
															NPDC1	0.59846	0.0237592	0.618751
															ZDHHC21	0.59846	0.0237592	0.618751
															ILDR2	0.60066	0.023117	0.618751
															NPIPB4	0.60066	0.023117	0.618751
															RPS2	0.60066	0.023117	0.618751
															SEMA6C	0.60066	0.023117	0.618751
															TRAK1	0.60066	0.023117	0.618751
															ZNF510	0.60066	0.023117	0.618751
															ALDH1B1	0.602861	0.022488	0.618751
															KRBA1	0.602861	0.022488	0.618751
															MAILR	0.602861	0.022488	0.618751
															MFSD14C	0.602861	0.022488	0.618751
															PCSK1N	0.602861	0.022488	0.618751
															RAB3GAP2	0.602861	0.022488	0.618751
															SECISBP2	0.602861	0.022488	0.618751
															TMEM106B	0.602861	0.022488	0.618751
															ZNF132	0.602861	0.022488	0.618751
															ZNF141	0.602861	0.022488	0.618751
															KLHDC4	0.605061	0.0218719	0.618751
															TUBA1A	0.605061	0.0218719	0.618751
															TYW1	0.605061	0.0218719	0.618751
															UBE2Q1	0.605061	0.0218719	0.618751
															IKZF2	0.607261	0.0212687	0.615476
															RPL7L1	0.607261	0.0212687	0.615476
															TTC28-AS1	0.607261	0.0212687	0.615476
															VWA8	0.607261	0.0212687	0.615476
															RNF187	0.609461	0.0206781	0.613572
															ZNF586	0.609461	0.0206781	0.613572
															AGBL5	0.611662	0.0200999	0.604082
															EPB41L5	0.611662	0.0200999	0.604082
															MISP3	0.611662	0.0200999	0.604082
															NSUN5P1	0.611662	0.0200999	0.604082
															PGBD4	0.611662	0.0200999	0.604082
															PRR36	0.611662	0.0200999	0.604082
															STRADB	0.611662	0.0200999	0.604082
															BRD7	0.616062	0.0189803	0.593313
															NLGN1	0.616062	0.0189803	0.593313
															PTPN4	0.618262	0.0184386	0.59059
															AC092835.1	0.620462	0.0179086	0.584831
															DIDO1	0.620462	0.0179086	0.584831
															GDF11	0.620462	0.0179086	0.584831
															KLF12	0.620462	0.0179086	0.584831
															LSAMP	0.620462	0.0179086	0.584831
															MYH10	0.620462	0.0179086	0.584831
															SLTM	0.620462	0.0179086	0.584831
															MED27	0.622663	0.0173903	0.584223
															SALL2	0.622663	0.0173903	0.584223
															SEC31B	0.622663	0.0173903	0.584223
															UBXN2B	0.622663	0.0173903	0.584223
															CCDC85C	0.624863	0.0168834	0.578839
															ELP1	0.624863	0.0168834	0.578839
															H3-3A	0.624863	0.0168834	0.578839
															RNF130	0.624863	0.0168834	0.578839
															RPSA	0.624863	0.0168834	0.578839
															CLHC1	0.627063	0.0163879	0.578823
															DNAJC18	0.627063	0.0163879	0.578823
															PJA1	0.627063	0.0163879	0.578823
															ZNF33B	0.627063	0.0163879	0.578823
															LINC00174	0.629263	0.0159034	0.572083
															RPS6	0.629263	0.0159034	0.572083
															AF127577.4	0.631464	0.01543	0.561969
															ARL10	0.631464	0.01543	0.561969
															CAVIN4	0.631464	0.01543	0.561969
															BCOR	0.633664	0.0149674	0.553746
															DCTN4	0.633664	0.0149674	0.553746
															PAIP1	0.633664	0.0149674	0.553746
															RPL23	0.633664	0.0149674	0.553746
															ZNF852	0.633664	0.0149674	0.553746
															SMU1	0.635864	0.0145154	0.54919
															COPG2	0.638064	0.0140739	0.546639
															GTF2IP20	0.638064	0.0140739	0.546639
															HAGH	0.638064	0.0140739	0.546639
															MYEF2	0.638064	0.0140739	0.546639
															EHMT2	0.640264	0.0136428	0.542509
															LANCL1	0.640264	0.0136428	0.542509
															ZNF552	0.640264	0.0136428	0.542509
															CYTH2	0.642465	0.0132218	0.538593
															PIGM	0.642465	0.0132218	0.538593
															TUBB	0.644665	0.0128108	0.538593
															FBXL19-AS1	0.646865	0.0124097	0.529497
															TSPYL4	0.646865	0.0124097	0.529497
															ACTR8	0.649065	0.0120183	0.529497
															RPRD2	0.649065	0.0120183	0.529497
															AL162595.1	0.651266	0.0116364	0.523237
															CNOT3	0.651266	0.0116364	0.523237
															GALNT16	0.651266	0.0116364	0.523237
															MVB12B	0.651266	0.0116364	0.523237
															TMEM18	0.651266	0.0116364	0.523237
															RPS23	0.653466	0.011264	0.523237
															CCT3	0.655666	0.0109007	0.522296
															DAPK1	0.655666	0.0109007	0.522296
															ZNF721	0.655666	0.0109007	0.522296
															DPYSL4	0.657866	0.0105465	0.518065
															IP6K2	0.657866	0.0105465	0.518065
															RPL15	0.657866	0.0105465	0.518065
															ZNF286B	0.657866	0.0105465	0.518065
															AC060780.1	0.660066	0.0102013	0.51629
															CTCF	0.660066	0.0102013	0.51629
															CYFIP2	0.660066	0.0102013	0.51629
															RPAP2	0.660066	0.0102013	0.51629
															RPS24	0.662267	0.00986478	0.510306
															ZNF37A	0.662267	0.00986478	0.510306
															CTXN1	0.664467	0.00953692	0.504507
															LINC00641	0.664467	0.00953692	0.504507
															MMP15	0.664467	0.00953692	0.504507
															NPM1	0.664467	0.00953692	0.504507
															TMEM161B-AS1	0.664467	0.00953692	0.504507
															DNAJA1	0.666667	0.00921753	0.504507
															AMZ2P1	0.668867	0.00890646	0.503021
															CPS1	0.668867	0.00890646	0.503021
															RPL4	0.668867	0.00890646	0.503021
															TTC13	0.668867	0.00890646	0.503021
															AC007566.1	0.673268	0.00830869	0.493081
															ARRB2	0.673268	0.00830869	0.493081
															TENM3	0.673268	0.00830869	0.493081
															CMTM1	0.675468	0.00802171	0.488447
															HNRNPC	0.675468	0.00802171	0.488447
															CLUHP3	0.677668	0.00774246	0.484049
															FHIT	0.677668	0.00774246	0.484049
															PLPP6	0.677668	0.00774246	0.484049
															SUMO2	0.677668	0.00774246	0.484049
															AC018638.4	0.679868	0.00747081	0.484049
															CEP68	0.679868	0.00747081	0.484049
															EVL	0.679868	0.00747081	0.484049
															PTOV1	0.679868	0.00747081	0.484049
															ENAH	0.682069	0.00720661	0.484049
															RNF150	0.682069	0.00720661	0.484049
															ZNF213-AS1	0.682069	0.00720661	0.484049
															ZNF428	0.682069	0.00720661	0.484049
															ANKRD36	0.684269	0.00694971	0.484049
															SET	0.684269	0.00694971	0.484049
															ABCA3	0.686469	0.0067	0.484049
															CREB1	0.688669	0.00645731	0.4778
															IL17RD	0.688669	0.00645731	0.4778
															EPB41	0.69087	0.00622152	0.47231
															KDM3B	0.69087	0.00622152	0.47231
															RPL7A	0.69087	0.00622152	0.47231
															CAMSAP1	0.69307	0.00599248	0.467054
															HNRNPK	0.69527	0.00577007	0.452737
															LDAH	0.69747	0.00555415	0.450927
															APC	0.69967	0.00534458	0.449522
															MPDZ	0.69967	0.00534458	0.449522
															PLEKHG3	0.69967	0.00534458	0.449522
															PODXL2	0.701871	0.00514124	0.449522
															BPTF	0.704071	0.004944	0.441224
															EIF4E	0.704071	0.004944	0.441224
															NSUN5P2	0.704071	0.004944	0.441224
															SPIN3	0.704071	0.004944	0.441224
															LRP6	0.708471	0.00456728	0.430614
															MBOAT2	0.708471	0.00456728	0.430614
															STX18-AS1	0.708471	0.00456728	0.430614
															CASKIN2	0.710671	0.00438756	0.430614
															PRPSAP2	0.712872	0.00421343	0.424648
															SINHCAF	0.715072	0.00404476	0.422208
															ZNF84	0.716026	0.00397328	0.422208
															KLHL13	0.717272	0.00388143	0.41631
															RPS15A	0.721673	0.00357033	0.390101
															CASTOR3	0.723873	0.00342232	0.381051
															PREPL	0.723873	0.00342232	0.381051
															N6AMT1	0.726073	0.00327918	0.375852
															KAT14	0.728273	0.0031408	0.370899
															RAB9B	0.728273	0.0031408	0.370899
															USP32P3	0.728273	0.0031408	0.370899
															YTHDC2	0.728273	0.0031408	0.370899
															GPLD1	0.732674	0.00287784	0.370899
															TANC1	0.737074	0.00263256	0.370899
															GON4L	0.743675	0.00229591	0.357887
															NUDT16L1	0.743675	0.00229591	0.357887
															CCNT2-AS1	0.745875	0.00219161	0.357887
															DPYSL3	0.748075	0.00209109	0.357887
															PIP5K1A	0.750275	0.00199427	0.357887
															ZNF346	0.750275	0.00199427	0.357887
															APOM	0.752476	0.00190103	0.352777
															KPNA5	0.754676	0.00181128	0.347143
															ZNF140	0.756876	0.00172493	0.336103
															ZNF605	0.761277	0.00156204	0.314859
															ACIN1	0.763477	0.00148532	0.314859
															KIAA1143	0.763477	0.00148532	0.314859
															COMMD10	0.765677	0.00141163	0.314859
															RTKN2	0.765677	0.00141163	0.314859
															SHC3	0.765677	0.00141163	0.314859
															SMYD3	0.765677	0.00141163	0.314859
															RGS12	0.767877	0.00134087	0.314859
															KIF3A	0.770077	0.00127298	0.314859
															KDM3A	0.776678	0.00108556	0.314859
															PLXNB1	0.778878	0.00102824	0.308234
															BRSK1	0.787679	0.000822625	0.27478
															SMARCA5	0.789879	0.000776763	0.27478
															CCNJL	0.79428	0.000691182	0.269354
															SNHG14	0.79428	0.000691182	0.269354
															TMEM183A	0.79648	0.000651324	0.269354
															SRRM2	0.803081	0.000542682	0.269354
															SUGP1	0.805281	0.000509897	0.269354
															SYT11	0.809681	0.000449103	0.269354
															RANBP6	0.816282	0.00036897	0.269354
															STAU2	0.816282	0.00036897	0.269354
															IDH2	0.840485	0.000167122	0.244228
															SH3YL1	0.849285	0.000121301	0.202591
															ZNF638	0.853686	0.000102565	0.199847
															ZNF248	0.902091	1.02689e-05	0.0300135
															ZNF286A	0.946095	3.15177e-07	0.00368473
