# Supplementary material for: The heterogeneous sensitivity of pediatric brain tumors to different oncolytic viruses is predicted by unique gene expression profiles
Source: Mol Ther Oncol. 2024 Apr 15;32(2):200804. doi: 10.1016/j.omton.2024.200804 (PMC11060958; doi:10.1016/j.omton.2024.200804)
Supplement: Table S3. Gene Ontology enrichment [file mmc3.xlsx]

## Sheet: Delta24-RGD terms
	Gene Ontology enrichment sensitivity terms Delta24-RGD													Gene Ontology enrichment resistance terms Delta24-RGD
	ONTOLOGY	ID	Description	GeneRatio	BgRatio	pvalue	p.adjust	qvalue	geneID	Count				ONTOLOGY	ID	Description	GeneRatio	BgRatio	pvalue	p.adjust	qvalue	geneID	Count
GO:0006614	BP	GO:0006614	SRP-dependent cotranslational protein targeting to membrane	33/264	105/18866	7.1502e-36	7.1502e-36	1.94485e-32	RPL14/RPS20/RPS3A/RPL5/RPS18/RPS23/RPL13/RPS24/RPL37/RPS13/RPS6/RPL34/RPS29/RPS8/RPSA/RPL29/RPL10/RPS25/RPL10A/RPL15/RPL27A/RPL19/RPL13A/RPL9/RPL24/RPL6/RPL7/RPL31/RPL21/RPS19/RPS9/RPL32/RPS5	33			GO:0016050	BP	GO:0016050	vesicle organization	15/248	340/18866	4.69977e-05	4.69977e-05	0.0743454	VPS39/BLOC1S3/CHMP2A/USP8/GOSR1/SAMD9/HOOK2/TAP1/SERPINE2/MX1/SPG11/STXBP1/SRPX/BLOC1S6/ZEB2	15
GO:0006613	BP	GO:0006613	cotranslational protein targeting to membrane	33/264	109/18866	2.95502e-35	2.95502e-35	3.10138e-32	RPL14/RPS20/RPS3A/RPL5/RPS18/RPS23/RPL13/RPS24/RPL37/RPS13/RPS6/RPL34/RPS29/RPS8/RPSA/RPL29/RPL10/RPS25/RPL10A/RPL15/RPL27A/RPL19/RPL13A/RPL9/RPL24/RPL6/RPL7/RPL31/RPL21/RPS19/RPS9/RPL32/RPS5	33			GO:0060644	BP	GO:0060644	mammary gland epithelial cell differentiation	4/248	17/18866	6.06252e-05	6.06252e-05	0.0743454	LATS1/HIF1A/LBH/ZNF703	4
GO:0000184	BP	GO:0000184	nuclear-transcribed mRNA catabolic process, nonsense-mediated decay	34/264	120/18866	3.42064e-35	3.42064e-35	3.10138e-32	EIF3E/RPL14/RPS20/RPS3A/RPL5/RPS18/RPS23/RPL13/RPS24/RPL37/RPS13/RPS6/RPL34/RPS29/RPS8/RPSA/RPL29/RPL10/RPS25/RPL10A/RPL15/RPL27A/RPL19/RPL13A/RPL9/RPL24/RPL6/RPL7/RPL31/RPL21/RPS19/RPS9/RPL32/RPS5	34			GO:0043087	BP	GO:0043087	regulation of GTPase activity	18/248	481/18866	7.17018e-05	7.17018e-05	0.0743454	DGKI/ASAP2/VPS9D1/RABEP2/OPHN1/BVES/FICD/CHM/SRGAP1/TNK2/FLCN/PLXNA2/ARHGEF11/DOCK10/PLXNB3/TBC1D10B/MYO9A/ARHGEF1	18
GO:0000956	BP	GO:0000956	nuclear-transcribed mRNA catabolic process	40/264	210/18866	7.7509e-34	7.7509e-34	5.27061e-31	EIF3E/RPL14/RPS20/RPS3A/RPL5/RPS18/RPS23/RPL13/RPS24/RPL37/RPS13/RPS6/RPL34/RPS29/RPS8/RPSA/RPL29/RPL10/RPS25/PAN3/RPL10A/RPL15/RPL27A/RPL19/CNOT1/RPL13A/RPL9/RPL24/RPL6/RPL7/EXOSC1/RPL31/RPL21/RPS19/RPS9/RPL32/RPS5/CNOT8/EDC4/TENT4B	40			GO:0050931	BP	GO:0050931	pigment cell differentiation	5/248	36/18866	0.000101876	0.000101876	0.0743454	BLOC1S3/ENPP1/MYO5A/BLOC1S6/ZEB2	5
GO:0045047	BP	GO:0045047	protein targeting to ER	33/264	120/18866	1.07307e-33	1.07307e-33	5.83751e-31	RPL14/RPS20/RPS3A/RPL5/RPS18/RPS23/RPL13/RPS24/RPL37/RPS13/RPS6/RPL34/RPS29/RPS8/RPSA/RPL29/RPL10/RPS25/RPL10A/RPL15/RPL27A/RPL19/RPL13A/RPL9/RPL24/RPL6/RPL7/RPL31/RPL21/RPS19/RPS9/RPL32/RPS5	33			GO:0007249	BP	GO:0007249	I-kappaB kinase/NF-kappaB signaling	13/248	286/18866	0.000111859	0.000111859	0.0743454	FADD/ASH1L/PRKD1/TICAM1/TRIM62/BRD4/NR1D1/TANK/TRAF3IP2/SIRPA/ROCK2/AKAP13/FAIM	13
GO:0072599	BP	GO:0072599	establishment of protein localization to endoplasmic reticulum	33/264	124/18866	3.58974e-33	3.58974e-33	1.62735e-30	RPL14/RPS20/RPS3A/RPL5/RPS18/RPS23/RPL13/RPS24/RPL37/RPS13/RPS6/RPL34/RPS29/RPS8/RPSA/RPL29/RPL10/RPS25/RPL10A/RPL15/RPL27A/RPL19/RPL13A/RPL9/RPL24/RPL6/RPL7/RPL31/RPL21/RPS19/RPS9/RPL32/RPS5	33			GO:0048066	BP	GO:0048066	developmental pigmentation	5/248	46/18866	0.000332877	0.000332877	0.134728	BLOC1S3/ENPP1/MYO5A/BLOC1S6/ZEB2	5
GO:0006413	BP	GO:0006413	translational initiation	38/264	192/18866	7.90887e-33	7.90887e-33	3.07316e-30	EIF3E/RPL14/RPS20/RPS3A/RPL5/RPS18/RPS23/RPL13/RPS24/RPL37/RPS13/RPS6/RPL34/RPS29/CDC123/RPS8/NPM1/RPSA/RPL29/EIF4E/RPL10/RPS25/RPL10A/RPL15/RPL27A/RPL19/RPL13A/RPL9/RPL24/RPL6/RPL7/EIF2D/RPL31/RPL21/RPS19/RPS9/RPL32/RPS5	38			GO:0007595	BP	GO:0007595	lactation	5/248	49/18866	0.000448488	0.000448488	0.134728	HIF1A/USF2/STAT5A/ATP7A/NCOA1	5
GO:0019083	BP	GO:0019083	viral transcription	35/264	178/18866	3.55122e-30	3.55122e-30	1.20741e-27	RPL14/RPS20/RPS3A/RPL5/RPS18/RPS23/RPL13/RPS24/RPL37/RPS13/RPS6/RPL34/RPS29/RPS8/RPSA/RPL29/RPL10/RPS25/RPL10A/RPL15/RPL27A/RPL19/RPL13A/RPL9/RPL24/RPL6/RPL7/RPL31/RPL21/RPS19/RPS9/RPL32/RPS5/NUP54/UBP1	35			GO:0038034	BP	GO:0038034	signal transduction in absence of ligand	6/248	75/18866	0.000458478	0.000458478	0.134728	FOXO3/FADD/UNC5B/ITGAV/SRPX/SGK3	6
GO:0070972	BP	GO:0070972	protein localization to endoplasmic reticulum	33/264	152/18866	5.41271e-30	5.41271e-30	1.47477e-27	RPL14/RPS20/RPS3A/RPL5/RPS18/RPS23/RPL13/RPS24/RPL37/RPS13/RPS6/RPL34/RPS29/RPS8/RPSA/RPL29/RPL10/RPS25/RPL10A/RPL15/RPL27A/RPL19/RPL13A/RPL9/RPL24/RPL6/RPL7/RPL31/RPL21/RPS19/RPS9/RPL32/RPS5	33			GO:0097192	BP	GO:0097192	extrinsic apoptotic signaling pathway in absence of ligand	6/248	75/18866	0.000458478	0.000458478	0.134728	FOXO3/FADD/UNC5B/ITGAV/SRPX/SGK3	6
GO:0019080	BP	GO:0019080	viral gene expression	36/264	195/18866	5.42194e-30	5.42194e-30	1.47477e-27	RPL14/RPS20/RPS3A/RPL5/RPS18/RPS23/RPL13/RPS24/RPL37/RPS13/RPS6/RPL34/RPS29/RPS8/RPSA/RPL29/RPL10/RPS25/RPL10A/RPL15/RPL27A/RPL19/RPL13A/RPL9/RPL24/RPL6/RPL7/EIF2D/RPL31/RPL21/RPS19/RPS9/RPL32/RPS5/NUP54/UBP1	36			GO:0099173	BP	GO:0099173	postsynapse organization	9/248	173/18866	0.000484303	0.000484303	0.134728	MAGI2/OPHN1/TANC2/UBE3A/MTMR2/DOCK10/NDRG1/CRIPT/IL1RAP	9
GO:0006401	BP	GO:0006401	RNA catabolic process	47/264	415/18866	4.16199e-29	4.16199e-29	1.02915e-26	EIF3E/RPL14/RPS20/RPS3A/RPL5/RPS18/RPS23/RPL13/RPS24/RPL37/RPS13/RPS6/FASTKD5/RPL34/RPS29/RPS8/NPM1/RPSA/RPL29/RPL10/RPS25/PAN3/PSMA7/RPL10A/RPL15/RPL27A/RPL19/CNOT1/RPL13A/RPL9/RPL24/RPL6/RPL7/EXOSC1/RPL31/MTREX/RPL21/RPS19/RPS9/RPL32/RIDA/RPS5/TRDMT1/CNOT8/EDC4/PSMC1/TENT4B	47			GO:0045646	BP	GO:0045646	regulation of erythrocyte differentiation	5/248	50/18866	0.000493036	0.000493036	0.134728	FOXO3/KLF13/HIF1A/CDK6/B2M	5
GO:0006402	BP	GO:0006402	mRNA catabolic process	45/264	376/18866	6.55259e-29	6.55259e-29	1.48525e-26	EIF3E/RPL14/RPS20/RPS3A/RPL5/RPS18/RPS23/RPL13/RPS24/RPL37/RPS13/RPS6/FASTKD5/RPL34/RPS29/RPS8/NPM1/RPSA/RPL29/RPL10/RPS25/PAN3/PSMA7/RPL10A/RPL15/RPL27A/RPL19/CNOT1/RPL13A/RPL9/RPL24/RPL6/RPL7/EXOSC1/RPL31/RPL21/RPS19/RPS9/RPL32/RIDA/RPS5/CNOT8/EDC4/PSMC1/TENT4B	45			GO:0071596	BP	GO:0071596	ubiquitin-dependent protein catabolic process via the N-end rule pathway	2/248	3/18866	0.000511848	0.000511848	0.134728	UBR1/UBR3	2
GO:0006612	BP	GO:0006612	protein targeting to membrane	35/264	210/18866	1.40841e-27	1.40841e-27	2.94683e-25	RPL14/RPS20/RPS3A/RPL5/RPS18/RPS23/RPL13/RPS24/RPL37/RPS13/RPS6/RPL34/RPS29/RPS8/RPSA/RPL29/FIS1/RPL10/RPS25/RPL10A/RPL15/RPL27A/RPL19/RPL13A/RPL9/PARD3/RPL24/RPL6/RPL7/RPL31/RPL21/RPS19/RPS9/RPL32/RPS5	35			GO:0043122	BP	GO:0043122	regulation of I-kappaB kinase/NF-kappaB signaling	11/248	252/18866	0.000527048	0.000527048	0.134728	FADD/ASH1L/PRKD1/TICAM1/TRIM62/BRD4/NR1D1/TANK/TRAF3IP2/SIRPA/AKAP13	11
GO:0090150	BP	GO:0090150	establishment of protein localization to membrane	40/264	342/18866	2.39414e-25	2.39414e-25	4.65147e-23	HSP90AA1/RPL14/RPS20/RPS3A/RPL5/RPS18/RPS23/RPL13/RPS24/RPL37/RPS13/RPS6/LYPLA1/RPL34/RPS29/RPS8/SYS1/RPSA/RPL29/FIS1/RPL10/RPS25/RPL10A/RPL15/RPL27A/RPL19/RPL13A/RPL9/PARD3/RPL24/RPL6/RPL7/RPL31/RPL21/RPS19/RPS9/RPL32/COX18/VPS35/RPS5	40			GO:0030879	BP	GO:0030879	mammary gland development	8/248	142/18866	0.000588341	0.000588341	0.139653	LATS1/HIF1A/USF2/STAT5A/ATP7A/LBH/NCOA1/ZNF703	8
GO:0006605	BP	GO:0006605	protein targeting	44/264	444/18866	7.59817e-25	7.59817e-25	1.3778e-22	HSP90AA1/FUT10/RPL14/RPS20/RPS3A/RPL5/RPS18/RPS23/TOMM70/RPL13/RPS24/RPL37/RPS13/RPS6/RPL34/RPS29/RPS8/NUDT7/RPSA/UBE2D3/RPL29/FIS1/RPL10/RPS25/PAN3/RPL10A/RPL15/RPL27A/RPL19/RPL13A/RPL9/PARD3/RPL24/RPL6/RPL7/RPL31/RPL21/RPS19/RPS9/MIPEP/RPL32/RPS5/NUP54/HSD17B4	44			GO:0031669	BP	GO:0031669	cellular response to nutrient levels	10/248	221/18866	0.000712398	0.000712398	0.157828	FOXO3/TFEB/FNIP1/PRKD1/USF2/PMAIP1/FLCN/NFE2L2/NCOA1/MAP3K5	10
GO:0022613	BP	GO:0022613	ribonucleoprotein complex biogenesis	33/264	482/18866	4.7814e-14	4.7814e-14	8.12838e-12	HSP90AA1/EIF3E/RPL14/NOB1/RPL5/RPS24/DDX28/GTF3A/RPS6/RPS8/NPM1/RPSA/RPL10/RPL10A/GEMIN5/PRMT7/UTP4/RPL13A/MRPL11/RIOX2/RPL24/RPL6/RPL7/EIF2D/EXOSC1/SHQ1/MTREX/RPS19/RPS9/HSP90AB1/RPS5/RPP38/TENT4B	33			GO:0021696	BP	GO:0021696	cerebellar cortex morphogenesis	4/248	33/18866	0.000883743	0.000883743	0.168618	OPHN1/ATP7A/SERPINE2/HERC1	4
GO:0002181	BP	GO:0002181	cytoplasmic translation	17/264	103/18866	7.08553e-14	7.08553e-14	1.13368e-11	EIF3E/RPS23/RPS29/DPH5/RPSA/RPL29/RPL10A/RPL15/RPL19/RPL13A/RPL9/RPL24/RPL6/EIF2D/RPL31/RPL32/TMA7	17			GO:0097479	BP	GO:0097479	synaptic vesicle localization	5/248	57/18866	0.000904363	0.000904363	0.168618	BLOC1S3/MAGI2/MX1/SPG11/BLOC1S6	5
GO:0042254	BP	GO:0042254	ribosome biogenesis	26/264	310/18866	2.71376e-13	2.71376e-13	4.1008e-11	RPL14/NOB1/RPL5/RPS24/DDX28/GTF3A/RPS6/RPS8/NPM1/RPSA/RPL10/RPL10A/UTP4/MRPL11/RIOX2/RPL24/RPL6/RPL7/EXOSC1/SHQ1/MTREX/RPS19/RPS9/RPS5/RPP38/TENT4B	26			GO:0051648	BP	GO:0051648	vesicle localization	10/248	229/18866	0.000935072	0.000935072	0.168618	BLOC1S3/MYO6/MAGI2/YKT6/GOSR1/TANC2/MYO5A/MX1/SPG11/BLOC1S6	10
GO:0034470	BP	GO:0034470	ncRNA processing	27/264	400/18866	1.54688e-11	1.54688e-11	2.21448e-09	RPL14/NOB1/RPL5/TYW3/KARS1/RPS24/RPS6/RPS8/RTRAF/RPL10A/ANKRD16/UTP4/INTS8/LARP7/TRUB1/RPP25L/RPL7/EXOSC1/SHQ1/MTREX/RPS19/RPS9/TRNT1/TRDMT1/CTU2/RPP38/TENT4B	27			GO:0000429	BP	GO:0000429	carbon catabolite regulation of transcription from RNA polymerase II promoter	2/248	4/18866	0.00101481	0.00101481	0.168618	USF2/NCOA1	2
GO:0034660	BP	GO:0034660	ncRNA metabolic process	29/264	493/18866	7.30508e-11	7.30508e-11	9.93491e-09	RPL14/NOB1/RPL5/TYW3/KARS1/QARS1/RPS24/PPA2/RPS6/RPS8/RTRAF/RPL10A/ANKRD16/UTP4/INTS8/LARP7/TRUB1/RPP25L/RPL7/EXOSC1/SHQ1/MTREX/RPS19/RPS9/TRNT1/TRDMT1/CTU2/RPP38/TENT4B	29			GO:0000436	BP	GO:0000436	carbon catabolite activation of transcription from RNA polymerase II promoter	2/248	4/18866	0.00101481	0.00101481	0.168618	USF2/NCOA1	2
GO:0042273	BP	GO:0042273	ribosomal large subunit biogenesis	11/264	74/18866	6.27631e-09	6.27631e-09	8.12931e-07	RPL14/RPL5/DDX28/GTF3A/NPM1/RPL10/RPL10A/MRPL11/RPL24/RPL6/RPL7	11			GO:1903830	BP	GO:1903830	magnesium ion transmembrane transport	3/248	16/18866	0.00110724	0.00110724	0.169562	NIPA2/NIPAL3/NIPA1	3
GO:0042255	BP	GO:0042255	ribosome assembly	10/264	67/18866	2.98727e-08	2.98727e-08	3.69335e-06	RPL5/DDX28/NPM1/RPSA/RPL10/MRPL11/RPL24/RPL6/RPS19/RPS5	10			GO:0071496	BP	GO:0071496	cellular response to external stimulus	12/248	326/18866	0.00132562	0.00132562	0.169562	FOXO3/FADD/TFEB/FNIP1/PRKD1/USF2/PMAIP1/FLCN/HABP4/NFE2L2/NCOA1/MAP3K5	12
GO:0022618	BP	GO:0022618	ribonucleoprotein complex assembly	17/264	233/18866	3.31467e-08	3.31467e-08	3.91996e-06	HSP90AA1/EIF3E/RPL5/DDX28/RPSA/RPL10/GEMIN5/PRMT7/RPL13A/MRPL11/RPL24/RPL6/EIF2D/SHQ1/RPS19/HSP90AB1/RPS5	17			GO:0015693	BP	GO:0015693	magnesium ion transport	3/248	17/18866	0.00133151	0.00133151	0.169562	NIPA2/NIPAL3/NIPA1	3
GO:0071826	BP	GO:0071826	ribonucleoprotein complex subunit organization	17/264	240/18866	5.11491e-08	5.11491e-08	5.79689e-06	HSP90AA1/EIF3E/RPL5/DDX28/RPSA/RPL10/GEMIN5/PRMT7/RPL13A/MRPL11/RPL24/RPL6/EIF2D/SHQ1/RPS19/HSP90AB1/RPS5	17			GO:1905897	BP	GO:1905897	regulation of response to endoplasmic reticulum stress	6/248	92/18866	0.00134938	0.00134938	0.169562	PIGBOS1/FICD/PPP1R15A/PMAIP1/NFE2L2/SVIP	6
GO:0006364	BP	GO:0006364	rRNA processing	16/264	227/18866	1.36449e-07	1.36449e-07	1.48456e-05	RPL14/NOB1/RPL5/RPS24/RPS6/RPS8/RPL10A/UTP4/RPL7/EXOSC1/SHQ1/MTREX/RPS19/RPS9/RPP38/TENT4B	16			GO:0030705	BP	GO:0030705	cytoskeleton-dependent intracellular transport	9/248	200/18866	0.00135586	0.00135586	0.169562	BLOC1S3/MYO6/HIF1A/TANC2/HOOK2/MYO5A/SPG11/MAP1A/BLOC1S6	9
GO:0016072	BP	GO:0016072	rRNA metabolic process	16/264	238/18866	2.60246e-07	2.60246e-07	2.72258e-05	RPL14/NOB1/RPL5/RPS24/RPS6/RPS8/RPL10A/UTP4/RPL7/EXOSC1/SHQ1/MTREX/RPS19/RPS9/RPP38/TENT4B	16			GO:0009267	BP	GO:0009267	cellular response to starvation	8/248	163/18866	0.00143965	0.00143965	0.169562	FOXO3/TFEB/FNIP1/PRKD1/PMAIP1/FLCN/NFE2L2/MAP3K5	8
GO:0042274	BP	GO:0042274	ribosomal small subunit biogenesis	9/264	75/18866	1.0074e-06	1.0074e-06	0.000101486	NOB1/RPS24/RPS6/RPS8/NPM1/RPSA/UTP4/RPS19/RPS5	9			GO:1990000	BP	GO:1990000	amyloid fibril formation	3/248	18/18866	0.00158238	0.00158238	0.169562	LDLR/CRYAB/B2M	3
GO:0000027	BP	GO:0000027	ribosomal large subunit assembly	6/264	30/18866	3.177e-06	3.177e-06	0.000308623	RPL5/DDX28/RPL10/MRPL11/RPL24/RPL6	6			GO:0010041	BP	GO:0010041	response to iron(III) ion	2/248	5/18866	0.00167667	0.00167667	0.169562	B2M/ATP7A	2
GO:0006399	BP	GO:0006399	tRNA metabolic process	12/264	186/18866	1.26897e-05	1.26897e-05	0.00119021	TYW3/KARS1/QARS1/PPA2/RTRAF/ANKRD16/TRUB1/RPP25L/TRNT1/TRDMT1/CTU2/RPP38	12			GO:0045990	BP	GO:0045990	carbon catabolite regulation of transcription	2/248	5/18866	0.00167667	0.00167667	0.169562	USF2/NCOA1	2
GO:0008033	BP	GO:0008033	tRNA processing	10/264	130/18866	1.4831e-05	1.4831e-05	0.00134468	TYW3/KARS1/RTRAF/ANKRD16/TRUB1/RPP25L/TRNT1/TRDMT1/CTU2/RPP38	10			GO:0045991	BP	GO:0045991	carbon catabolite activation of transcription	2/248	5/18866	0.00167667	0.00167667	0.169562	USF2/NCOA1	2
GO:0007007	BP	GO:0007007	inner mitochondrial membrane organization	6/264	52/18866	8.41929e-05	8.41929e-05	0.00738725	HSPA9/ADCK1/ATP5F1C/ATP5F1E/ATP5PB/CIBAR1	6			GO:0061889	BP	GO:0061889	negative regulation of astrocyte activation	2/248	5/18866	0.00167667	0.00167667	0.169562	LDLR/NR1D1	2
GO:0006839	BP	GO:0006839	mitochondrial transport	13/264	271/18866	0.00012203	0.00012203	0.0103725	HSP90AA1/ACAA2/TOMM70/UBE2D3/FIS1/ATP5F1C/STOML2/MIPEP/ATP5F1E/COX18/MICU3/VPS35/ATP5PB	13			GO:1905907	BP	GO:1905907	negative regulation of amyloid fibril formation	2/248	5/18866	0.00167667	0.00167667	0.169562	LDLR/CRYAB	2
GO:1902750	BP	GO:1902750	negative regulation of cell cycle G2/M phase transition	8/264	108/18866	0.000139292	0.000139292	0.011481	UIMC1/MRNIP/SKP1/PSMA7/NAE1/ABRAXAS1/RAD17/PSMC1	8			GO:0010508	BP	GO:0010508	positive regulation of autophagy	7/248	131/18866	0.00174781	0.00174781	0.169562	FOXO3/TFEB/HIF1A/PRKD1/TICAM1/FLCN/SVIP	7
GO:0042306	BP	GO:0042306	regulation of protein import into nucleus	6/264	59/18866	0.00017172	0.00017172	0.0137376	NUTF2/HYAL2/RBM22/HSP90AB1/HDAC3/NUP54	6			GO:0061025	BP	GO:0061025	membrane fusion	8/248	169/18866	0.00180927	0.00180927	0.169562	VPS39/YKT6/GOSR1/SAMD9/TAP1/MX1/SPG11/STXBP1	8
GO:0007006	BP	GO:0007006	mitochondrial membrane organization	9/264	142/18866	0.000177662	0.000177662	0.0138069	HSP90AA1/ACAA2/HSPA9/ADCK1/ATP5F1C/ATP5F1E/COX18/ATP5PB/CIBAR1	9			GO:0034976	BP	GO:0034976	response to endoplasmic reticulum stress	11/248	294/18866	0.00183581	0.00183581	0.169562	PIGBOS1/UBXN4/UBE2J2/FICD/UGGT1/PPP1R15A/PMAIP1/NFE2L2/SRPX/MAP3K5/SVIP	11
GO:0008380	BP	GO:0008380	RNA splicing	18/264	487/18866	0.000184268	0.000184268	0.0139224	PRDX6/CSTF1/RBM19/RNPC3/RPS13/RTRAF/DNAJC8/GEMIN5/PAPOLA/PRMT7/LARP7/CWC27/MTREX/RBM22/SF3B3/PPWD1/RAVER2/PPP4R2	18			GO:0021587	BP	GO:0021587	cerebellum morphogenesis	4/248	40/18866	0.00183688	0.00183688	0.169562	OPHN1/ATP7A/SERPINE2/HERC1	4
GO:1904589	BP	GO:1904589	regulation of protein import	6/264	62/18866	0.000226237	0.000226237	0.0163027	NUTF2/HYAL2/RBM22/HSP90AB1/HDAC3/NUP54	6			GO:0043473	BP	GO:0043473	pigmentation	6/248	99/18866	0.00196534	0.00196534	0.170185	BLOC1S3/ENPP1/ATP7A/MYO5A/BLOC1S6/ZEB2	6
GO:0042307	BP	GO:0042307	positive regulation of protein import into nucleus	5/264	40/18866	0.000227758	0.000227758	0.0163027	NUTF2/HYAL2/RBM22/HSP90AB1/HDAC3	5			GO:0031668	BP	GO:0031668	cellular response to extracellular stimulus	10/248	253/18866	0.00196668	0.00196668	0.170185	FOXO3/TFEB/FNIP1/PRKD1/USF2/PMAIP1/FLCN/NFE2L2/NCOA1/MAP3K5	10
GO:0006119	BP	GO:0006119	oxidative phosphorylation	9/264	149/18866	0.00025487	0.00025487	0.0177756	NDUFS4/NDUFC1/COX4I1/ATP5F1C/STOML2/ATP5F1E/ATP5PB/COX6C/UQCRB	9			GO:0051650	BP	GO:0051650	establishment of vesicle localization	9/248	212/18866	0.00202227	0.00202227	0.170185	BLOC1S3/MYO6/YKT6/GOSR1/TANC2/MYO5A/MX1/SPG11/BLOC1S6	9
GO:1904591	BP	GO:1904591	positive regulation of protein import	5/264	42/18866	0.000287814	0.000287814	0.0195714	NUTF2/HYAL2/RBM22/HSP90AB1/HDAC3	5			GO:0031331	BP	GO:0031331	positive regulation of cellular catabolic process	13/248	390/18866	0.00204848	0.00204848	0.170185	FOXO3/RBM24/TFEB/HIF1A/LDLR/PRKD1/TICAM1/FLCN/ARIH1/NFE2L2/ZC3HAV1/ROCK2/SVIP	13
GO:0042776	BP	GO:0042776	mitochondrial ATP synthesis coupled proton transport	4/264	24/18866	0.000319425	0.000319425	0.0211911	ATP5F1C/STOML2/ATP5F1E/ATP5PB	4			GO:0006906	BP	GO:0006906	vesicle fusion	6/248	101/18866	0.00217516	0.00217516	0.172332	VPS39/GOSR1/SAMD9/TAP1/SPG11/STXBP1	6
GO:0019693	BP	GO:0019693	ribose phosphate metabolic process	16/264	427/18866	0.00036021	0.00036021	0.0233279	APRT/PDP2/NUDT7/AMPD2/IMPDH2/ATP5F1C/ACSF3/STOML2/HINT1/TKT/ATP5F1E/MCCC2/DHTKD1/ATP5PB/NUP54/HSD17B4	16			GO:0007265	BP	GO:0007265	Ras protein signal transduction	12/248	346/18866	0.00217976	0.00217976	0.172332	DGKI/CDKN2A/USP8/OPHN1/PRKD1/FLCN/ARHGEF11/DENND4A/EPS8/ROCK2/AKAP13/ARHGEF1	12
GO:0000377	BP	GO:0000377	RNA splicing, via transesterification reactions with bulged adenosine as nucleophile	15/264	390/18866	0.000417804	0.000417804	0.0253575	PRDX6/CSTF1/RBM19/RNPC3/DNAJC8/GEMIN5/PAPOLA/PRMT7/LARP7/CWC27/MTREX/RBM22/SF3B3/PPWD1/RAVER2	15			GO:0008088	BP	GO:0008088	axo-dendritic transport	5/248	70/18866	0.00227718	0.00227718	0.172332	BLOC1S3/HIF1A/SPG11/MAP1A/BLOC1S6	5
GO:0000398	BP	GO:0000398	mRNA splicing, via spliceosome	15/264	390/18866	0.000417804	0.000417804	0.0253575	PRDX6/CSTF1/RBM19/RNPC3/DNAJC8/GEMIN5/PAPOLA/PRMT7/LARP7/CWC27/MTREX/RBM22/SF3B3/PPWD1/RAVER2	15			GO:0048732	BP	GO:0048732	gland development	14/248	443/18866	0.00228175	0.00228175	0.172332	FADD/RARA/LATS1/ASH1L/HIF1A/USF2/UBE3A/STAT5A/FPGS/ATP7A/SERPINE2/LBH/NCOA1/ZNF703	14
GO:0046390	BP	GO:0046390	ribose phosphate biosynthetic process	10/264	194/18866	0.000419518	0.000419518	0.0253575	APRT/PDP2/AMPD2/IMPDH2/ATP5F1C/ACSF3/STOML2/TKT/ATP5F1E/ATP5PB	10			GO:0061419	BP	GO:0061419	positive regulation of transcription from RNA polymerase II promoter in response to hypoxia	2/248	6/18866	0.00249321	0.00249321	0.172737	HIF1A/NFE2L2	2
GO:0000375	BP	GO:0000375	RNA splicing, via transesterification reactions	15/264	393/18866	0.000452561	0.000452561	0.0267602	PRDX6/CSTF1/RBM19/RNPC3/DNAJC8/GEMIN5/PAPOLA/PRMT7/LARP7/CWC27/MTREX/RBM22/SF3B3/PPWD1/RAVER2	15			GO:0097411	BP	GO:0097411	hypoxia-inducible factor-1alpha signaling pathway	2/248	6/18866	0.00249321	0.00249321	0.172737	PDK3/HIF1A	2
GO:0044839	BP	GO:0044839	cell cycle G2/M phase transition	12/264	273/18866	0.000489052	0.000489052	0.0283026	UIMC1/HSP90AA1/FBXL8/MRNIP/NPM1/SKP1/PSMA7/NAE1/ABRAXAS1/KAT14/RAD17/PSMC1	12			GO:0007266	BP	GO:0007266	Rho protein signal transduction	7/248	140/18866	0.00254723	0.00254723	0.172737	OPHN1/FLCN/ARHGEF11/EPS8/ROCK2/AKAP13/ARHGEF1	7
GO:0015985	BP	GO:0015985	energy coupled proton transport, down electrochemical gradient	4/264	27/18866	0.000510458	0.000510458	0.0283357	ATP5F1C/STOML2/ATP5F1E/ATP5PB	4			GO:0021575	BP	GO:0021575	hindbrain morphogenesis	4/248	44/18866	0.00261898	0.00261898	0.172737	OPHN1/ATP7A/SERPINE2/HERC1	4
GO:0015986	BP	GO:0015986	ATP synthesis coupled proton transport	4/264	27/18866	0.000510458	0.000510458	0.0283357	ATP5F1C/STOML2/ATP5F1E/ATP5PB	4			GO:0035307	BP	GO:0035307	positive regulation of protein dephosphorylation	4/248	44/18866	0.00261898	0.00261898	0.172737	MAGI2/PPP1R7/PPP1R15A/SPPL3	4
GO:0009150	BP	GO:0009150	purine ribonucleotide metabolic process	15/264	401/18866	0.000557604	0.000557604	0.0303337	APRT/PDP2/NUDT7/AMPD2/IMPDH2/ATP5F1C/ACSF3/STOML2/HINT1/ATP5F1E/MCCC2/DHTKD1/ATP5PB/NUP54/HSD17B4	15			GO:0048489	BP	GO:0048489	synaptic vesicle transport	4/248	44/18866	0.00261898	0.00261898	0.172737	BLOC1S3/MX1/SPG11/BLOC1S6	4
GO:0006417	BP	GO:0006417	regulation of translation	16/264	450/18866	0.000636228	0.000636228	0.0339322	EIF3E/RPL5/MRPS27/CDC123/NPM1/DPH5/EIF4E/RPL10/GEMIN5/CNOT1/RPL13A/EIF5A/RPS9/RIDA/CNOT8/GUF1	16			GO:1903322	BP	GO:1903322	positive regulation of protein modification by small protein conjugation or removal	7/248	141/18866	0.00265096	0.00265096	0.172737	CDC14B/TICAM1/XIAP/NSMCE3/UBE3A/NMI/TANK	7
GO:0045727	BP	GO:0045727	positive regulation of translation	8/264	136/18866	0.00066608	0.00066608	0.0348411	EIF3E/RPL5/MRPS27/CDC123/NPM1/EIF5A/RPS9/GUF1	8			GO:0034198	BP	GO:0034198	cellular response to amino acid starvation	4/248	45/18866	0.00284524	0.00284524	0.175625	TFEB/PRKD1/FLCN/MAP3K5	4
GO:0051170	BP	GO:0051170	import into nucleus	9/264	171/18866	0.000697179	0.000697179	0.0357798	NUTF2/IPO11/GEMIN5/HYAL2/RBM22/HSP90AB1/TMCO6/HDAC3/NUP54	9			GO:0021533	BP	GO:0021533	cell differentiation in hindbrain	3/248	22/18866	0.00287285	0.00287285	0.175625	OPHN1/ATP7A/HERC1	3
GO:0009152	BP	GO:0009152	purine ribonucleotide biosynthetic process	9/264	173/18866	0.000757574	0.000757574	0.0381593	APRT/PDP2/AMPD2/IMPDH2/ATP5F1C/ACSF3/STOML2/ATP5F1E/ATP5PB	9			GO:0032402	BP	GO:0032402	melanosome transport	3/248	22/18866	0.00287285	0.00287285	0.175625	BLOC1S3/MYO5A/BLOC1S6	3
GO:0000288	BP	GO:0000288	nuclear-transcribed mRNA catabolic process, deadenylation-dependent decay	6/264	78/18866	0.000784778	0.000784778	0.0388108	PAN3/CNOT1/EXOSC1/CNOT8/EDC4/TENT4B	6			GO:0090174	BP	GO:0090174	organelle membrane fusion	6/248	107/18866	0.00290669	0.00290669	0.175625	VPS39/GOSR1/SAMD9/TAP1/SPG11/STXBP1	6
GO:0009259	BP	GO:0009259	ribonucleotide metabolic process	15/264	416/18866	0.000811282	0.000811282	0.0394051	APRT/PDP2/NUDT7/AMPD2/IMPDH2/ATP5F1C/ACSF3/STOML2/HINT1/ATP5F1E/MCCC2/DHTKD1/ATP5PB/NUP54/HSD17B4	15			GO:0099518	BP	GO:0099518	vesicle cytoskeletal trafficking	5/248	75/18866	0.00307998	0.00307998	0.17983	BLOC1S3/MYO6/TANC2/MYO5A/BLOC1S6	5
GO:1900182	BP	GO:1900182	positive regulation of protein localization to nucleus	6/264	80/18866	0.000897081	0.000897081	0.0428081	NUTF2/LARP7/HYAL2/RBM22/HSP90AB1/HDAC3	6			GO:0032007	BP	GO:0032007	negative regulation of TOR signaling	4/248	46/18866	0.00308451	0.00308451	0.17983	UBR1/FNIP1/HIF1A/FLCN	4
GO:1902749	BP	GO:1902749	regulation of cell cycle G2/M phase transition	10/264	217/18866	0.000998027	0.000998027	0.046804	UIMC1/HSP90AA1/MRNIP/NPM1/SKP1/PSMA7/NAE1/ABRAXAS1/RAD17/PSMC1	10			GO:0032401	BP	GO:0032401	establishment of melanosome localization	3/248	23/18866	0.00327198	0.00327198	0.184293	BLOC1S3/MYO5A/BLOC1S6	3
GO:0072521	BP	GO:0072521	purine-containing compound metabolic process	16/264	472/18866	0.00105294	0.00105294	0.0485422	APRT/PDP2/AHCY/NUDT7/AMPD2/IMPDH2/ATP5F1C/ACSF3/STOML2/HINT1/ATP5F1E/MCCC2/DHTKD1/ATP5PB/NUP54/HSD17B4	16			GO:0051904	BP	GO:0051904	pigment granule transport	3/248	23/18866	0.00327198	0.00327198	0.184293	BLOC1S3/MYO5A/BLOC1S6	3
GO:0071962	BP	GO:0071962	mitotic sister chromatid cohesion, centromeric	2/264	4/18866	0.00114894	0.00114894	0.0520855	BOD1/NAA50	2			GO:0050942	BP	GO:0050942	positive regulation of pigment cell differentiation	2/248	7/18866	0.00346028	0.00346028	0.184373	BLOC1S6/ZEB2	2
GO:1903311	BP	GO:1903311	regulation of mRNA metabolic process	13/264	344/18866	0.00117491	0.00117491	0.0523896	PRDX6/RBM19/FASTKD5/NPM1/PSMA7/PAPOLA/CNOT1/LARP7/EXOSC1/RIDA/CNOT8/PSMC1/TENT4B	13			GO:2000973	BP	GO:2000973	regulation of pro-B cell differentiation	2/248	7/18866	0.00346028	0.00346028	0.184373	FNIP1/FLCN	2
GO:0006606	BP	GO:0006606	protein import into nucleus	8/264	150/18866	0.00125915	0.00125915	0.0545052	NUTF2/IPO11/HYAL2/RBM22/HSP90AB1/TMCO6/HDAC3/NUP54	8			GO:1990928	BP	GO:1990928	response to amino acid starvation	4/248	48/18866	0.00360353	0.00360353	0.184373	TFEB/PRKD1/FLCN/MAP3K5	4
GO:0009260	BP	GO:0009260	ribonucleotide biosynthetic process	9/264	186/18866	0.00126244	0.00126244	0.0545052	APRT/PDP2/AMPD2/IMPDH2/ATP5F1C/ACSF3/STOML2/ATP5F1E/ATP5PB	9			GO:0010869	BP	GO:0010869	regulation of receptor biosynthetic process	3/248	24/18866	0.00370344	0.00370344	0.184373	HIF1A/ITGAV/NR1D1	3
GO:0009165	BP	GO:0009165	nucleotide biosynthetic process	11/264	266/18866	0.00136482	0.00136482	0.0580049	APRT/PDP2/KARS1/NADK2/AMPD2/IMPDH2/ATP5F1C/ACSF3/STOML2/ATP5F1E/ATP5PB	11			GO:0021697	BP	GO:0021697	cerebellar cortex formation	3/248	24/18866	0.00370344	0.00370344	0.184373	OPHN1/ATP7A/HERC1	3
GO:0042407	BP	GO:0042407	cristae formation	4/264	35/18866	0.0013951	0.0013951	0.0583795	ADCK1/ATP5F1C/ATP5F1E/ATP5PB	4			GO:0051905	BP	GO:0051905	establishment of pigment granule localization	3/248	24/18866	0.00370344	0.00370344	0.184373	BLOC1S3/MYO5A/BLOC1S6	3
GO:0006163	BP	GO:0006163	purine nucleotide metabolic process	15/264	442/18866	0.00148302	0.00148302	0.0594727	APRT/PDP2/NUDT7/AMPD2/IMPDH2/ATP5F1C/ACSF3/STOML2/HINT1/ATP5F1E/MCCC2/DHTKD1/ATP5PB/NUP54/HSD17B4	15			GO:0034260	BP	GO:0034260	negative regulation of GTPase activity	4/248	49/18866	0.00388398	0.00388398	0.184373	DGKI/FICD/TNK2/PLXNB3	4
GO:1901293	BP	GO:1901293	nucleoside phosphate biosynthetic process	11/264	269/18866	0.00149217	0.00149217	0.0594727	APRT/PDP2/KARS1/NADK2/AMPD2/IMPDH2/ATP5F1C/ACSF3/STOML2/ATP5F1E/ATP5PB	11			GO:1990090	BP	GO:1990090	cellular response to nerve growth factor stimulus	4/248	49/18866	0.00388398	0.00388398	0.184373	FOXO3/MAGI2/USP8/UBE3A	4
GO:0006913	BP	GO:0006913	nucleocytoplasmic transport	13/264	354/18866	0.00151809	0.00151809	0.0594727	NUTF2/IPO11/HSPA9/NPM1/EIF4E/GEMIN5/EIF5A/HYAL2/RBM22/HSP90AB1/TMCO6/HDAC3/NUP54	13			GO:0032400	BP	GO:0032400	melanosome localization	3/248	25/18866	0.004168	0.004168	0.184373	BLOC1S3/MYO5A/BLOC1S6	3
GO:1901988	BP	GO:1901988	negative regulation of cell cycle phase transition	11/264	270/18866	0.00153672	0.00153672	0.0594727	UIMC1/CARM1/MRNIP/SKP1/PSMA7/NAE1/ABRAXAS1/CNOT1/RAD17/CNOT8/PSMC1	11			GO:0021695	BP	GO:0021695	cerebellar cortex development	4/248	50/18866	0.00417885	0.00417885	0.184373	OPHN1/ATP7A/SERPINE2/HERC1	4
GO:0006457	BP	GO:0006457	protein folding	10/264	230/18866	0.00154414	0.00154414	0.0594727	HSP90AA1/FUT10/TBCA/HSPA9/PFDN4/PPID/CWC27/HSP90AB1/NGLY1/PSMC1	10			GO:0043277	BP	GO:0043277	apoptotic cell clearance	4/248	51/18866	0.00448846	0.00448846	0.184373	RARA/ITGAV/XKR6/SPG11	4
GO:0000289	BP	GO:0000289	nuclear-transcribed mRNA poly(A) tail shortening	4/264	36/18866	0.00155241	0.00155241	0.0594727	PAN3/CNOT1/CNOT8/TENT4B	4			GO:0010871	BP	GO:0010871	negative regulation of receptor biosynthetic process	2/248	8/18866	0.0045738	0.0045738	0.184373	ITGAV/NR1D1	2
GO:0051169	BP	GO:0051169	nuclear transport	13/264	357/18866	0.00163595	0.00163595	0.0618024	NUTF2/IPO11/HSPA9/NPM1/EIF4E/GEMIN5/EIF5A/HYAL2/RBM22/HSP90AB1/TMCO6/HDAC3/NUP54	13			GO:0034756	BP	GO:0034756	regulation of iron ion transport	2/248	8/18866	0.0045738	0.0045738	0.184373	B2M/ATP7A	2
GO:0010948	BP	GO:0010948	negative regulation of cell cycle process	13/264	359/18866	0.00171866	0.00171866	0.0640376	UIMC1/CARM1/MRNIP/NPM1/SKP1/PSMA7/NAE1/ABRAXAS1/CNOT1/RAD17/HSP90AB1/CNOT8/PSMC1	13			GO:0050932	BP	GO:0050932	regulation of pigment cell differentiation	2/248	8/18866	0.0045738	0.0045738	0.184373	BLOC1S6/ZEB2	2
GO:0006164	BP	GO:0006164	purine nucleotide biosynthetic process	9/264	197/18866	0.00187599	0.00187599	0.0689555	APRT/PDP2/AMPD2/IMPDH2/ATP5F1C/ACSF3/STOML2/ATP5F1E/ATP5PB	9			GO:0061888	BP	GO:0061888	regulation of astrocyte activation	2/248	8/18866	0.0045738	0.0045738	0.184373	LDLR/NR1D1	2
GO:0031570	BP	GO:0031570	DNA integrity checkpoint	8/264	161/18866	0.00197158	0.00197158	0.0715027	UIMC1/CARM1/MRNIP/NAE1/ABRAXAS1/CNOT1/RAD17/CNOT8	8			GO:1903979	BP	GO:1903979	negative regulation of microglial cell activation	2/248	8/18866	0.0045738	0.0045738	0.184373	LDLR/NR1D1	2
GO:0017038	BP	GO:0017038	protein import	9/264	200/18866	0.00207918	0.00207918	0.0736658	HSP90AA1/NUTF2/IPO11/HYAL2/RBM22/HSP90AB1/TMCO6/HDAC3/NUP54	9			GO:1905456	BP	GO:1905456	regulation of lymphoid progenitor cell differentiation	2/248	8/18866	0.0045738	0.0045738	0.184373	FNIP1/FLCN	2
GO:1900180	BP	GO:1900180	regulation of protein localization to nucleus	7/264	127/18866	0.00208539	0.00208539	0.0736658	NUTF2/LARP7/HYAL2/RBM22/HSP90AB1/HDAC3/NUP54	7			GO:1905906	BP	GO:1905906	regulation of amyloid fibril formation	2/248	8/18866	0.0045738	0.0045738	0.184373	LDLR/CRYAB	2
GO:0009206	BP	GO:0009206	purine ribonucleoside triphosphate biosynthetic process	5/264	65/18866	0.00215309	0.00215309	0.075082	IMPDH2/ATP5F1C/STOML2/ATP5F1E/ATP5PB	5			GO:0008360	BP	GO:0008360	regulation of cell shape	7/248	156/18866	0.00463006	0.00463006	0.184373	ATP10A/BVES/PLXNA2/PLXNB3/BAMBI/FMNL3/EPS8	7
GO:0010972	BP	GO:0010972	negative regulation of G2/M transition of mitotic cell cycle	6/264	96/18866	0.0022996	0.0022996	0.077349	MRNIP/SKP1/PSMA7/NAE1/RAD17/PSMC1	6			GO:0030318	BP	GO:0030318	melanocyte differentiation	3/248	26/18866	0.00466639	0.00466639	0.184373	ENPP1/MYO5A/ZEB2	3
GO:0009145	BP	GO:0009145	purine nucleoside triphosphate biosynthetic process	5/264	66/18866	0.00230341	0.00230341	0.077349	IMPDH2/ATP5F1C/STOML2/ATP5F1E/ATP5PB	5			GO:0051875	BP	GO:0051875	pigment granule localization	3/248	26/18866	0.00466639	0.00466639	0.184373	BLOC1S3/MYO5A/BLOC1S6	3
GO:0046824	BP	GO:0046824	positive regulation of nucleocytoplasmic transport	5/264	66/18866	0.00230341	0.00230341	0.077349	NUTF2/HYAL2/RBM22/HSP90AB1/HDAC3	5			GO:0043112	BP	GO:0043112	receptor metabolic process	8/248	198/18866	0.0047689	0.0047689	0.184373	MAGI2/HIF1A/OPHN1/BVES/ITGAV/MTMR2/NR1D1/MX1	8
GO:0034250	BP	GO:0034250	positive regulation of cellular amide metabolic process	8/264	167/18866	0.0024761	0.0024761	0.0821339	EIF3E/RPL5/MRPS27/CDC123/NPM1/EIF5A/RPS9/GUF1	8			GO:0033059	BP	GO:0033059	cellular pigmentation	4/248	52/18866	0.00481317	0.00481317	0.184373	BLOC1S3/MYO5A/BLOC1S6/ZEB2	4
GO:0009168	BP	GO:0009168	purine ribonucleoside monophosphate biosynthetic process	3/264	20/18866	0.00258935	0.00258935	0.0848558	APRT/AMPD2/IMPDH2	3			GO:1990089	BP	GO:1990089	response to nerve growth factor	4/248	52/18866	0.00481317	0.00481317	0.184373	FOXO3/MAGI2/USP8/UBE3A	4
GO:0061013	BP	GO:0061013	regulation of mRNA catabolic process	9/264	208/18866	0.0027078	0.0027078	0.0866497	FASTKD5/NPM1/PSMA7/CNOT1/EXOSC1/RIDA/CNOT8/PSMC1/TENT4B	9			GO:0051656	BP	GO:0051656	establishment of organelle localization	13/248	432/18866	0.00487667	0.00487667	0.184373	BLOC1S3/CHMP2A/MYO6/HIF1A/YKT6/GOSR1/TANC2/MYO5A/MX1/SPG11/STXBP1/BLOC1S6/CROCC	13
GO:0072522	BP	GO:0072522	purine-containing compound biosynthetic process	9/264	208/18866	0.0027078	0.0027078	0.0866497	APRT/PDP2/AMPD2/IMPDH2/ATP5F1C/ACSF3/STOML2/ATP5F1E/ATP5PB	9			GO:0010498	BP	GO:0010498	proteasomal protein catabolic process	14/248	483/18866	0.00491333	0.00491333	0.184373	DCAF11/UBR1/UBXN4/UBE2J2/OPHN1/UGGT1/PMAIP1/HERC2/NR1D1/ARIH1/MAP1A/NFE2L2/UBR3/SVIP	14
GO:0010606	BP	GO:0010606	positive regulation of cytoplasmic mRNA processing body assembly	2/264	6/18866	0.00281956	0.00281956	0.0881519	PAN3/CNOT1	2			GO:0072593	BP	GO:0072593	reactive oxygen species metabolic process	10/248	288/18866	0.00494459	0.00494459	0.184373	FOXO3/PDK3/HIF1A/TICAM1/PMAIP1/CRYAB/ATP7A/SIRPA/NFE2L2/ROCK2	10
GO:1905323	BP	GO:1905323	telomerase holoenzyme complex assembly	2/264	6/18866	0.00281956	0.00281956	0.0881519	HSP90AA1/HSP90AB1	2			GO:0050808	BP	GO:0050808	synapse organization	13/248	433/18866	0.00497032	0.00497032	0.184373	MAGI2/PCDHGC5/OPHN1/TANC2/UBE3A/SLC9A6/MTMR2/DOCK10/NDRG1/MYO5A/CRIPT/THBS2/IL1RAP	13
GO:0000028	BP	GO:0000028	ribosomal small subunit assembly	3/264	21/18866	0.00298991	0.00298991	0.0920869	RPSA/RPS19/RPS5	3			GO:0009755	BP	GO:0009755	hormone-mediated signaling pathway	8/248	200/18866	0.00506204	0.00506204	0.184373	RARA/LATS1/UBE3A/NR1D1/LBH/NCOA1/AKAP13/ABHD2	8
GO:0000413	BP	GO:0000413	protein peptidyl-prolyl isomerization	4/264	43/18866	0.00301314	0.00301314	0.0920869	FKBP3/PPID/CWC27/PPWD1	4			GO:2000377	BP	GO:2000377	regulation of reactive oxygen species metabolic process	8/248	200/18866	0.00506204	0.00506204	0.184373	FOXO3/PDK3/HIF1A/TICAM1/CRYAB/SIRPA/NFE2L2/ROCK2	8
GO:0033108	BP	GO:0033108	mitochondrial respiratory chain complex assembly	6/264	102/18866	0.00311671	0.00311671	0.0941939	ACAD9/NDUFS4/NDUFC1/COX18/NDUFAF2/UQCRB	6			GO:0016197	BP	GO:0016197	endosomal transport	9/248	244/18866	0.00511938	0.00511938	0.184373	VPS39/CHMP2A/YKT6/BVES/GOSR1/CCDC93/TMEM87A/TBC1D10B/MICALL2	9
GO:0009201	BP	GO:0009201	ribonucleoside triphosphate biosynthetic process	5/264	71/18866	0.00317171	0.00317171	0.0948027	IMPDH2/ATP5F1C/STOML2/ATP5F1E/ATP5PB	5			GO:0043124	BP	GO:0043124	negative regulation of I-kappaB kinase/NF-kappaB signaling	4/248	53/18866	0.00515328	0.00515328	0.184373	ASH1L/NR1D1/TANK/SIRPA	4
GO:0090503	BP	GO:0090503	RNA phosphodiester bond hydrolysis, exonucleolytic	4/264	44/18866	0.00327853	0.00327853	0.0969306	PAN3/CNOT1/EXOSC1/CNOT8	4			GO:0032438	BP	GO:0032438	melanosome organization	3/248	27/18866	0.00519929	0.00519929	0.184373	BLOC1S3/BLOC1S6/ZEB2	3
GO:0009127	BP	GO:0009127	purine nucleoside monophosphate biosynthetic process	3/264	22/18866	0.00342651	0.00342651	0.100216	APRT/AMPD2/IMPDH2	3			GO:0030218	BP	GO:0030218	erythrocyte differentiation	6/248	121/18866	0.00531393	0.00531393	0.184373	FOXO3/KLF13/HIF1A/CDK6/KMT2E/B2M	6
GO:0072401	BP	GO:0072401	signal transduction involved in DNA integrity checkpoint	5/264	73/18866	0.00357749	0.00357749	0.102429	UIMC1/CARM1/ABRAXAS1/CNOT1/CNOT8	5			GO:0031398	BP	GO:0031398	positive regulation of protein ubiquitination	6/248	121/18866	0.00531393	0.00531393	0.184373	CDC14B/TICAM1/XIAP/NSMCE3/UBE3A/NMI	6
GO:0072422	BP	GO:0072422	signal transduction involved in DNA damage checkpoint	5/264	73/18866	0.00357749	0.00357749	0.102429	UIMC1/CARM1/ABRAXAS1/CNOT1/CNOT8	5			GO:2001236	BP	GO:2001236	regulation of extrinsic apoptotic signaling pathway	7/248	162/18866	0.00567522	0.00567522	0.184373	FADD/UNC5B/ITGAV/PMAIP1/SRPX/SGK3/FAIM	7
GO:0072395	BP	GO:0072395	signal transduction involved in cell cycle checkpoint	5/264	74/18866	0.00379376	0.00379376	0.10749	UIMC1/CARM1/ABRAXAS1/CNOT1/CNOT8	5			GO:0010458	BP	GO:0010458	exit from mitosis	3/248	28/18866	0.00576734	0.00576734	0.184373	CHMP2A/CDC14B/EPS8	3
GO:0006578	BP	GO:0006578	amino-acid betaine biosynthetic process	2/264	7/18866	0.003911	0.003911	0.10855	ALDH7A1/ACADM	2			GO:0032800	BP	GO:0032800	receptor biosynthetic process	3/248	28/18866	0.00576734	0.00576734	0.184373	HIF1A/ITGAV/NR1D1	3
GO:0032261	BP	GO:0032261	purine nucleotide salvage	2/264	7/18866	0.003911	0.003911	0.10855	APRT/AMPD2	2			GO:0048753	BP	GO:0048753	pigment granule organization	3/248	28/18866	0.00576734	0.00576734	0.184373	BLOC1S3/BLOC1S6/ZEB2	3
GO:0044774	BP	GO:0044774	mitotic DNA integrity checkpoint	6/264	108/18866	0.00413322	0.00413322	0.113559	CARM1/MRNIP/NAE1/CNOT1/RAD17/CNOT8	6			GO:1900101	BP	GO:1900101	regulation of endoplasmic reticulum unfolded protein response	3/248	28/18866	0.00576734	0.00576734	0.184373	PIGBOS1/FICD/PPP1R15A	3
GO:0046034	BP	GO:0046034	ATP metabolic process	11/264	311/18866	0.0045458	0.0045458	0.123646	NDUFS4/NDUFC1/COX4I1/ATP5F1C/STOML2/ATP5F1E/DHTKD1/ATP5PB/COX6C/NUP54/UQCRB	11			GO:0021683	BP	GO:0021683	cerebellar granular layer morphogenesis	2/248	9/18866	0.0058298	0.0058298	0.184373	OPHN1/SERPINE2	2
GO:0045333	BP	GO:0045333	cellular respiration	8/264	187/18866	0.00491792	0.00491792	0.131034	NDUFS4/NDUFC1/COX4I1/PRELID1/DHTKD1/NDUFAF2/COX6C/UQCRB	8			GO:0034058	BP	GO:0034058	endosomal vesicle fusion	2/248	9/18866	0.0058298	0.0058298	0.184373	VPS39/SAMD9	2
GO:0046822	BP	GO:0046822	regulation of nucleocytoplasmic transport	6/264	112/18866	0.00493506	0.00493506	0.131034	NUTF2/HYAL2/RBM22/HSP90AB1/HDAC3/NUP54	6			GO:0048087	BP	GO:0048087	positive regulation of developmental pigmentation	2/248	9/18866	0.0058298	0.0058298	0.184373	BLOC1S6/ZEB2	2
GO:0006851	BP	GO:0006851	mitochondrial calcium ion transmembrane transport	3/264	25/18866	0.00496195	0.00496195	0.131034	VDAC1/STOML2/MICU3	3			GO:0051643	BP	GO:0051643	endoplasmic reticulum localization	2/248	9/18866	0.0058298	0.0058298	0.184373	POLR2M/MYO5A	2
GO:0009205	BP	GO:0009205	purine ribonucleoside triphosphate metabolic process	5/264	79/18866	0.00501748	0.00501748	0.131226	IMPDH2/ATP5F1C/STOML2/ATP5F1E/ATP5PB	5			GO:1902746	BP	GO:1902746	regulation of lens fiber cell differentiation	2/248	9/18866	0.0058298	0.0058298	0.184373	SPRED1/ZEB2	2
GO:1902949	BP	GO:1902949	positive regulation of tau-protein kinase activity	2/264	8/18866	0.00516666	0.00516666	0.133841	HSP90AA1/HSP90AB1	2			GO:1903069	BP	GO:1903069	regulation of ER-associated ubiquitin-dependent protein catabolic process	2/248	9/18866	0.0058298	0.0058298	0.184373	NFE2L2/SVIP	2
GO:0000077	BP	GO:0000077	DNA damage checkpoint	7/264	151/18866	0.00543341	0.00543341	0.139423	UIMC1/CARM1/MRNIP/ABRAXAS1/CNOT1/RAD17/CNOT8	7			GO:0030199	BP	GO:0030199	collagen fibril organization	4/248	55/18866	0.00588102	0.00588102	0.184373	AEBP1/COL11A2/ATP7A/LOXL1	4
GO:0030490	BP	GO:0030490	maturation of SSU-rRNA	4/264	51/18866	0.00559298	0.00559298	0.14086	NOB1/RPS8/UTP4/RPS19	4			GO:0042594	BP	GO:0042594	response to starvation	8/248	206/18866	0.00602471	0.00602471	0.18538	FOXO3/TFEB/FNIP1/PRKD1/PMAIP1/FLCN/NFE2L2/MAP3K5	8
GO:0043628	BP	GO:0043628	ncRNA 3'-end processing	4/264	51/18866	0.00559298	0.00559298	0.14086	INTS8/LARP7/TRNT1/TENT4B	4			GO:0071383	BP	GO:0071383	cellular response to steroid hormone stimulus	8/248	206/18866	0.00602471	0.00602471	0.18538	FOXO3/LATS1/USP8/UBE3A/NR1D1/LBH/AKAP13/ABHD2	8
GO:0034504	BP	GO:0034504	protein localization to nucleus	10/264	277/18866	0.00581666	0.00581666	0.143919	NUTF2/IPO11/SKP1/LARP7/HYAL2/RBM22/HSP90AB1/TMCO6/HDAC3/NUP54	10			GO:0016482	BP	GO:0016482	cytosolic transport	7/248	165/18866	0.00625962	0.00625962	0.190841	YKT6/GOSR1/TANC2/HOOK2/MTMR2/TMEM87A/TBC1D10B	7
GO:0022904	BP	GO:0022904	respiratory electron transport chain	6/264	116/18866	0.0058457	0.0058457	0.143919	NDUFS4/NDUFC1/COX4I1/NDUFAF2/COX6C/UQCRB	6			GO:0071456	BP	GO:0071456	cellular response to hypoxia	8/248	208/18866	0.00637469	0.00637469	0.191597	FOXO3/PDK3/HIF1A/PMAIP1/ATP7A/NDRG1/NFE2L2/ROCK2	8
GO:0009142	BP	GO:0009142	nucleoside triphosphate biosynthetic process	5/264	82/18866	0.00587318	0.00587318	0.143919	IMPDH2/ATP5F1C/STOML2/ATP5F1E/ATP5PB	5			GO:0048872	BP	GO:0048872	homeostasis of number of cells	9/248	256/18866	0.006944	0.006944	0.191597	FOXO3/KLF13/FADD/HIF1A/CDK6/PMAIP1/KMT2E/B2M/DOCK10	9
GO:0008053	BP	GO:0008053	mitochondrial fusion	3/264	27/18866	0.00618199	0.00618199	0.150134	ADCK1/FIS1/STOML2	3			GO:0035666	BP	GO:0035666	TRIF-dependent toll-like receptor signaling pathway	3/248	30/18866	0.00701121	0.00701121	0.191597	FADD/TICAM1/TANK	3
GO:0043487	BP	GO:0043487	regulation of RNA stability	8/264	195/18866	0.00629461	0.00629461	0.151516	FASTKD5/NPM1/PSMA7/EXOSC1/RIDA/TRDMT1/PSMC1/TENT4B	8			GO:0070168	BP	GO:0070168	negative regulation of biomineral tissue development	3/248	30/18866	0.00701121	0.00701121	0.191597	HIF1A/ENPP1/ROCK2	3
GO:0016054	BP	GO:0016054	organic acid catabolic process	10/264	282/18866	0.00656943	0.00656943	0.151715	ACAA2/ALDH7A1/AHCY/ACADM/NUDT7/ACSF3/HYAL2/MCCC2/RIDA/HSD17B4	10			GO:0110150	BP	GO:0110150	negative regulation of biomineralization	3/248	30/18866	0.00701121	0.00701121	0.191597	HIF1A/ENPP1/ROCK2	3
GO:0046395	BP	GO:0046395	carboxylic acid catabolic process	10/264	282/18866	0.00656943	0.00656943	0.151715	ACAA2/ALDH7A1/AHCY/ACADM/NUDT7/ACSF3/HYAL2/MCCC2/RIDA/HSD17B4	10			GO:0035306	BP	GO:0035306	positive regulation of dephosphorylation	4/248	58/18866	0.007096	0.007096	0.191597	MAGI2/PPP1R7/PPP1R15A/SPPL3	4
GO:0035247	BP	GO:0035247	peptidyl-arginine omega-N-methylation	2/264	9/18866	0.00658176	0.00658176	0.151715	CARM1/PRMT7	2			GO:0034101	BP	GO:0034101	erythrocyte homeostasis	6/248	129/18866	0.00721542	0.00721542	0.191597	FOXO3/KLF13/HIF1A/CDK6/KMT2E/B2M	6
GO:0043653	BP	GO:0043653	mitochondrial fragmentation involved in apoptotic process	2/264	9/18866	0.00658176	0.00658176	0.151715	FIS1/VPS35	2			GO:0018342	BP	GO:0018342	protein prenylation	2/248	10/18866	0.00722437	0.00722437	0.191597	CHM/PTAR1	2
GO:0090435	BP	GO:0090435	protein localization to nuclear envelope	2/264	9/18866	0.00658176	0.00658176	0.151715	NUTF2/NUP54	2			GO:0032926	BP	GO:0032926	negative regulation of activin receptor signaling pathway	2/248	10/18866	0.00722437	0.00722437	0.191597	MAGI2/LEMD3	2
GO:0009199	BP	GO:0009199	ribonucleoside triphosphate metabolic process	5/264	85/18866	0.00682682	0.00682682	0.155297	IMPDH2/ATP5F1C/STOML2/ATP5F1E/ATP5PB	5			GO:0035646	BP	GO:0035646	endosome to melanosome transport	2/248	10/18866	0.00722437	0.00722437	0.191597	BLOC1S3/BLOC1S6	2
GO:0006754	BP	GO:0006754	ATP biosynthetic process	4/264	54/18866	0.00685133	0.00685133	0.155297	ATP5F1C/STOML2/ATP5F1E/ATP5PB	4			GO:0043485	BP	GO:0043485	endosome to pigment granule transport	2/248	10/18866	0.00722437	0.00722437	0.191597	BLOC1S3/BLOC1S6	2
GO:0009144	BP	GO:0009144	purine nucleoside triphosphate metabolic process	5/264	87/18866	0.00751969	0.00751969	0.169038	IMPDH2/ATP5F1C/STOML2/ATP5F1E/ATP5PB	5			GO:0048757	BP	GO:0048757	pigment granule maturation	2/248	10/18866	0.00722437	0.00722437	0.191597	BLOC1S3/BLOC1S6	2
GO:1905515	BP	GO:1905515	non-motile cilium assembly	4/264	56/18866	0.00778648	0.00778648	0.1736	IFT88/TMEM107/TTC8/RPGRIP1L	4			GO:0051541	BP	GO:0051541	elastin metabolic process	2/248	10/18866	0.00722437	0.00722437	0.191597	HIF1A/ATP7A	2
GO:0010603	BP	GO:0010603	regulation of cytoplasmic mRNA processing body assembly	2/264	10/18866	0.00815163	0.00815163	0.177379	PAN3/CNOT1	2			GO:0070099	BP	GO:0070099	regulation of chemokine-mediated signaling pathway	2/248	10/18866	0.00722437	0.00722437	0.191597	HIF1A/RNF113A	2
GO:0033314	BP	GO:0033314	mitotic DNA replication checkpoint	2/264	10/18866	0.00815163	0.00815163	0.177379	NAE1/RAD17	2			GO:0097354	BP	GO:0097354	prenylation	2/248	10/18866	0.00722437	0.00722437	0.191597	CHM/PTAR1	2
GO:1902415	BP	GO:1902415	regulation of mRNA binding	2/264	10/18866	0.00815163	0.00815163	0.177379	EIF3E/CARM1	2			GO:0009896	BP	GO:0009896	positive regulation of catabolic process	13/248	454/18866	0.00729476	0.00729476	0.191597	FOXO3/RBM24/TFEB/HIF1A/LDLR/PRKD1/TICAM1/FLCN/ARIH1/NFE2L2/ZC3HAV1/ROCK2/SVIP	13
GO:0006400	BP	GO:0006400	tRNA modification	5/264	89/18866	0.00826009	0.00826009	0.178313	TYW3/ANKRD16/TRUB1/TRDMT1/CTU2	5			GO:0106027	BP	GO:0106027	neuron projection organization	5/248	92/18866	0.00733555	0.00733555	0.191597	TANC2/UBE3A/MTMR2/DOCK10/MAP1A	5
GO:0090501	BP	GO:0090501	RNA phosphodiester bond hydrolysis	7/264	165/18866	0.00868882	0.00868882	0.186091	NOB1/PAN3/CNOT1/EXOSC1/RIDA/CNOT8/RPP38	7			GO:0098930	BP	GO:0098930	axonal transport	4/248	59/18866	0.00753509	0.00753509	0.191597	BLOC1S3/HIF1A/MAP1A/BLOC1S6	4
GO:1901987	BP	GO:1901987	regulation of cell cycle phase transition	14/264	486/18866	0.00880431	0.00880431	0.187092	UIMC1/HSP90AA1/CDC23/CARM1/MRNIP/NPM1/SKP1/PSMA7/NAE1/ABRAXAS1/CNOT1/RAD17/CNOT8/PSMC1	14			GO:0046856	BP	GO:0046856	phosphatidylinositol dephosphorylation	3/248	31/18866	0.00768809	0.00768809	0.191597	MTMR10/MTMR2/PIP4P1	3
GO:1901991	BP	GO:1901991	negative regulation of mitotic cell cycle phase transition	9/264	251/18866	0.00906144	0.00906144	0.187235	CARM1/MRNIP/SKP1/PSMA7/NAE1/CNOT1/RAD17/CNOT8/PSMC1	9			GO:0048710	BP	GO:0048710	regulation of astrocyte differentiation	3/248	31/18866	0.00768809	0.00768809	0.191597	LDLR/NR1D1/SERPINE2	3
GO:0009451	BP	GO:0009451	RNA modification	7/264	168/18866	0.00954074	0.00954074	0.187235	TYW3/CMTR2/ANKRD16/LARP7/TRUB1/TRDMT1/CTU2	7			GO:0043547	BP	GO:0043547	positive regulation of GTPase activity	12/248	406/18866	0.00770391	0.00770391	0.191597	ASAP2/VPS9D1/RABEP2/OPHN1/CHM/SRGAP1/FLCN/ARHGEF11/DOCK10/TBC1D10B/MYO9A/ARHGEF1	12
GO:0000086	BP	GO:0000086	G2/M transition of mitotic cell cycle	9/264	254/18866	0.0097472	0.0097472	0.187235	HSP90AA1/FBXL8/MRNIP/SKP1/PSMA7/NAE1/KAT14/RAD17/PSMC1	9			GO:0002244	BP	GO:0002244	hematopoietic progenitor cell differentiation	7/248	172/18866	0.00779671	0.00779671	0.191597	FNIP1/ZNF784/BVES/CDK6/FLCN/HERC6/NFE2L2	7
GO:0001731	BP	GO:0001731	formation of translation preinitiation complex	2/264	11/18866	0.00987169	0.00987169	0.187235	RPL13A/EIF2D	2			GO:0090287	BP	GO:0090287	regulation of cellular response to growth factor stimulus	10/248	310/18866	0.00814752	0.00814752	0.191597	FAM20C/LEMD3/HIF1A/SPRED1/XIAP/FLCN/SLC9A6/BAMBI/DSTYK/ZNF703	10
GO:0034969	BP	GO:0034969	histone arginine methylation	2/264	11/18866	0.00987169	0.00987169	0.187235	CARM1/PRMT7	2			GO:0042770	BP	GO:0042770	signal transduction in response to DNA damage	6/248	133/18866	0.00833136	0.00833136	0.191597	FOXO3/MYO6/CDC14B/SPRED1/PMAIP1/NDRG1	6
GO:0035246	BP	GO:0035246	peptidyl-arginine N-methylation	2/264	11/18866	0.00987169	0.00987169	0.187235	CARM1/PRMT7	2			GO:0036294	BP	GO:0036294	cellular response to decreased oxygen levels	8/248	218/18866	0.0083611	0.0083611	0.191597	FOXO3/PDK3/HIF1A/PMAIP1/ATP7A/NDRG1/NFE2L2/ROCK2	8
GO:1903265	BP	GO:1903265	positive regulation of tumor necrosis factor-mediated signaling pathway	2/264	11/18866	0.00987169	0.00987169	0.187235	CPNE1/UBE2K	2			GO:0007589	BP	GO:0007589	body fluid secretion	5/248	95/18866	0.00837451	0.00837451	0.191597	HIF1A/USF2/STAT5A/ATP7A/NCOA1	5
GO:0018208	BP	GO:0018208	peptidyl-proline modification	4/264	60/18866	0.00989996	0.00989996	0.187235	FKBP3/PPID/CWC27/PPWD1	4			GO:0097106	BP	GO:0097106	postsynaptic density organization	3/248	32/18866	0.00840224	0.00840224	0.191597	OPHN1/CRIPT/IL1RAP	3
GO:0044818	BP	GO:0044818	mitotic G2/M transition checkpoint	3/264	32/18866	0.00995941	0.00995941	0.187235	MRNIP/NAE1/RAD17	3			GO:0035249	BP	GO:0035249	synaptic transmission, glutamatergic	5/248	96/18866	0.00874236	0.00874236	0.191597	DGKI/OPHN1/SLC1A4/SERPINE2/STXBP1	5
GO:0043928	BP	GO:0043928	exonucleolytic catabolism of deadenylated mRNA	3/264	33/18866	0.0108439	0.0108439	0.187235	EXOSC1/CNOT8/EDC4	3			GO:0002328	BP	GO:0002328	pro-B cell differentiation	2/248	11/18866	0.00875368	0.00875368	0.191597	FNIP1/FLCN	2
GO:0033209	BP	GO:0033209	tumor necrosis factor-mediated signaling pathway	7/264	173/18866	0.0110941	0.0110941	0.187235	KARS1/CPNE1/UBE2K/PSMA7/OTULIN/PSMC1/TXNDC17	7			GO:0032754	BP	GO:0032754	positive regulation of interleukin-5 production	2/248	11/18866	0.00875368	0.00875368	0.191597	RARA/IL1RAP	2
GO:0042770	BP	GO:0042770	signal transduction in response to DNA damage	6/264	133/18866	0.011117	0.011117	0.187235	UIMC1/CARM1/USP10/ABRAXAS1/CNOT1/CNOT8	6			GO:0043619	BP	GO:0043619	regulation of transcription from RNA polymerase II promoter in response to oxidative stress	2/248	11/18866	0.00875368	0.00875368	0.191597	HIF1A/NFE2L2	2
GO:0042775	BP	GO:0042775	mitochondrial ATP synthesis coupled electron transport	5/264	97/18866	0.0117275	0.0117275	0.187235	NDUFS4/NDUFC1/COX4I1/COX6C/UQCRB	5			GO:0071281	BP	GO:0071281	cellular response to iron ion	2/248	11/18866	0.00875368	0.00875368	0.191597	B2M/ATP7A	2
GO:0070601	BP	GO:0070601	centromeric sister chromatid cohesion	2/264	12/18866	0.0117375	0.0117375	0.187235	BOD1/NAA50	2			GO:0002260	BP	GO:0002260	lymphocyte homeostasis	4/248	62/18866	0.00895857	0.00895857	0.191597	FADD/HIF1A/PMAIP1/DOCK10	4
GO:1905214	BP	GO:1905214	regulation of RNA binding	2/264	12/18866	0.0117375	0.0117375	0.187235	EIF3E/CARM1	2			GO:0010039	BP	GO:0010039	response to iron ion	3/248	33/18866	0.00915409	0.00915409	0.191597	HIF1A/B2M/ATP7A	3
GO:0008608	BP	GO:0008608	attachment of spindle microtubules to kinetochore	3/264	34/18866	0.0117724	0.0117724	0.187235	BOD1/ABRAXAS1/CENPC	3			GO:0010256	BP	GO:0010256	endomembrane system organization	13/248	468/18866	0.00927295	0.00927295	0.191597	BLOC1S3/CHMP2A/LEMD3/USP8/PRKD1/WHAMM/XKR6/POLR2M/HOOK2/NDRG1/SERPINE2/ATL1/MYO5A	13
GO:0009156	BP	GO:0009156	ribonucleoside monophosphate biosynthetic process	3/264	34/18866	0.0117724	0.0117724	0.187235	APRT/AMPD2/IMPDH2	3			GO:0002756	BP	GO:0002756	MyD88-independent toll-like receptor signaling pathway	3/248	34/18866	0.00994403	0.00994403	0.191597	FADD/TICAM1/TANK	3
GO:0010922	BP	GO:0010922	positive regulation of phosphatase activity	3/264	34/18866	0.0117724	0.0117724	0.187235	CALM1/HSP90AB1/GPLD1	3			GO:0099084	BP	GO:0099084	postsynaptic specialization organization	3/248	34/18866	0.00994403	0.00994403	0.191597	OPHN1/CRIPT/IL1RAP	3
GO:0000075	BP	GO:0000075	cell cycle checkpoint	8/264	219/18866	0.0121993	0.0121993	0.187235	UIMC1/CARM1/MRNIP/NAE1/ABRAXAS1/CNOT1/RAD17/CNOT8	8			GO:0070265	BP	GO:0070265	necrotic cell death	4/248	64/18866	0.00999873	0.00999873	0.191597	FADD/TICAM1/GSDME/MAP3K5	4
GO:0042773	BP	GO:0042773	ATP synthesis coupled electron transport	5/264	98/18866	0.0122208	0.0122208	0.187235	NDUFS4/NDUFC1/COX4I1/COX6C/UQCRB	5			GO:0031667	BP	GO:0031667	response to nutrient levels	13/248	473/18866	0.0100735	0.0100735	0.191597	FOXO3/RARA/TFEB/FNIP1/LDLR/PRKD1/USF2/PMAIP1/FLCN/NFE2L2/MBD3/NCOA1/MAP3K5	13
GO:0006626	BP	GO:0006626	protein targeting to mitochondrion	5/264	99/18866	0.012728	0.012728	0.187235	HSP90AA1/TOMM70/UBE2D3/FIS1/MIPEP	5			GO:0043401	BP	GO:0043401	steroid hormone mediated signaling pathway	6/248	139/18866	0.0102302	0.0102302	0.191597	LATS1/UBE3A/NR1D1/LBH/AKAP13/ABHD2	6
GO:0000291	BP	GO:0000291	nuclear-transcribed mRNA catabolic process, exonucleolytic	3/264	35/18866	0.0127453	0.0127453	0.187235	EXOSC1/CNOT8/EDC4	3			GO:0036503	BP	GO:0036503	ERAD pathway	5/248	100/18866	0.0103255	0.0103255	0.191597	UBXN4/UBE2J2/UGGT1/NFE2L2/SVIP	5
GO:0002183	BP	GO:0002183	cytoplasmic translational initiation	3/264	35/18866	0.0127453	0.0127453	0.187235	EIF3E/RPL13A/EIF2D	3			GO:0021702	BP	GO:0021702	cerebellar Purkinje cell differentiation	2/248	12/18866	0.010414	0.010414	0.191597	ATP7A/HERC1	2
GO:0010257	BP	GO:0010257	NADH dehydrogenase complex assembly	4/264	65/18866	0.0130231	0.0130231	0.187235	ACAD9/NDUFS4/NDUFC1/NDUFAF2	4			GO:0030208	BP	GO:0030208	dermatan sulfate biosynthetic process	2/248	12/18866	0.010414	0.010414	0.191597	CSPG4/CHST14	2
GO:0032981	BP	GO:0032981	mitochondrial respiratory chain complex I assembly	4/264	65/18866	0.0130231	0.0130231	0.187235	ACAD9/NDUFS4/NDUFC1/NDUFAF2	4			GO:0032736	BP	GO:0032736	positive regulation of interleukin-13 production	2/248	12/18866	0.010414	0.010414	0.191597	RARA/IL1RAP	2
GO:0001682	BP	GO:0001682	tRNA 5'-leader removal	2/264	13/18866	0.0137446	0.0137446	0.187235	RPP25L/RPP38	2			GO:0043476	BP	GO:0043476	pigment accumulation	2/248	12/18866	0.010414	0.010414	0.191597	BLOC1S3/BLOC1S6	2
GO:0031126	BP	GO:0031126	snoRNA 3'-end processing	2/264	13/18866	0.0137446	0.0137446	0.187235	LARP7/TENT4B	2			GO:0043482	BP	GO:0043482	cellular pigment accumulation	2/248	12/18866	0.010414	0.010414	0.191597	BLOC1S3/BLOC1S6	2
GO:0034982	BP	GO:0034982	mitochondrial protein processing	2/264	13/18866	0.0137446	0.0137446	0.187235	STOML2/MIPEP	2			GO:1902287	BP	GO:1902287	semaphorin-plexin signaling pathway involved in axon guidance	2/248	12/18866	0.010414	0.010414	0.191597	PLXNA2/PLXNB3	2
GO:1902947	BP	GO:1902947	regulation of tau-protein kinase activity	2/264	13/18866	0.0137446	0.0137446	0.187235	HSP90AA1/HSP90AB1	2			GO:0048278	BP	GO:0048278	vesicle docking	4/248	65/18866	0.0105469	0.0105469	0.191597	YKT6/BVES/STXBP1/BLOC1S6	4
GO:0021955	BP	GO:0021955	central nervous system neuron axonogenesis	3/264	36/18866	0.0137628	0.0137628	0.187235	HSP90AA1/GLI2/HSP90AB1	3			GO:0048284	BP	GO:0048284	organelle fusion	6/248	140/18866	0.0105742	0.0105742	0.191597	VPS39/GOSR1/SAMD9/TAP1/SPG11/STXBP1	6
GO:0031572	BP	GO:0031572	G2 DNA damage checkpoint	3/264	36/18866	0.0137628	0.0137628	0.187235	UIMC1/MRNIP/ABRAXAS1	3			GO:0051056	BP	GO:0051056	regulation of small GTPase mediated signal transduction	10/248	323/18866	0.0106785	0.0106785	0.191597	DGKI/OPHN1/SRGAP1/FLCN/ARHGEF11/DENND4A/MYO9A/EPS8/AKAP13/ARHGEF1	10
GO:1990542	BP	GO:1990542	mitochondrial transmembrane transport	5/264	101/18866	0.0137849	0.0137849	0.187235	ATP5F1C/STOML2/ATP5F1E/MICU3/ATP5PB	5			GO:1902903	BP	GO:1902903	regulation of supramolecular fiber organization	11/248	373/18866	0.0106829	0.0106829	0.191597	AEBP1/LATS1/LDLR/WHAMM/CRYAB/TJP1/MAP1A/EPS8/BMERB1/ROCK2/AKAP13	11
GO:0001680	BP	GO:0001680	tRNA 3'-terminal CCA addition	1/264	1/18866	0.0139934	0.0139934	0.187235	TRNT1	1			GO:0070306	BP	GO:0070306	lens fiber cell differentiation	3/248	35/18866	0.0107724	0.0107724	0.191597	SPRED1/TDRD7/ZEB2	3
GO:0006430	BP	GO:0006430	lysyl-tRNA aminoacylation	1/264	1/18866	0.0139934	0.0139934	0.187235	KARS1	1			GO:0032355	BP	GO:0032355	response to estradiol	6/248	141/18866	0.0109264	0.0109264	0.191597	RARA/CRYAB/STXBP1/MBD3/NCOA1/ZNF703	6
GO:0006507	BP	GO:0006507	GPI anchor release	1/264	1/18866	0.0139934	0.0139934	0.187235	GPLD1	1			GO:2000378	BP	GO:2000378	negative regulation of reactive oxygen species metabolic process	4/248	66/18866	0.0111142	0.0111142	0.191597	HIF1A/CRYAB/SIRPA/ROCK2	4
GO:0009107	BP	GO:0009107	lipoate biosynthetic process	1/264	1/18866	0.0139934	0.0139934	0.187235	LIAS	1			GO:0032006	BP	GO:0032006	regulation of TOR signaling	5/248	102/18866	0.0111863	0.0111863	0.191597	UBR1/FNIP1/HIF1A/FLCN/PIP4P1	5
GO:0015724	BP	GO:0015724	formate transport	1/264	1/18866	0.0139934	0.0139934	0.187235	SLC26A6	1			GO:0097191	BP	GO:0097191	extrinsic apoptotic signaling pathway	8/248	230/18866	0.0113193	0.0113193	0.191597	FOXO3/FADD/UNC5B/ITGAV/PMAIP1/SRPX/SGK3/FAIM	8
GO:0015797	BP	GO:0015797	mannitol transport	1/264	1/18866	0.0139934	0.0139934	0.187235	SLC26A6	1			GO:0007040	BP	GO:0007040	lysosome organization	4/248	67/18866	0.0117008	0.0117008	0.191597	TFEB/HOOK2/SPG11/SRPX	4
GO:0015938	BP	GO:0015938	coenzyme A catabolic process	1/264	1/18866	0.0139934	0.0139934	0.187235	NUDT7	1			GO:0080171	BP	GO:0080171	lytic vacuole organization	4/248	67/18866	0.0117008	0.0117008	0.191597	TFEB/HOOK2/SPG11/SRPX	4
GO:0018142	BP	GO:0018142	protein-DNA covalent cross-linking	1/264	1/18866	0.0139934	0.0139934	0.187235	HMCES	1			GO:0021681	BP	GO:0021681	cerebellar granular layer development	2/248	13/18866	0.0122016	0.0122016	0.191597	OPHN1/SERPINE2	2
GO:0018143	BP	GO:0018143	nucleic acid-protein covalent cross-linking	1/264	1/18866	0.0139934	0.0139934	0.187235	HMCES	1			GO:0021694	BP	GO:0021694	cerebellar Purkinje cell layer formation	2/248	13/18866	0.0122016	0.0122016	0.191597	ATP7A/HERC1	2
GO:0019510	BP	GO:0019510	S-adenosylhomocysteine catabolic process	1/264	1/18866	0.0139934	0.0139934	0.187235	AHCY	1			GO:0030205	BP	GO:0030205	dermatan sulfate metabolic process	2/248	13/18866	0.0122016	0.0122016	0.191597	CSPG4/CHST14	2
GO:0021508	BP	GO:0021508	floor plate formation	1/264	1/18866	0.0139934	0.0139934	0.187235	GLI2	1			GO:1902285	BP	GO:1902285	semaphorin-plexin signaling pathway involved in neuron projection guidance	2/248	13/18866	0.0122016	0.0122016	0.191597	PLXNA2/PLXNB3	2
GO:0032460	BP	GO:0032460	negative regulation of protein oligomerization	1/264	1/18866	0.0139934	0.0139934	0.187235	VPS35	1			GO:1902916	BP	GO:1902916	positive regulation of protein polyubiquitination	2/248	13/18866	0.0122016	0.0122016	0.191597	XIAP/NMI	2
GO:0032462	BP	GO:0032462	regulation of protein homooligomerization	1/264	1/18866	0.0139934	0.0139934	0.187235	VPS35	1			GO:0043123	BP	GO:0043123	positive regulation of I-kappaB kinase/NF-kappaB signaling	7/248	188/18866	0.0123343	0.0123343	0.191597	FADD/PRKD1/TICAM1/TRIM62/BRD4/TRAF3IP2/AKAP13	7
GO:0032463	BP	GO:0032463	negative regulation of protein homooligomerization	1/264	1/18866	0.0139934	0.0139934	0.187235	VPS35	1			GO:0021549	BP	GO:0021549	cerebellum development	5/248	105/18866	0.0125673	0.0125673	0.191597	OPHN1/ATP7A/SERPINE2/NCOA1/HERC1	5
GO:0034014	BP	GO:0034014	response to triglyceride	1/264	1/18866	0.0139934	0.0139934	0.187235	GPLD1	1			GO:0048259	BP	GO:0048259	regulation of receptor-mediated endocytosis	5/248	105/18866	0.0125673	0.0125673	0.191597	MAGI2/OPHN1/TNK2/B2M/MTMR2	5
GO:0043630	BP	GO:0043630	ncRNA polyadenylation involved in polyadenylation-dependent ncRNA catabolic process	1/264	1/18866	0.0139934	0.0139934	0.187235	TENT4B	1			GO:0034329	BP	GO:0034329	cell junction assembly	12/248	434/18866	0.012606	0.012606	0.191597	MAGI2/COL16A1/OPHN1/WHAMM/FLCN/TJP1/THBS2/MYO9A/ZNF703/IL1RAP/MICALL2/ROCK2	12
GO:0043946	BP	GO:0043946	positive regulation of catalytic activity in other organism involved in symbiotic interaction	1/264	1/18866	0.0139934	0.0139934	0.187235	SUGT1	1			GO:0071453	BP	GO:0071453	cellular response to oxygen levels	8/248	235/18866	0.0127564	0.0127564	0.191597	FOXO3/PDK3/HIF1A/PMAIP1/ATP7A/NDRG1/NFE2L2/ROCK2	8
GO:0043947	BP	GO:0043947	positive regulation by host of symbiont catalytic activity	1/264	1/18866	0.0139934	0.0139934	0.187235	SUGT1	1			GO:0042542	BP	GO:0042542	response to hydrogen peroxide	6/248	146/18866	0.0128125	0.0128125	0.191597	FOXO3/CRYAB/UBE3A/SIRPA/NFE2L2/MAP3K5	6
GO:0051316	BP	GO:0051316	attachment of spindle microtubules to kinetochore involved in meiotic chromosome segregation	1/264	1/18866	0.0139934	0.0139934	0.187235	CENPC	1			GO:0000409	BP	GO:0000409	regulation of transcription by galactose	1/248	1/18866	0.0131453	0.0131453	0.191597	NCOA1	1
GO:0051455	BP	GO:0051455	monopolar spindle attachment to meiosis I kinetochore	1/264	1/18866	0.0139934	0.0139934	0.187235	CENPC	1			GO:0000411	BP	GO:0000411	positive regulation of transcription by galactose	1/248	1/18866	0.0131453	0.0131453	0.191597	NCOA1	1
GO:0060735	BP	GO:0060735	regulation of eIF2 alpha phosphorylation by dsRNA	1/264	1/18866	0.0139934	0.0139934	0.187235	NPM1	1			GO:0000431	BP	GO:0000431	regulation of transcription from RNA polymerase II promoter by galactose	1/248	1/18866	0.0131453	0.0131453	0.191597	NCOA1	1
GO:0071401	BP	GO:0071401	cellular response to triglyceride	1/264	1/18866	0.0139934	0.0139934	0.187235	GPLD1	1			GO:0000435	BP	GO:0000435	positive regulation of transcription from RNA polymerase II promoter by galactose	1/248	1/18866	0.0131453	0.0131453	0.191597	NCOA1	1
GO:0090226	BP	GO:0090226	regulation of microtubule nucleation by Ran protein signal transduction	1/264	1/18866	0.0139934	0.0139934	0.187235	RANGRF	1			GO:0002174	BP	GO:0002174	mammary stem cell proliferation	1/248	1/18866	0.0131453	0.0131453	0.191597	LBH	1
GO:0090297	BP	GO:0090297	positive regulation of mitochondrial DNA replication	1/264	1/18866	0.0139934	0.0139934	0.187235	STOML2	1			GO:0002481	BP	GO:0002481	antigen processing and presentation of exogenous protein antigen via MHC class Ib, TAP-dependent	1/248	1/18866	0.0131453	0.0131453	0.191597	B2M	1
GO:0090326	BP	GO:0090326	positive regulation of locomotion involved in locomotory behavior	1/264	1/18866	0.0139934	0.0139934	0.187235	VPS35	1			GO:0006055	BP	GO:0006055	CMP-N-acetylneuraminate biosynthetic process	1/248	1/18866	0.0131453	0.0131453	0.191597	NANS	1
GO:0090410	BP	GO:0090410	malonate catabolic process	1/264	1/18866	0.0139934	0.0139934	0.187235	ACSF3	1			GO:0006666	BP	GO:0006666	3-keto-sphinganine metabolic process	1/248	1/18866	0.0131453	0.0131453	0.191597	KDSR	1
GO:0097310	BP	GO:0097310	cap2 mRNA methylation	1/264	1/18866	0.0139934	0.0139934	0.187235	CMTR2	1			GO:0015826	BP	GO:0015826	threonine transport	1/248	1/18866	0.0131453	0.0131453	0.191597	SLC1A4	1
GO:0106064	BP	GO:0106064	regulation of cobalamin metabolic process	1/264	1/18866	0.0139934	0.0139934	0.187235	CLYBL	1			GO:0018276	BP	GO:0018276	isopeptide cross-linking via N6-glycyl-L-lysine	1/248	1/18866	0.0131453	0.0131453	0.191597	RNF113A	1
GO:0106121	BP	GO:0106121	positive regulation of cobalamin metabolic process	1/264	1/18866	0.0139934	0.0139934	0.187235	CLYBL	1			GO:0018277	BP	GO:0018277	protein deamination	1/248	1/18866	0.0131453	0.0131453	0.191597	LOXL1	1
GO:1901193	BP	GO:1901193	regulation of formation of translation preinitiation complex	1/264	1/18866	0.0139934	0.0139934	0.187235	RPL13A	1			GO:0021822	BP	GO:0021822	negative regulation of cell motility involved in cerebral cortex radial glia guided migration	1/248	1/18866	0.0131453	0.0131453	0.191597	BMERB1	1
GO:1901194	BP	GO:1901194	negative regulation of formation of translation preinitiation complex	1/264	1/18866	0.0139934	0.0139934	0.187235	RPL13A	1			GO:0034589	BP	GO:0034589	hydroxyproline transport	1/248	1/18866	0.0131453	0.0131453	0.191597	SLC1A4	1
GO:1901389	BP	GO:1901389	negative regulation of transforming growth factor beta activation	1/264	1/18866	0.0139934	0.0139934	0.187235	HSP90AB1	1			GO:0035037	BP	GO:0035037	sperm entry	1/248	1/18866	0.0131453	0.0131453	0.191597	UBE3A	1
GO:1901403	BP	GO:1901403	positive regulation of tetrapyrrole metabolic process	1/264	1/18866	0.0139934	0.0139934	0.187235	CLYBL	1			GO:0036179	BP	GO:0036179	osteoclast maturation	1/248	1/18866	0.0131453	0.0131453	0.191597	FAM20C	1
GO:1902629	BP	GO:1902629	regulation of mRNA stability involved in cellular response to UV	1/264	1/18866	0.0139934	0.0139934	0.187235	NPM1	1			GO:0036497	BP	GO:0036497	eIF2alpha dephosphorylation in response to endoplasmic reticulum stress	1/248	1/18866	0.0131453	0.0131453	0.191597	PPP1R15A	1
GO:1903952	BP	GO:1903952	regulation of voltage-gated potassium channel activity involved in atrial cardiac muscle cell action potential repolarization	1/264	1/18866	0.0139934	0.0139934	0.187235	RNF207	1			GO:0042628	BP	GO:0042628	mating plug formation	1/248	1/18866	0.0131453	0.0131453	0.191597	SERPINE2	1
GO:1903954	BP	GO:1903954	positive regulation of voltage-gated potassium channel activity involved in atrial cardiac muscle cell action potential repolarization	1/264	1/18866	0.0139934	0.0139934	0.187235	RNF207	1			GO:0044601	BP	GO:0044601	protein denucleotidylation	1/248	1/18866	0.0131453	0.0131453	0.191597	FICD	1
GO:1904689	BP	GO:1904689	negative regulation of cytoplasmic translational initiation	1/264	1/18866	0.0139934	0.0139934	0.187235	RPL13A	1			GO:0044602	BP	GO:0044602	protein deadenylylation	1/248	1/18866	0.0131453	0.0131453	0.191597	FICD	1
GO:1905143	BP	GO:1905143	eukaryotic translation initiation factor 2 complex assembly	1/264	1/18866	0.0139934	0.0139934	0.187235	CDC123	1			GO:0046381	BP	GO:0046381	CMP-N-acetylneuraminate metabolic process	1/248	1/18866	0.0131453	0.0131453	0.191597	NANS	1
GO:1990046	BP	GO:1990046	stress-induced mitochondrial fusion	1/264	1/18866	0.0139934	0.0139934	0.187235	STOML2	1			GO:0046901	BP	GO:0046901	tetrahydrofolylpolyglutamate biosynthetic process	1/248	1/18866	0.0131453	0.0131453	0.191597	FPGS	1
GO:1990134	BP	GO:1990134	epithelial cell apoptotic process involved in palatal shelf morphogenesis	1/264	1/18866	0.0139934	0.0139934	0.187235	JAG2	1			GO:0051686	BP	GO:0051686	establishment of ER localization	1/248	1/18866	0.0131453	0.0131453	0.191597	MYO5A	1
GO:1990437	BP	GO:1990437	snRNA 2'-O-methylation	1/264	1/18866	0.0139934	0.0139934	0.187235	LARP7	1			GO:0060010	BP	GO:0060010	Sertoli cell fate commitment	1/248	1/18866	0.0131453	0.0131453	0.191597	RARA	1
GO:1990438	BP	GO:1990438	U6 2'-O-snRNA methylation	1/264	1/18866	0.0139934	0.0139934	0.187235	LARP7	1			GO:0061108	BP	GO:0061108	seminal vesicle epithelium development	1/248	1/18866	0.0131453	0.0131453	0.191597	SERPINE2	1
GO:1990758	BP	GO:1990758	mitotic sister chromatid biorientation	1/264	1/18866	0.0139934	0.0139934	0.187235	BOD1	1			GO:0070478	BP	GO:0070478	nuclear-transcribed mRNA catabolic process, 3'-5' exonucleolytic nonsense-mediated decay	1/248	1/18866	0.0131453	0.0131453	0.191597	SKIV2L	1
GO:0072655	BP	GO:0072655	establishment of protein localization to mitochondrion	6/264	140/18866	0.0140426	0.0140426	0.187235	HSP90AA1/TOMM70/UBE2D3/FIS1/MIPEP/COX18	6			GO:0071348	BP	GO:0071348	cellular response to interleukin-11	1/248	1/18866	0.0131453	0.0131453	0.191597	SBNO2	1
GO:0090316	BP	GO:0090316	positive regulation of intracellular protein transport	7/264	182/18866	0.0143401	0.0143401	0.190269	NUTF2/UBE2D3/FIS1/HYAL2/RBM22/HSP90AB1/HDAC3	7			GO:0085017	BP	GO:0085017	entry into host cell by a symbiont-containing vacuole	1/248	1/18866	0.0131453	0.0131453	0.191597	ITGAV	1
GO:0009167	BP	GO:0009167	purine ribonucleoside monophosphate metabolic process	3/264	37/18866	0.0148253	0.0148253	0.195752	APRT/AMPD2/IMPDH2	3			GO:0090389	BP	GO:0090389	phagosome-lysosome fusion involved in apoptotic cell clearance	1/248	1/18866	0.0131453	0.0131453	0.191597	SPG11	1
GO:0006611	BP	GO:0006611	protein export from nucleus	7/264	184/18866	0.0151448	0.0151448	0.199004	NUTF2/HSPA9/NPM1/EIF4E/EIF5A/RBM22/NUP54	7			GO:0098718	BP	GO:0098718	serine import across plasma membrane	1/248	1/18866	0.0131453	0.0131453	0.191597	SLC1A4	1
GO:0032259	BP	GO:0032259	methylation	11/264	371/18866	0.015786	0.015786	0.199398	TYW3/AHCY/CARM1/MAT2B/DPH5/CMTR2/PRMT7/LARP7/ASH2L/TET1/TRDMT1	11			GO:0099089	BP	GO:0099089	establishment of endoplasmic reticulum localization to postsynapse	1/248	1/18866	0.0131453	0.0131453	0.191597	MYO5A	1
GO:0043173	BP	GO:0043173	nucleotide salvage	2/264	14/18866	0.0158887	0.0158887	0.199398	APRT/AMPD2	2			GO:0106022	BP	GO:0106022	positive regulation of vesicle docking	1/248	1/18866	0.0131453	0.0131453	0.191597	STXBP1	1
GO:0051791	BP	GO:0051791	medium-chain fatty acid metabolic process	2/264	14/18866	0.0158887	0.0158887	0.199398	ACAD9/ACADM	2			GO:0150033	BP	GO:0150033	negative regulation of protein localization to lysosome	1/248	1/18866	0.0131453	0.0131453	0.191597	ROCK2	1
GO:0060211	BP	GO:0060211	regulation of nuclear-transcribed mRNA poly(A) tail shortening	2/264	14/18866	0.0158887	0.0158887	0.199398	CNOT1/TENT4B	2			GO:1901859	BP	GO:1901859	negative regulation of mitochondrial DNA metabolic process	1/248	1/18866	0.0131453	0.0131453	0.191597	FLCN	1
GO:0072425	BP	GO:0072425	signal transduction involved in G2 DNA damage checkpoint	2/264	14/18866	0.0158887	0.0158887	0.199398	UIMC1/ABRAXAS1	2			GO:1902631	BP	GO:1902631	negative regulation of membrane hyperpolarization	1/248	1/18866	0.0131453	0.0131453	0.191597	CRTC1	1
GO:0110154	BP	GO:0110154	RNA decapping	2/264	14/18866	0.0158887	0.0158887	0.199398	PAN3/EDC4	2			GO:1903699	BP	GO:1903699	tarsal gland development	1/248	1/18866	0.0131453	0.0131453	0.191597	ASH1L	1
GO:0110156	BP	GO:0110156	methylguanosine-cap decapping	2/264	14/18866	0.0158887	0.0158887	0.199398	PAN3/EDC4	2			GO:1903709	BP	GO:1903709	uterine gland development	1/248	1/18866	0.0131453	0.0131453	0.191597	ASH1L	1
GO:0000462	BP	GO:0000462	maturation of SSU-rRNA from tricistronic rRNA transcript (SSU-rRNA, 5.8S rRNA, LSU-rRNA)	3/264	38/18866	0.0159329	0.0159329	0.199398	RPS8/UTP4/RPS19	3			GO:1903788	BP	GO:1903788	positive regulation of glutathione biosynthetic process	1/248	1/18866	0.0131453	0.0131453	0.191597	NFE2L2	1
GO:0034661	BP	GO:0034661	ncRNA catabolic process	3/264	38/18866	0.0159329	0.0159329	0.199398	MTREX/TRDMT1/TENT4B	3			GO:1903812	BP	GO:1903812	L-serine import across plasma membrane	1/248	1/18866	0.0131453	0.0131453	0.191597	SLC1A4	1
GO:0070585	BP	GO:0070585	protein localization to mitochondrion	6/264	144/18866	0.0159359	0.0159359	0.199398	HSP90AA1/TOMM70/UBE2D3/FIS1/MIPEP/COX18	6			GO:1903916	BP	GO:1903916	regulation of endoplasmic reticulum stress-induced eIF2 alpha dephosphorylation	1/248	1/18866	0.0131453	0.0131453	0.191597	PPP1R15A	1
GO:0043488	BP	GO:0043488	regulation of mRNA stability	7/264	186/18866	0.0159812	0.0159812	0.199398	FASTKD5/NPM1/PSMA7/EXOSC1/RIDA/PSMC1/TENT4B	7			GO:1903917	BP	GO:1903917	positive regulation of endoplasmic reticulum stress-induced eIF2 alpha dephosphorylation	1/248	1/18866	0.0131453	0.0131453	0.191597	PPP1R15A	1
GO:0022626	CC	GO:0022626	cytosolic ribosome	34/265	110/19559	4.06877e-37	4.06877e-37	1.48617e-34	RPL14/RPS20/RPS3A/RPL5/RPS18/RPS23/RPL13/RPS24/RPL37/RPS13/RPS6/RPL34/RPS29/RPS8/RPSA/RPL29/RPL10/RPS25/RPL10A/RPL15/RPL27A/RPL19/RPL13A/RPL9/RPL24/RPL6/RPL7/EIF2D/RPL31/RPL21/RPS19/RPS9/RPL32/RPS5	34			GO:1904210	BP	GO:1904210	VCP-NPL4-UFD1 AAA ATPase complex assembly	1/248	1/18866	0.0131453	0.0131453	0.191597	SVIP	1
GO:0044391	CC	GO:0044391	ribosomal subunit	37/265	187/19559	1.83325e-32	1.83325e-32	3.34809e-30	RPL14/RPS20/RPS3A/RPL5/RPS18/RPS23/MRPS27/RPL13/RPS24/RPL37/RPS13/RPS6/RPL34/RPS29/RPS8/RPSA/RPL29/RPL10/RPS25/RPL10A/RPL15/RPL27A/RPL19/RPL13A/RPL9/MRPL11/RPL24/RPL6/RPL7/EIF2D/RPL31/RPL21/RPS19/RPS9/RPL32/RPS5/MRPS18B	37			GO:1904239	BP	GO:1904239	regulation of VCP-NPL4-UFD1 AAA ATPase complex assembly	1/248	1/18866	0.0131453	0.0131453	0.191597	SVIP	1
GO:0005840	CC	GO:0005840	ribosome	38/265	270/19559	1.41118e-27	1.41118e-27	1.71818e-25	RPL14/RPS20/RPS3A/RPL5/RPS18/RPS23/MRPS27/RPL13/RPS24/RPL37/RPS13/RPS6/RPL34/RPS29/RPS8/RPSA/RPL29/RPL10/RPS25/RPL10A/RPL15/RPL27A/RPL19/BTF3/RPL13A/RPL9/MRPL11/RPL24/RPL6/RPL7/EIF2D/RPL31/RPL21/RPS19/RPS9/RPL32/RPS5/MRPS18B	38			GO:1904240	BP	GO:1904240	negative regulation of VCP-NPL4-UFD1 AAA ATPase complex assembly	1/248	1/18866	0.0131453	0.0131453	0.191597	SVIP	1
GO:0022625	CC	GO:0022625	cytosolic large ribosomal subunit	19/265	58/19559	9.89712e-22	9.89712e-22	9.03764e-20	RPL14/RPL5/RPL13/RPL37/RPL34/RPL29/RPL10/RPL10A/RPL15/RPL27A/RPL19/RPL13A/RPL9/RPL24/RPL6/RPL7/RPL31/RPL21/RPL32	19			GO:1904677	BP	GO:1904677	positive regulation of somatic stem cell division	1/248	1/18866	0.0131453	0.0131453	0.191597	LBH	1
GO:0022627	CC	GO:0022627	cytosolic small ribosomal subunit	15/265	47/19559	3.2647e-17	3.2647e-17	2.38495e-15	RPS20/RPS3A/RPS18/RPS23/RPS24/RPS13/RPS6/RPS29/RPS8/RPSA/RPS25/EIF2D/RPS19/RPS9/RPS5	15			GO:1905528	BP	GO:1905528	positive regulation of Golgi lumen acidification	1/248	1/18866	0.0131453	0.0131453	0.191597	UBE3A	1
GO:0015934	CC	GO:0015934	large ribosomal subunit	20/265	116/19559	9.32448e-17	9.32448e-17	5.67648e-15	RPL14/RPL5/RPL13/RPL37/RPL34/RPL29/RPL10/RPL10A/RPL15/RPL27A/RPL19/RPL13A/RPL9/MRPL11/RPL24/RPL6/RPL7/RPL31/RPL21/RPL32	20			GO:1990787	BP	GO:1990787	negative regulation of hh target transcription factor activity	1/248	1/18866	0.0131453	0.0131453	0.191597	ENPP1	1
GO:0015935	CC	GO:0015935	small ribosomal subunit	17/265	74/19559	1.20174e-16	1.20174e-16	6.27073e-15	RPS20/RPS3A/RPS18/RPS23/MRPS27/RPS24/RPS13/RPS6/RPS29/RPS8/RPSA/RPS25/EIF2D/RPS19/RPS9/RPS5/MRPS18B	17			GO:2000101	BP	GO:2000101	regulation of mammary stem cell proliferation	1/248	1/18866	0.0131453	0.0131453	0.191597	LBH	1
GO:0042788	CC	GO:0042788	polysomal ribosome	9/265	32/19559	2.86978e-10	2.86978e-10	1.31028e-08	RPS23/RPS29/RPL10A/RPL19/BTF3/RPL24/RPL6/RPL31/RPL32	9			GO:2000103	BP	GO:2000103	positive regulation of mammary stem cell proliferation	1/248	1/18866	0.0131453	0.0131453	0.191597	LBH	1
GO:0005759	CC	GO:0005759	mitochondrial matrix	27/265	473/19559	3.33846e-10	3.33846e-10	1.35491e-08	PRDX3/ACAA2/ALDH7A1/MRPS27/PDP2/KARS1/QARS1/DDX28/PPA2/HSPA9/FASTKD5/ACADM/NADK2/VDAC1/LIAS/ATP5F1C/ACSF3/MRPL11/TRNT1/MIPEP/ATP5F1E/MCCC2/RIDA/DHTKD1/ATP5PB/GUF1/MRPS18B	27			GO:2000250	BP	GO:2000250	negative regulation of actin cytoskeleton reorganization	1/248	1/18866	0.0131453	0.0131453	0.191597	TJP1	1
GO:0005844	CC	GO:0005844	polysome	10/265	69/19559	2.96284e-08	2.96284e-08	1.08221e-06	NAA38/RPS23/RPS29/RPL10A/RPL19/BTF3/RPL24/RPL6/RPL31/RPL32	10			GO:2000454	BP	GO:2000454	positive regulation of CD8-positive, alpha-beta cytotoxic T cell extravasation	1/248	1/18866	0.0131453	0.0131453	0.191597	FADD	1
GO:0098798	CC	GO:0098798	mitochondrial protein complex	15/265	265/19559	3.57649e-06	3.57649e-06	0.00011876	MRPS27/TOMM70/HSPA9/NDUFS4/NDUFC1/COX4I1/VDAC1/ATP5F1C/MRPL11/ATP5F1E/MCCC2/MICU3/ATP5PB/UQCRB/MRPS18B	15			GO:0010821	BP	GO:0010821	regulation of mitochondrion organization	7/248	191/18866	0.0133609	0.0133609	0.193248	FNIP1/UBE2J2/HIF1A/PMAIP1/FLCN/STAT2/MICALL2	7
GO:0005743	CC	GO:0005743	mitochondrial inner membrane	20/265	489/19559	1.24733e-05	1.24733e-05	0.00037967	ACAD9/MRPS27/NDUFS4/ADCK1/NDUFC1/COX4I1/TAMM41/ATP5F1C/MRPL11/STOML2/ATP5F1E/COX18/MICU3/ATP5PB/NDUFAF2/COX6C/UQCRB/CIBAR1/GUF1/MRPS18B	20			GO:0009225	BP	GO:0009225	nucleotide-sugar metabolic process	3/248	38/18866	0.0134914	0.0134914	0.193248	UGGT1/NANS/UAP1L1	3
GO:0005925	CC	GO:0005925	focal adhesion	18/265	415/19559	1.57289e-05	1.57289e-05	0.000441937	RPS3A/RPL5/RPS18/HSPA9/RPS13/RPS29/RPS8/NPM1/RPL10A/RPL19/RPL13A/RPL9/RPL6/RPL7/RPL31/RPS19/RPS9/RPS5	18			GO:1905898	BP	GO:1905898	positive regulation of response to endoplasmic reticulum stress	3/248	38/18866	0.0134914	0.0134914	0.193248	PPP1R15A/PMAIP1/NFE2L2	3
GO:0030055	CC	GO:0030055	cell-substrate junction	18/265	423/19559	2.02837e-05	2.02837e-05	0.000529206	RPS3A/RPL5/RPS18/HSPA9/RPS13/RPS29/RPS8/NPM1/RPL10A/RPL19/RPL13A/RPL9/RPL6/RPL7/RPL31/RPS19/RPS9/RPS5	18			GO:0030330	BP	GO:0030330	DNA damage response, signal transduction by p53 class mediator	5/248	107/18866	0.0135494	0.0135494	0.193248	FOXO3/MYO6/SPRED1/PMAIP1/NDRG1	5
GO:0035770	CC	GO:0035770	ribonucleoprotein granule	11/265	243/19559	0.000502656	0.000502656	0.0122401	DDX28/RPS6/FASTKD5/EIF4E/PAN3/CNOT1/PARD3/RPL6/YTHDC2/CNOT8/EDC4	11			GO:2001237	BP	GO:2001237	negative regulation of extrinsic apoptotic signaling pathway	5/248	107/18866	0.0135494	0.0135494	0.193248	FADD/UNC5B/ITGAV/SGK3/FAIM	5
GO:0098800	CC	GO:0098800	inner mitochondrial membrane protein complex	8/265	138/19559	0.000595205	0.000595205	0.0135879	NDUFS4/NDUFC1/COX4I1/ATP5F1C/ATP5F1E/MICU3/ATP5PB/UQCRB	8			GO:0071887	BP	GO:0071887	leukocyte apoptotic process	5/248	108/18866	0.0140594	0.0140594	0.199571	CDKN2A/FADD/FNIP1/HIF1A/TRAF3IP2	5
GO:0031499	CC	GO:0031499	TRAMP complex	2/265	4/19559	0.00107774	0.00107774	0.0231563	MTREX/TENT4B	2			GO:0042762	BP	GO:0042762	regulation of sulfur metabolic process	2/248	14/18866	0.0141128	0.0141128	0.199571	PDK3/NFE2L2	2
GO:0000275	CC	GO:0000275	mitochondrial proton-transporting ATP synthase complex, catalytic sector F(1)	2/265	5/19559	0.00178016	0.00178016	0.0342224	ATP5F1C/ATP5F1E	2			GO:0033692	BP	GO:0033692	cellular polysaccharide biosynthetic process	4/248	71/18866	0.0142444	0.0142444	0.199732	B3GALNT1/ENPP1/PPP1R3C/NR1D1	4
GO:0097422	CC	GO:0097422	tubular endosome	2/265	5/19559	0.00178016	0.00178016	0.0342224	SNX5/VPS35	2			GO:0061180	BP	GO:0061180	mammary gland epithelium development	4/248	71/18866	0.0142444	0.0142444	0.199732	LATS1/HIF1A/LBH/ZNF703	4
GO:0030015	CC	GO:0030015	CCR4-NOT core complex	2/265	6/19559	0.00264637	0.00264637	0.0445684	CNOT1/CNOT8	2			GO:0044309	CC	GO:0044309	neuron spine	11/254	177/19559	2.08786e-05	2.08786e-05	0.00747235	DGKI/USP8/OPHN1/TANC2/CRYAB/SLC9A6/MTMR2/NR1D1/DOCK10/CRIPT/MX1	11
GO:0009295	CC	GO:0009295	nucleoid	4/265	43/19559	0.00268438	0.00268438	0.0445684	DDX28/HSPA9/FASTKD5/VDAC1	4			GO:0043197	CC	GO:0043197	dendritic spine	10/254	175/19559	0.000100243	0.000100243	0.0179382	DGKI/USP8/OPHN1/TANC2/CRYAB/MTMR2/NR1D1/DOCK10/CRIPT/MX1	10
GO:0042645	CC	GO:0042645	mitochondrial nucleoid	4/265	43/19559	0.00268438	0.00268438	0.0445684	DDX28/HSPA9/FASTKD5/VDAC1	4			GO:0016461	CC	GO:0016461	unconventional myosin complex	3/254	10/19559	0.000242779	0.000242779	0.0289631	MYO6/MYO5A/MYO9A	3
GO:0005753	CC	GO:0005753	mitochondrial proton-transporting ATP synthase complex	3/265	22/19559	0.00312973	0.00312973	0.0497033	ATP5F1C/ATP5F1E/ATP5PB	3			GO:0017016	MF	GO:0017016	Ras GTPase binding	21/257	415/18352	4.30174e-07	4.30174e-07	0.000200406	DGKI/VPS39/WHAMM/RANBP9/SERGEF/CHM/SRGAP1/ARHGEF11/RAB3IP/ATP7A/DENND4A/NDRG1/MYO5A/TBC1D10B/FMNL3/MICAL1/MICALL2/EPS8/ROCK2/AKAP13/ARHGEF1	21
GO:0045259	CC	GO:0045259	proton-transporting ATP synthase complex	3/265	23/19559	0.00356348	0.00356348	0.0536477	ATP5F1C/ATP5F1E/ATP5PB	3			GO:0031267	MF	GO:0031267	small GTPase binding	21/257	428/18352	7.10396e-07	7.10396e-07	0.000200406	DGKI/VPS39/WHAMM/RANBP9/SERGEF/CHM/SRGAP1/ARHGEF11/RAB3IP/ATP7A/DENND4A/NDRG1/MYO5A/TBC1D10B/FMNL3/MICAL1/MICALL2/EPS8/ROCK2/AKAP13/ARHGEF1	21
GO:0045261	CC	GO:0045261	proton-transporting ATP synthase complex, catalytic core F(1)	2/265	7/19559	0.00367185	0.00367185	0.0536477	ATP5F1C/ATP5F1E	2			GO:0005085	MF	GO:0005085	guanyl-nucleotide exchange factor activity	12/257	215/18352	5.32488e-05	5.32488e-05	0.0100145	FNIP1/SERGEF/FLCN/ARHGEF11/HERC2/RAB3IP/DENND4A/DOCK10/EPS8/HERC1/AKAP13/ARHGEF1	12
GO:0044613	CC	GO:0044613	nuclear pore central transport channel	2/265	8/19559	0.00485215	0.00485215	0.0656412	NUTF2/NUP54	2			GO:0030695	MF	GO:0030695	GTPase regulator activity	14/257	307/18352	0.000115297	0.000115297	0.0139278	DGKI/ASAP2/VPS9D1/RABEP2/OPHN1/CHM/SRGAP1/TNK2/FLCN/ARHGEF11/SIRPA/TBC1D10B/MYO9A/ARHGEF1	14
GO:0070531	CC	GO:0070531	BRCA1-A complex	2/265	8/19559	0.00485215	0.00485215	0.0656412	UIMC1/ABRAXAS1	2			GO:0060589	MF	GO:0060589	nucleoside-triphosphatase regulator activity	15/257	348/18352	0.000123428	0.000123428	0.0139278	DGKI/ASAP2/VPS9D1/FNIP1/RABEP2/OPHN1/CHM/SRGAP1/TNK2/FLCN/ARHGEF11/SIRPA/TBC1D10B/MYO9A/ARHGEF1	15
GO:0044294	CC	GO:0044294	dendritic growth cone	2/265	9/19559	0.00618292	0.00618292	0.0806569	HSP90AA1/HSP90AB1	2			GO:0017048	MF	GO:0017048	Rho GTPase binding	9/257	162/18352	0.000473427	0.000473427	0.0445188	WHAMM/SRGAP1/ARHGEF11/ATP7A/FMNL3/EPS8/ROCK2/AKAP13/ARHGEF1	9
GO:0071013	CC	GO:0071013	catalytic step 2 spliceosome	5/265	87/19559	0.00658972	0.00658972	0.0816097	CWC27/MTREX/RBM22/SF3B3/PPWD1	5			GO:0017137	MF	GO:0017137	Rab GTPase binding	9/257	172/18352	0.000729182	0.000729182	0.0587732	VPS39/CHM/RAB3IP/DENND4A/NDRG1/MYO5A/TBC1D10B/MICAL1/MICALL2	9
GO:0000932	CC	GO:0000932	P-body	5/265	88/19559	0.00691125	0.00691125	0.0816097	EIF4E/PAN3/CNOT1/CNOT8/EDC4	5			GO:0005088	MF	GO:0005088	Ras guanyl-nucleotide exchange factor activity	7/257	115/18352	0.001181	0.001181	0.0681215	SERGEF/ARHGEF11/RAB3IP/DENND4A/EPS8/AKAP13/ARHGEF1	7
GO:0044295	CC	GO:0044295	axonal growth cone	3/265	29/19559	0.00692624	0.00692624	0.0816097	HSP90AA1/PARD3/HSP90AB1	3			GO:0004674	MF	GO:0004674	protein serine/threonine kinase activity	15/257	435/18352	0.00127167	0.00127167	0.0681215	FAM20C/TLK1/LATS1/PDK3/PRKD1/CDK6/TNK2/BRD4/ADCK5/TAOK3/DSTYK/MAP3K5/SGK3/ROCK2/AKAP13	15
GO:0031414	CC	GO:0031414	N-terminal protein acetyltransferase complex	2/265	10/19559	0.0076599	0.0076599	0.0874337	NAA38/NAA50	2			GO:0004842	MF	GO:0004842	ubiquitin-protein transferase activity	15/257	435/18352	0.00127167	0.00127167	0.0681215	HECTD2/UBR1/UBE2J2/UBE2Q2/XIAP/RNF24/UBE3A/HERC2/RNF113A/TRIM62/HERC6/ARIH1/TRAF3IP2/HERC1/UBR3	15
GO:0017101	CC	GO:0017101	aminoacyl-tRNA synthetase multienzyme complex	2/265	11/19559	0.0092789	0.0092789	0.102704	KARS1/QARS1	2			GO:0015095	MF	GO:0015095	magnesium ion transmembrane transporter activity	3/257	16/18352	0.00132812	0.00132812	0.0681215	NIPA2/NIPAL3/NIPA1	3
GO:0005777	CC	GO:0005777	peroxisome	6/265	137/19559	0.0110024	0.0110024	0.1082	NUDT7/FIS1/IMPDH2/TKT/RIDA/HSD17B4	6			GO:0005096	MF	GO:0005096	GTPase activator activity	11/257	275/18352	0.00178197	0.00178197	0.0837838	ASAP2/VPS9D1/RABEP2/OPHN1/CHM/SRGAP1/FLCN/ARHGEF11/TBC1D10B/MYO9A/ARHGEF1	11
GO:0042579	CC	GO:0042579	microbody	6/265	137/19559	0.0110024	0.0110024	0.1082	NUDT7/FIS1/IMPDH2/TKT/RIDA/HSD17B4	6			GO:0019787	MF	GO:0019787	ubiquitin-like protein transferase activity	15/257	457/18352	0.00205579	0.00205579	0.0892229	HECTD2/UBR1/UBE2J2/UBE2Q2/XIAP/RNF24/UBE3A/HERC2/RNF113A/TRIM62/HERC6/ARIH1/TRAF3IP2/HERC1/UBR3	15
GO:0008180	CC	GO:0008180	COP9 signalosome	3/265	36/19559	0.0126275	0.0126275	0.1082	COPS4/STOML2/HSP90AB1	3			GO:0140297	MF	GO:0140297	DNA-binding transcription factor binding	12/257	347/18352	0.00372122	0.00372122	0.138104	CDKN2A/BHLHE41/LATS1/HIF1A/USF2/JMJD1C/ETS2/ARID5A/CRTC1/NFE2L2/NCOA1/ZNF703	12
GO:0097546	CC	GO:0097546	ciliary base	3/265	36/19559	0.0126275	0.0126275	0.1082	IFT88/GLI2/CIBAR1	3			GO:0031490	MF	GO:0031490	chromatin DNA binding	6/257	106/18352	0.00378088	0.00378088	0.138104	FOXO3/RARA/LEMD3/JMJD1C/SBNO2/MBD3	6
GO:0036038	CC	GO:0036038	MKS complex	2/265	13/19559	0.0129267	0.0129267	0.1082	TMEM107/TMEM231	2			GO:0008318	MF	GO:0008318	protein prenyltransferase activity	2/257	7/18352	0.00391637	0.00391637	0.138104	CHM/PTAR1	2
GO:0044292	CC	GO:0044292	dendrite terminus	2/265	13/19559	0.0129267	0.0129267	0.1082	HSP90AA1/HSP90AB1	2
GO:0005848	CC	GO:0005848	mRNA cleavage stimulating factor complex	1/265	1/19559	0.0135487	0.0135487	0.1082	CSTF1	1
GO:0031389	CC	GO:0031389	Rad17 RFC-like complex	1/265	1/19559	0.0135487	0.0135487	0.1082	RAD17	1
GO:0034718	CC	GO:0034718	SMN-Gemin2 complex	1/265	1/19559	0.0135487	0.0135487	0.1082	GEMIN5	1
GO:0070685	CC	GO:0070685	macropinocytic cup	1/265	1/19559	0.0135487	0.0135487	0.1082	SNX5	1
GO:0098875	CC	GO:0098875	epididymosome	1/265	1/19559	0.0135487	0.0135487	0.1082	PPFIA3	1
GO:1990917	CC	GO:1990917	ooplasm	1/265	1/19559	0.0135487	0.0135487	0.1082	HSP90AB1	1
GO:0035869	CC	GO:0035869	ciliary transition zone	4/265	68/19559	0.0136263	0.0136263	0.1082	TMEM107/RPGRIP1L/TMEM231/CIBAR1	4
GO:0036464	CC	GO:0036464	cytoplasmic ribonucleoprotein granule	8/265	233/19559	0.0143926	0.0143926	0.111853	RPS6/EIF4E/PAN3/CNOT1/PARD3/RPL6/CNOT8/EDC4	8
GO:0014069	CC	GO:0014069	postsynaptic density	10/265	337/19559	0.0170139	0.0170139	0.12947	RPL14/RPS18/RPS13/RPS25/RPL10A/RPL6/RPL7/RPS19/VPS35/SORCS2	10
GO:0032279	CC	GO:0032279	asymmetric synapse	10/265	343/19559	0.0189825	0.0189825	0.138686	RPL14/RPS18/RPS13/RPS25/RPL10A/RPL6/RPL7/RPS19/VPS35/SORCS2	10
GO:0000176	CC	GO:0000176	nuclear exosome (RNase complex)	2/265	16/19559	0.0193641	0.0193641	0.138686	EXOSC1/MTREX	2
GO:0030014	CC	GO:0030014	CCR4-NOT complex	2/265	16/19559	0.0193641	0.0193641	0.138686	CNOT1/CNOT8	2
GO:0033178	CC	GO:0033178	proton-transporting two-sector ATPase complex, catalytic domain	2/265	18/19559	0.0242556	0.0242556	0.166441	ATP5F1C/ATP5F1E	2
GO:0099572	CC	GO:0099572	postsynaptic specialization	10/265	361/19559	0.0258915	0.0258915	0.166441	RPL14/RPS18/RPS13/RPS25/RPL10A/RPL6/RPL7/RPS19/VPS35/SORCS2	10
GO:0002169	CC	GO:0002169	3-methylcrotonyl-CoA carboxylase complex, mitochondrial	1/265	2/19559	0.0269146	0.0269146	0.166441	MCCC2	1
GO:0031251	CC	GO:0031251	PAN complex	1/265	2/19559	0.0269146	0.0269146	0.166441	PAN3	1
GO:0048269	CC	GO:0048269	methionine adenosyltransferase complex	1/265	2/19559	0.0269146	0.0269146	0.166441	MAT2B	1
GO:0071540	CC	GO:0071540	eukaryotic translation initiation factor 3 complex, eIF3e	1/265	2/19559	0.0269146	0.0269146	0.166441	EIF3E	1
GO:1905202	CC	GO:1905202	methylcrotonoyl-CoA carboxylase complex	1/265	2/19559	0.0269146	0.0269146	0.166441	MCCC2	1
GO:1990565	CC	GO:1990565	HSP90-CDC37 chaperone complex	1/265	2/19559	0.0269146	0.0269146	0.166441	HSP90AB1	1
GO:0005791	CC	GO:0005791	rough endoplasmic reticulum	4/265	84/19559	0.0273405	0.0273405	0.166441	RPS23/RPS29/RANGRF/RPL6	4
GO:0005643	CC	GO:0005643	nuclear pore	4/265	85/19559	0.0283954	0.0283954	0.167287	NUTF2/CETN3/EIF5A/NUP54	4
GO:0098803	CC	GO:0098803	respiratory chain complex	4/265	85/19559	0.0283954	0.0283954	0.167287	NDUFS4/NDUFC1/COX4I1/UQCRB	4
GO:0098984	CC	GO:0098984	neuron to neuron synapse	10/265	368/19559	0.0290131	0.0290131	0.168213	RPL14/RPS18/RPS13/RPS25/RPL10A/RPL6/RPL7/RPS19/VPS35/SORCS2	10
GO:0030904	CC	GO:0030904	retromer complex	2/265	21/19559	0.0324212	0.0324212	0.184627	SNX5/VPS35	2
GO:0005746	CC	GO:0005746	mitochondrial respirasome	4/265	89/19559	0.0328551	0.0328551	0.184627	NDUFS4/NDUFC1/COX4I1/UQCRB	4
GO:0016469	CC	GO:0016469	proton-transporting two-sector ATPase complex	3/265	52/19559	0.0334	0.0334	0.184845	ATP5F1C/ATP5F1E/ATP5PB	3
GO:0003735	MF	GO:0003735	structural constituent of ribosome	35/271	202/18352	2.18202e-27	2.18202e-27	1.08871e-24	RPL14/RPS20/RPS3A/RPL5/RPS18/RPS23/RPL13/RPS24/RPL37/RPS13/RPS6/RPL34/RPS29/RPS8/RPSA/RPL29/RPL10/RPS25/RPL10A/RPL15/RPL27A/RPL19/RPL13A/RPL9/MRPL11/RPL24/RPL6/RPL7/RPL31/RPL21/RPS19/RPS9/RPL32/RPS5/MRPS18B	35
GO:0019843	MF	GO:0019843	rRNA binding	12/271	64/18352	1.39969e-10	1.39969e-10	3.49185e-08	RPL5/RPS18/MRPS27/DDX28/RPL37/GTF3A/RPS13/FASTKD5/RPL9/MRPL11/RPS9/RPS5	12
GO:0016874	MF	GO:0016874	ligase activity	10/271	165/18352	0.000175244	0.000175244	0.0291458	KARS1/QARS1/UBA5/NAE1/ATP5F1C/ACSF3/ATP5F1E/MCCC2/SLC27A5/ATP5PB	10
GO:0070991	MF	GO:0070991	medium-chain-acyl-CoA dehydrogenase activity	2/271	3/18352	0.000645425	0.000645425	0.0701508	ACAD9/ACADM	2
GO:0140098	MF	GO:0140098	catalytic activity, acting on RNA	15/271	390/18352	0.000726418	0.000726418	0.0701508	NOB1/TYW3/KARS1/QARS1/DDX28/PAN3/CMTR2/CNOT1/YTHDC2/MTREX/TRNT1/RIDA/TRDMT1/CNOT8/RPP38	15
GO:0004535	MF	GO:0004535	poly(A)-specific ribonuclease activity	3/271	14/18352	0.00102748	0.00102748	0.0701508	PAN3/CNOT1/CNOT8	3
GO:0070566	MF	GO:0070566	adenylyltransferase activity	4/271	31/18352	0.00106897	0.00106897	0.0701508	KARS1/PAPOLA/TRNT1/TENT4B	4
GO:0017069	MF	GO:0017069	snRNA binding	5/271	54/18352	0.00118548	0.00118548	0.0701508	RNPC3/GEMIN5/LARP7/EIF5A/RBM22	5
GO:0004652	MF	GO:0004652	polynucleotide adenylyltransferase activity	3/271	15/18352	0.00127039	0.00127039	0.0701508	PAPOLA/TRNT1/TENT4B	3
GO:0043022	MF	GO:0043022	ribosome binding	5/271	57/18352	0.00151426	0.00151426	0.0701508	MRPS27/RPSA/GEMIN5/EIF5A/GUF1	5
GO:0017070	MF	GO:0017070	U6 snRNA binding	3/271	16/18352	0.00154657	0.00154657	0.0701508	LARP7/EIF5A/RBM22	3
GO:0003986	MF	GO:0003986	acetyl-CoA hydrolase activity	2/271	5/18352	0.00210965	0.00210965	0.0877169	ACAA2/NUDT7	2
GO:0046933	MF	GO:0046933	proton-transporting ATP synthase activity, rotational mechanism	3/271	19/18352	0.00258999	0.00258999	0.0909611	ATP5F1C/ATP5F1E/ATP5PB	3
GO:0016877	MF	GO:0016877	ligase activity, forming carbon-sulfur bonds	4/271	40/18352	0.00279855	0.00279855	0.0909611	UBA5/NAE1/ACSF3/SLC27A5	4
GO:0061608	MF	GO:0061608	nuclear import signal receptor activity	3/271	20/18352	0.00301405	0.00301405	0.0909611	NUTF2/IPO11/TMCO6	3
GO:0043021	MF	GO:0043021	ribonucleoprotein complex binding	7/271	133/18352	0.0036361	0.0036361	0.0909611	MRPS27/NPM1/RPSA/GEMIN5/PRMT7/EIF5A/GUF1	7
GO:0008469	MF	GO:0008469	histone-arginine N-methyltransferase activity	2/271	7/18352	0.00434445	0.00434445	0.0909611	CARM1/PRMT7	2
GO:0030235	MF	GO:0030235	nitric-oxide synthase regulator activity	2/271	7/18352	0.00434445	0.00434445	0.0909611	HSP90AA1/HSP90AB1	2
GO:0051920	MF	GO:0051920	peroxiredoxin activity	2/271	7/18352	0.00434445	0.00434445	0.0909611	PRDX3/PRDX6	2
GO:0016651	MF	GO:0016651	oxidoreductase activity, acting on NAD(P)H	6/271	109/18352	0.00559496	0.00559496	0.0909611	PRDX3/CRYZ/NDUFS4/NDUFC1/NDUFAF2/TXNDC17	6
GO:0030911	MF	GO:0030911	TPR domain binding	2/271	8/18352	0.00573632	0.00573632	0.0909611	HSP90AA1/HSP90AB1	2
GO:0030976	MF	GO:0030976	thiamine pyrophosphate binding	2/271	8/18352	0.00573632	0.00573632	0.0909611	TKT/DHTKD1	2
GO:0015252	MF	GO:0015252	proton channel activity	3/271	26/18352	0.00644048	0.00644048	0.0909611	ATP5F1C/ATP5F1E/ATP5PB	3
GO:0048027	MF	GO:0048027	mRNA 5'-UTR binding	3/271	26/18352	0.00644048	0.00644048	0.0909611	RPS3A/RPL5/RPS13	3
GO:0031748	MF	GO:0031748	D1 dopamine receptor binding	2/271	9/18352	0.00730371	0.00730371	0.0909611	SNX5/VPS35	2
GO:0031957	MF	GO:0031957	very long-chain fatty acid-CoA ligase activity	2/271	9/18352	0.00730371	0.00730371	0.0909611	ACSF3/SLC27A5	2
GO:0004540	MF	GO:0004540	ribonuclease activity	6/271	118/18352	0.00816334	0.00816334	0.0909611	NOB1/PAN3/CNOT1/RIDA/CNOT8/RPP38	6
GO:0051082	MF	GO:0051082	unfolded protein binding	6/271	118/18352	0.00816334	0.00816334	0.0909611	HSP90AA1/HSPA9/PFDN4/NPM1/SHQ1/HSP90AB1	6
GO:0008641	MF	GO:0008641	ubiquitin-like modifier activating enzyme activity	2/271	10/18352	0.00904117	0.00904117	0.0909611	UBA5/NAE1	2
GO:0016783	MF	GO:0016783	sulfurtransferase activity	2/271	10/18352	0.00904117	0.00904117	0.0909611	LIAS/CTU2	2
GO:0140101	MF	GO:0140101	catalytic activity, acting on a tRNA	6/271	123/18352	0.00990967	0.00990967	0.0909611	TYW3/KARS1/QARS1/TRNT1/TRDMT1/RPP38	6
GO:0051059	MF	GO:0051059	NF-kappaB binding	3/271	31/18352	0.0105484	0.0105484	0.0909611	CPNE1/NPM1/HDAC3	3
GO:0140142	MF	GO:0140142	nucleocytoplasmic carrier activity	3/271	31/18352	0.0105484	0.0105484	0.0909611	NUTF2/IPO11/TMCO6	3
GO:0045296	MF	GO:0045296	cadherin binding	11/271	332/18352	0.010676	0.010676	0.0909611	EIF3E/RPL14/SNX5/PRDX6/RPL34/RPL29/RPL15/RPL24/CDHR3/RPL6/HSP90AB1	11
GO:0003995	MF	GO:0003995	acyl-CoA dehydrogenase activity	2/271	11/18352	0.0109434	0.0109434	0.0909611	ACAD9/ACADM	2
GO:0008097	MF	GO:0008097	5S rRNA binding	2/271	11/18352	0.0109434	0.0109434	0.0909611	RPL5/GTF3A	2
GO:0016273	MF	GO:0016273	arginine N-methyltransferase activity	2/271	11/18352	0.0109434	0.0109434	0.0909611	CARM1/PRMT7	2
GO:0016274	MF	GO:0016274	protein-arginine N-methyltransferase activity	2/271	11/18352	0.0109434	0.0109434	0.0909611	CARM1/PRMT7	2
GO:0016655	MF	GO:0016655	oxidoreductase activity, acting on NAD(P)H, quinone or similar compound as acceptor	4/271	61/18352	0.0125645	0.0125645	0.0909611	CRYZ/NDUFS4/NDUFC1/NDUFAF2	4
GO:0000340	MF	GO:0000340	RNA 7-methylguanosine cap binding	2/271	12/18352	0.0130051	0.0130051	0.0909611	EIF4E/GEMIN5	2
GO:0016668	MF	GO:0016668	oxidoreductase activity, acting on a sulfur group of donors, NAD(P) as acceptor	2/271	12/18352	0.0130051	0.0130051	0.0909611	PRDX3/TXNDC17	2
GO:0044325	MF	GO:0044325	ion channel binding	6/271	132/18352	0.0136969	0.0136969	0.0909611	RNF207/USP10/VDAC1/RANGRF/CALM1/HSP90AB1	6
GO:0016779	MF	GO:0016779	nucleotidyltransferase activity	6/271	133/18352	0.0141722	0.0141722	0.0909611	KARS1/TAMM41/PAPOLA/TRNT1/CTU2/TENT4B	6
GO:0000224	MF	GO:0000224	peptide-N4-(N-acetyl-beta-glucosaminyl)asparagine amidase activity	1/271	1/18352	0.0147668	0.0147668	0.0909611	NGLY1	1
GO:0002055	MF	GO:0002055	adenine binding	1/271	1/18352	0.0147668	0.0147668	0.0909611	APRT	1
GO:0002135	MF	GO:0002135	CTP binding	1/271	1/18352	0.0147668	0.0147668	0.0909611	HSP90AB1	1
GO:0003877	MF	GO:0003877	ATP adenylyltransferase activity	1/271	1/18352	0.0147668	0.0147668	0.0909611	KARS1	1
GO:0003999	MF	GO:0003999	adenine phosphoribosyltransferase activity	1/271	1/18352	0.0147668	0.0147668	0.0909611	APRT	1
GO:0004013	MF	GO:0004013	adenosylhomocysteinase activity	1/271	1/18352	0.0147668	0.0147668	0.0909611	AHCY	1
GO:0004043	MF	GO:0004043	L-aminoadipate-semialdehyde dehydrogenase activity	1/271	1/18352	0.0147668	0.0147668	0.0909611	ALDH7A1	1
GO:0004164	MF	GO:0004164	diphthine synthase activity	1/271	1/18352	0.0147668	0.0147668	0.0909611	DPH5	1
GO:0004474	MF	GO:0004474	malate synthase activity	1/271	1/18352	0.0147668	0.0147668	0.0909611	CLYBL	1
GO:0004621	MF	GO:0004621	glycosylphosphatidylinositol phospholipase D activity	1/271	1/18352	0.0147668	0.0147668	0.0909611	GPLD1	1
GO:0004810	MF	GO:0004810	tRNA adenylyltransferase activity	1/271	1/18352	0.0147668	0.0147668	0.0909611	TRNT1	1
GO:0004824	MF	GO:0004824	lysine-tRNA ligase activity	1/271	1/18352	0.0147668	0.0147668	0.0909611	KARS1	1
GO:0005175	MF	GO:0005175	CD27 receptor binding	1/271	1/18352	0.0147668	0.0147668	0.0909611	SIVA1	1
GO:0008785	MF	GO:0008785	alkyl hydroperoxide reductase activity	1/271	1/18352	0.0147668	0.0147668	0.0909611	PRDX3	1
GO:0008802	MF	GO:0008802	betaine-aldehyde dehydrogenase activity	1/271	1/18352	0.0147668	0.0147668	0.0909611	ALDH7A1	1
GO:0015499	MF	GO:0015499	formate transmembrane transporter activity	1/271	1/18352	0.0147668	0.0147668	0.0909611	SLC26A6	1
GO:0015660	MF	GO:0015660	formate efflux transmembrane transporter activity	1/271	1/18352	0.0147668	0.0147668	0.0909611	SLC26A6	1
GO:0016277	MF	GO:0016277	[myelin basic protein]-arginine N-methyltransferase activity	1/271	1/18352	0.0147668	0.0147668	0.0909611	PRMT7	1
GO:0016802	MF	GO:0016802	trialkylsulfonium hydrolase activity	1/271	1/18352	0.0147668	0.0147668	0.0909611	AHCY	1
GO:0016992	MF	GO:0016992	lipoate synthase activity	1/271	1/18352	0.0147668	0.0147668	0.0909611	LIAS	1
GO:0017098	MF	GO:0017098	sulfonylurea receptor binding	1/271	1/18352	0.0147668	0.0147668	0.0909611	HSP90AB1	1
GO:0030294	MF	GO:0030294	receptor signaling protein tyrosine kinase inhibitor activity	1/271	1/18352	0.0147668	0.0147668	0.0909611	HYAL2	1
GO:0031370	MF	GO:0031370	eukaryotic initiation factor 4G binding	1/271	1/18352	0.0147668	0.0147668	0.0909611	EIF4E	1
GO:0031870	MF	GO:0031870	thromboxane A2 receptor binding	1/271	1/18352	0.0147668	0.0147668	0.0909611	RPGRIP1L	1
GO:0033989	MF	GO:0033989	3alpha,7alpha,12alpha-trihydroxy-5beta-cholest-24-enoyl-CoA hydratase activity	1/271	1/18352	0.0147668	0.0147668	0.0909611	HSD17B4	1
GO:0035642	MF	GO:0035642	histone methyltransferase activity (H3-R17 specific)	1/271	1/18352	0.0147668	0.0147668	0.0909611	CARM1	1
GO:0044594	MF	GO:0044594	17-beta-hydroxysteroid dehydrogenase (NAD+) activity	1/271	1/18352	0.0147668	0.0147668	0.0909611	HSD17B4	1
GO:0047777	MF	GO:0047777	(S)-citramalyl-CoA lyase activity	1/271	1/18352	0.0147668	0.0147668	0.0909611	CLYBL	1
GO:0048270	MF	GO:0048270	methionine adenosyltransferase regulator activity	1/271	1/18352	0.0147668	0.0147668	0.0909611	MAT2B	1
GO:0052858	MF	GO:0052858	peptidyl-lysine acetyltransferase activity	1/271	1/18352	0.0147668	0.0147668	0.0909611	NAA50	1
GO:0052927	MF	GO:0052927	CTP:tRNA cytidylyltransferase activity	1/271	1/18352	0.0147668	0.0147668	0.0909611	TRNT1	1
GO:0052928	MF	GO:0052928	CTP:3'-cytidine-tRNA cytidylyltransferase activity	1/271	1/18352	0.0147668	0.0147668	0.0909611	TRNT1	1
GO:0052929	MF	GO:0052929	ATP:3'-cytidine-cytidine-tRNA adenylyltransferase activity	1/271	1/18352	0.0147668	0.0147668	0.0909611	TRNT1	1
GO:0071566	MF	GO:0071566	UFM1 activating enzyme activity	1/271	1/18352	0.0147668	0.0147668	0.0909611	UBA5	1
GO:0090409	MF	GO:0090409	malonyl-CoA synthetase activity	1/271	1/18352	0.0147668	0.0147668	0.0909611	ACSF3	1
GO:0102552	MF	GO:0102552	lipoyl synthase activity (acting on glycine-cleavage complex H protein	1/271	1/18352	0.0147668	0.0147668	0.0909611	LIAS	1
GO:0102553	MF	GO:0102553	lipoyl synthase activity (acting on pyruvate dehydrogenase E2 protein)	1/271	1/18352	0.0147668	0.0147668	0.0909611	LIAS	1
GO:1990188	MF	GO:1990188	euchromatin binding	1/271	1/18352	0.0147668	0.0147668	0.0909611	ASH2L	1
GO:0000175	MF	GO:0000175	3'-5'-exoribonuclease activity	3/271	36/18352	0.0158767	0.0158767	0.0954416	PAN3/CNOT1/CNOT8	3
GO:0097718	MF	GO:0097718	disordered domain specific binding	3/271	36/18352	0.0158767	0.0158767	0.0954416	HSP90AA1/CALM1/HSP90AB1	3
GO:0000049	MF	GO:0000049	tRNA binding	4/271	66/18352	0.0163933	0.0163933	0.0973739	MRPS27/KARS1/TRNT1/CTU2	4
GO:0045182	MF	GO:0045182	translation regulator activity	6/271	139/18352	0.0172675	0.0172675	0.10136	EIF3E/EIF4E/RPL10/EIF2D/EIF5A/RPS9	6
GO:0003755	MF	GO:0003755	peptidyl-prolyl cis-trans isomerase activity	3/271	38/18352	0.0183597	0.0183597	0.105294	FKBP3/PPID/PPWD1	3
GO:0016896	MF	GO:0016896	exoribonuclease activity, producing 5'-phosphomonoesters	3/271	38/18352	0.0183597	0.0183597	0.105294	PAN3/CNOT1/CNOT8	3
GO:0004532	MF	GO:0004532	exoribonuclease activity	3/271	40/18352	0.0210459	0.0210459	0.117987	PAN3/CNOT1/CNOT8	3
GO:0016790	MF	GO:0016790	thiolester hydrolase activity	3/271	40/18352	0.0210459	0.0210459	0.117987	ACAA2/LYPLA1/NUDT7	3
GO:0008536	MF	GO:0008536	Ran GTPase binding	3/271	41/18352	0.0224654	0.0224654	0.123177	NUTF2/IPO11/RANGRF	3
GO:0016859	MF	GO:0016859	cis-trans isomerase activity	3/271	41/18352	0.0224654	0.0224654	0.123177	FKBP3/PPID/PPWD1	3
GO:0023026	MF	GO:0023026	MHC class II protein complex binding	2/271	16/18352	0.0227472	0.0227472	0.123366	HSP90AA1/HSP90AB1	2
GO:0001618	MF	GO:0001618	virus receptor activity	4/271	74/18352	0.0239037	0.0239037	0.125713	RPSA/SIVA1/CDHR3/HYAL2	4
GO:0140272	MF	GO:0140272	exogenous protein binding	4/271	74/18352	0.0239037	0.0239037	0.125713	RPSA/SIVA1/CDHR3/HYAL2	4
GO:0030544	MF	GO:0030544	Hsp70 protein binding	3/271	42/18352	0.0239359	0.0239359	0.125713	RNF207/PPID/DNAJC8	3
GO:0050780	MF	GO:0050780	dopamine receptor binding	2/271	17/18352	0.0255325	0.0255325	0.12831	SNX5/VPS35	2
GO:0016853	MF	GO:0016853	isomerase activity	6/271	156/18352	0.028485	0.028485	0.12831	FKBP3/PPID/EBPL/TRUB1/PPWD1/HSD17B4	6
GO:0002134	MF	GO:0002134	UTP binding	1/271	2/18352	0.0293163	0.0293163	0.12831	HSP90AB1	1
GO:0003938	MF	GO:0003938	IMP dehydrogenase activity	1/271	2/18352	0.0293163	0.0293163	0.12831	IMPDH2	1
GO:0004392	MF	GO:0004392	heme oxygenase (decyclizing) activity	1/271	2/18352	0.0293163	0.0293163	0.12831	HMOX2	1
GO:0004483	MF	GO:0004483	mRNA (nucleoside-2'-O-)-methyltransferase activity	1/271	2/18352	0.0293163	0.0293163	0.12831	CMTR2	1
GO:0004485	MF	GO:0004485	methylcrotonoyl-CoA carboxylase activity	1/271	2/18352	0.0293163	0.0293163	0.12831	MCCC2	1
GO:0004741	MF	GO:0004741	[pyruvate dehydrogenase (lipoamide)] phosphatase activity	1/271	2/18352	0.0293163	0.0293163	0.12831	PDP2	1
GO:0004819	MF	GO:0004819	glutamine-tRNA ligase activity	1/271	2/18352	0.0293163	0.0293163	0.12831	QARS1	1
GO:0005055	MF	GO:0005055	laminin receptor activity	1/271	2/18352	0.0293163	0.0293163	0.12831	RPSA	1
GO:0016524	MF	GO:0016524	latrotoxin receptor activity	1/271	2/18352	0.0293163	0.0293163	0.12831	ADGRL2	1
GO:0019781	MF	GO:0019781	NEDD8 activating enzyme activity	1/271	2/18352	0.0293163	0.0293163	0.12831	NAE1	1
GO:0030626	MF	GO:0030626	U12 snRNA binding	1/271	2/18352	0.0293163	0.0293163	0.12831	RNPC3	1
GO:0031862	MF	GO:0031862	prostanoid receptor binding	1/271	2/18352	0.0293163	0.0293163	0.12831	RPGRIP1L	1
GO:0032977	MF	GO:0032977	membrane insertase activity	1/271	2/18352	0.0293163	0.0293163	0.12831	COX18	1
GO:0033906	MF	GO:0033906	hyaluronoglucuronidase activity	1/271	2/18352	0.0293163	0.0293163	0.12831	HYAL2	1
GO:0047747	MF	GO:0047747	cholate-CoA ligase activity	1/271	2/18352	0.0293163	0.0293163	0.12831	SLC27A5	1
GO:0047750	MF	GO:0047750	cholestenol delta-isomerase activity	1/271	2/18352	0.0293163	0.0293163	0.12831	EBPL	1
GO:0106130	MF	GO:0106130	purine phosphoribosyltransferase activity	1/271	2/18352	0.0293163	0.0293163	0.12831	APRT	1
GO:0003954	MF	GO:0003954	NADH dehydrogenase activity	3/271	46/18352	0.0303261	0.0303261	0.129326	NDUFS4/NDUFC1/NDUFAF2	3
GO:0008137	MF	GO:0008137	NADH dehydrogenase (ubiquinone) activity	3/271	46/18352	0.0303261	0.0303261	0.129326	NDUFS4/NDUFC1/NDUFAF2	3
GO:0050136	MF	GO:0050136	NADH dehydrogenase (quinone) activity	3/271	46/18352	0.0303261	0.0303261	0.129326	NDUFS4/NDUFC1/NDUFAF2	3
GO:0000339	MF	GO:0000339	RNA cap binding	2/271	19/18352	0.0314906	0.0314906	0.131759	EIF4E/GEMIN5	2
GO:0010314	MF	GO:0010314	phosphatidylinositol-5-phosphate binding	2/271	19/18352	0.0314906	0.0314906	0.131759	SNX5/SNX24	2
GO:0008757	MF	GO:0008757	S-adenosylmethionine-dependent methyltransferase activity	6/271	160/18352	0.0316888	0.0316888	0.131759	CARM1/DPH5/CMTR2/PRMT7/ASH2L/TRDMT1	6
GO:0016018	MF	GO:0016018	cyclosporin A binding	2/271	20/18352	0.0346546	0.0346546	0.141728	PPID/PPWD1	2
GO:0070182	MF	GO:0070182	DNA polymerase binding	2/271	20/18352	0.0346546	0.0346546	0.141728	HSP90AA1/HSP90AB1	2
GO:0008135	MF	GO:0008135	translation factor activity, RNA binding	4/271	84/18352	0.0358107	0.0358107	0.145266	EIF3E/EIF4E/EIF2D/EIF5A	4
GO:0003743	MF	GO:0003743	translation initiation factor activity	3/271	51/18352	0.0394467	0.0394467	0.150206	EIF3E/EIF4E/EIF2D	3
GO:0015078	MF	GO:0015078	proton transmembrane transporter activity	5/271	127/18352	0.040287	0.040287	0.150206	COX4I1/ATP5F1C/ATP5F1E/ATP5PB/COX6C	5
GO:0031072	MF	GO:0031072	heat shock protein binding	5/271	127/18352	0.040287	0.040287	0.150206	RNF207/HSPA9/PPID/DNAJC8/HSP90AB1	5
GO:0015645	MF	GO:0015645	fatty acid ligase activity	2/271	22/18352	0.0413316	0.0413316	0.150206	ACSF3/SLC27A5	2
GO:0016289	MF	GO:0016289	CoA hydrolase activity	2/271	22/18352	0.0413316	0.0413316	0.150206	ACAA2/NUDT7	2
GO:0004601	MF	GO:0004601	peroxidase activity	3/271	52/18352	0.0414196	0.0414196	0.150206	PRDX3/PRDX6/TXNDC17	3
GO:0008168	MF	GO:0008168	methyltransferase activity	7/271	218/18352	0.0435057	0.0435057	0.150206	TYW3/CARM1/DPH5/CMTR2/PRMT7/ASH2L/TRDMT1	7
GO:0002060	MF	GO:0002060	purine nucleobase binding	1/271	3/18352	0.0436517	0.0436517	0.150206	APRT	1
GO:0003876	MF	GO:0003876	AMP deaminase activity	1/271	3/18352	0.0436517	0.0436517	0.150206	AMPD2	1
GO:0004591	MF	GO:0004591	oxoglutarate dehydrogenase (succinyl-transferring) activity	1/271	3/18352	0.0436517	0.0436517	0.150206	DHTKD1	1
GO:0004605	MF	GO:0004605	phosphatidate cytidylyltransferase activity	1/271	3/18352	0.0436517	0.0436517	0.150206	TAMM41	1
GO:0004802	MF	GO:0004802	transketolase activity	1/271	3/18352	0.0436517	0.0436517	0.150206	TKT	1
GO:0008332	MF	GO:0008332	low voltage-gated calcium channel activity	1/271	3/18352	0.0436517	0.0436517	0.150206	CACNA1H	1
GO:0016508	MF	GO:0016508	long-chain-enoyl-CoA hydratase activity	1/271	3/18352	0.0436517	0.0436517	0.150206	HSD17B4	1
GO:0017099	MF	GO:0017099	very-long-chain-acyl-CoA dehydrogenase activity	1/271	3/18352	0.0436517	0.0436517	0.150206	ACAD9	1
GO:0031997	MF	GO:0031997	N-terminal myristoylation domain binding	1/271	3/18352	0.0436517	0.0436517	0.150206	CALM1	1
GO:0032557	MF	GO:0032557	pyrimidine ribonucleotide binding	1/271	3/18352	0.0436517	0.0436517	0.150206	HSP90AB1	1
GO:0032564	MF	GO:0032564	dATP binding	1/271	3/18352	0.0436517	0.0436517	0.150206	HSP90AB1	1
GO:0034458	MF	GO:0034458	3'-5' RNA helicase activity	1/271	3/18352	0.0436517	0.0436517	0.150206	YTHDC2	1
GO:0036402	MF	GO:0036402	proteasome-activating ATPase activity	1/271	3/18352	0.0436517	0.0436517	0.150206	PSMC1	1
GO:0047623	MF	GO:0047623	adenosine-phosphate deaminase activity	1/271	3/18352	0.0436517	0.0436517	0.150206	AMPD2	1
GO:1990444	MF	GO:1990444	F-box domain binding	1/271	3/18352	0.0436517	0.0436517	0.150206	SKP1	1
GO:0008408	MF	GO:0008408	3'-5' exonuclease activity	3/271	56/18352	0.049796	0.049796	0.169018	PAN3/CNOT1/CNOT8	3
GO:0016684	MF	GO:0016684	oxidoreductase activity, acting on peroxide as acceptor	3/271	56/18352	0.049796	0.049796	0.169018	PRDX3/PRDX6/TXNDC17	3

## Sheet: rQnestin34.5v1 terms
	Gene Ontology enrichment sensitivity terms rQNestin 34.5v1													Gene Ontology enrichment resistance terms rQNestin 34.5v1
	ONTOLOGY	ID	Description	GeneRatio	BgRatio	pvalue	p.adjust	qvalue	geneID	Count				ONTOLOGY	ID	Description	GeneRatio	BgRatio	pvalue	p.adjust	qvalue	geneID	Count
GO:0032401	BP	GO:0032401	establishment of melanosome localization	4/115	23/18866	1.06077e-05	1.06077e-05	0.00889413	BLOC1S6/RAB11A/SHROOM2/RAB27A	4			GO:0061300	BP	GO:0061300	cerebellum vasculature development	2/126	2/18866	4.42531e-05	4.42531e-05	0.0953073	FZD4/IMMP2L	2
GO:0051905	BP	GO:0051905	establishment of pigment granule localization	4/115	24/18866	1.26695e-05	1.26695e-05	0.00889413	BLOC1S6/RAB11A/SHROOM2/RAB27A	4			GO:0021762	BP	GO:0021762	substantia nigra development	4/126	43/18866	0.000191338	0.000191338	0.188121	CALM2/YWHAE/INA/SYNGR3	4
GO:0032400	BP	GO:0032400	melanosome localization	4/115	25/18866	1.50119e-05	1.50119e-05	0.00889413	BLOC1S6/RAB11A/SHROOM2/RAB27A	4			GO:0006610	BP	GO:0006610	ribosomal protein import into nucleus	2/126	4/18866	0.000263197	0.000263197	0.188121	IPO11/IPO5	2
GO:0051875	BP	GO:0051875	pigment granule localization	4/115	26/18866	1.76581e-05	1.76581e-05	0.00889413	BLOC1S6/RAB11A/SHROOM2/RAB27A	4			GO:0035426	BP	GO:0035426	extracellular matrix-cell signaling	2/126	5/18866	0.000436742	0.000436742	0.188121	FZD4/FER	2
GO:0071364	BP	GO:0071364	cellular response to epidermal growth factor stimulus	4/115	43/18866	0.000134579	0.000134579	0.0454421	BAIAP2/SOX9/ZFP36L2/GAREM1	4			GO:0051410	BP	GO:0051410	detoxification of nitrogen compound	2/126	5/18866	0.000436742	0.000436742	0.188121	GSTM3/MTARC2	2
GO:0070849	BP	GO:0070849	response to epidermal growth factor	4/115	47/18866	0.000190894	0.000190894	0.0454421	BAIAP2/SOX9/ZFP36L2/GAREM1	4			GO:0031264	CC	GO:0031264	death-inducing signaling complex	2/134	9/19559	0.00162517	0.00162517	0.0790003	CFLAR/CASP3	2
GO:0060602	BP	GO:0060602	branch elongation of an epithelium	3/115	19/18866	0.000199105	0.000199105	0.0454421	SOX9/SPRY2/TNC	3			GO:0070419	CC	GO:0070419	nonhomologous end joining complex	2/134	9/19559	0.00162517	0.00162517	0.0790003	LIG4/DCLRE1C	2
GO:1990182	BP	GO:1990182	exosomal secretion	3/115	19/18866	0.000199105	0.000199105	0.0454421	SDC1/RAB11A/RAB27A	3			GO:0000784	CC	GO:0000784	nuclear chromosome, telomeric region	5/134	124/19559	0.00164386	0.00164386	0.0790003	TERF2IP/LIG4/DCLRE1C/CDC73/CTC1	5
GO:0016049	BP	GO:0016049	cell growth	11/115	490/18866	0.000202994	0.000202994	0.0454421	SPHK2/SOX9/SGK3/ADAM17/EXTL3/NRP2/DACT3/SIN3A/RAB11A/CDKN2A/AUTS2	11			GO:0035097	CC	GO:0035097	histone methyltransferase complex	4/134	77/19559	0.0019365	0.0019365	0.0790003	SIRT1/HDAC9/PELP1/SENP3	4
GO:0097734	BP	GO:0097734	extracellular exosome biogenesis	3/115	20/18866	0.000233202	0.000233202	0.0469841	SDC1/RAB11A/RAB27A	3			GO:1990391	CC	GO:1990391	DNA repair complex	3/134	40/19559	0.00258119	0.00258119	0.0790003	PHF21A/LIG4/DCLRE1C	3
GO:0033059	BP	GO:0033059	cellular pigmentation	4/115	52/18866	0.000283033	0.000283033	0.0470459	BLOC1S6/RAB11A/SHROOM2/RAB27A	4			GO:0000439	CC	GO:0000439	transcription factor TFIIH core complex	2/134	12/19559	0.00293961	0.00293961	0.0790003	GTF2H2/ERCC2	2
GO:0032402	BP	GO:0032402	melanosome transport	3/115	22/18866	0.000312241	0.000312241	0.0470459	BLOC1S6/RAB11A/RAB27A	3			GO:0000782	CC	GO:0000782	telomere cap complex	2/134	13/19559	0.00345854	0.00345854	0.0790003	TERF2IP/CTC1	2
GO:0140112	BP	GO:0140112	extracellular vesicle biogenesis	3/115	22/18866	0.000312241	0.000312241	0.0470459	SDC1/RAB11A/RAB27A	3			GO:0000783	CC	GO:0000783	nuclear telomere cap complex	2/134	13/19559	0.00345854	0.00345854	0.0790003	TERF2IP/CTC1	2
GO:0035567	BP	GO:0035567	non-canonical Wnt signaling pathway	6/115	151/18866	0.000326913	0.000326913	0.0470459	FZD1/AGO3/NFATC1/PLEKHA4/AGO1/CTHRC1	6			GO:0005675	CC	GO:0005675	transcription factor TFIIH holo complex	2/134	13/19559	0.00345854	0.00345854	0.0790003	GTF2H2/ERCC2	2
GO:0051904	BP	GO:0051904	pigment granule transport	3/115	23/18866	0.000357486	0.000357486	0.0480159	BLOC1S6/RAB11A/RAB27A	3			GO:0140445	CC	GO:0140445	chromosome, telomeric repeat region	2/134	13/19559	0.00345854	0.00345854	0.0790003	TERF2IP/CTC1	2
GO:0016573	BP	GO:0016573	histone acetylation	6/115	159/18866	0.000430619	0.000430619	0.054224	SPHK2/MBD3/DMAP1/SIN3A/TAF12/AUTS2	6			GO:0005871	CC	GO:0005871	kinesin complex	3/134	51/19559	0.00515104	0.00515104	0.103781	KIF5B/YWHAE/KIF16B	3
GO:0018393	BP	GO:0018393	internal peptidyl-lysine acetylation	6/115	164/18866	0.000507434	0.000507434	0.060138	SPHK2/MBD3/DMAP1/SIN3A/TAF12/AUTS2	6			GO:0000781	CC	GO:0000781	chromosome, telomeric region	5/134	164/19559	0.00546584	0.00546584	0.103781	TERF2IP/LIG4/DCLRE1C/CDC73/CTC1	5
GO:0006475	BP	GO:0006475	internal protein amino acid acetylation	6/115	166/18866	0.000540988	0.000540988	0.0605526	SPHK2/MBD3/DMAP1/SIN3A/TAF12/AUTS2	6			GO:0034708	CC	GO:0034708	methyltransferase complex	4/134	105/19559	0.00590642	0.00590642	0.103781	SIRT1/HDAC9/PELP1/SENP3	4
GO:0010971	BP	GO:0010971	positive regulation of G2/M transition of mitotic cell cycle	3/115	27/18866	0.000580037	0.000580037	0.0615064	CDC25B/SIN3A/RAB11A	3			GO:0000145	CC	GO:0000145	exocyst	2/134	19/19559	0.0073812	0.0073812	0.12043	TNFAIP2/EXOC6	2
GO:0060560	BP	GO:0060560	developmental growth involved in morphogenesis	7/115	236/18866	0.000611478	0.000611478	0.0615983	SOX9/SPRY2/NRP2/SIN3A/TNC/RAB11A/AUTS2	7			GO:0032806	CC	GO:0032806	carboxy-terminal domain protein kinase complex	2/134	21/19559	0.00898399	0.00898399	0.136809	GTF2H2/ERCC2	2
GO:0018394	BP	GO:0018394	peptidyl-lysine acetylation	6/115	172/18866	0.000652094	0.000652094	0.0625618	SPHK2/MBD3/DMAP1/SIN3A/TAF12/AUTS2	6			GO:0098791	CC	GO:0098791	Golgi apparatus subcompartment	7/134	368/19559	0.013526	0.013526	0.137692	RAB30/TOM1L1/MOB4/DOP1B/STX8/VAMP2/HID1	7
GO:0060441	BP	GO:0060441	epithelial tube branching involved in lung morphogenesis	3/115	29/18866	0.000718202	0.000718202	0.0640261	SOX9/SPRY2/TNC	3			GO:0005953	CC	GO:0005953	CAAX-protein geranylgeranyltransferase complex	1/134	2/19559	0.0136555	0.0136555	0.137692	PGGT1B	1
GO:0035280	BP	GO:0035280	miRNA loading onto RISC involved in gene silencing by miRNA	2/115	7/18866	0.000758236	0.000758236	0.0640261	AGO3/AGO1	2			GO:0042720	CC	GO:0042720	mitochondrial inner membrane peptidase complex	1/134	2/19559	0.0136555	0.0136555	0.137692	IMMP2L	1
GO:0003401	BP	GO:0003401	axis elongation	3/115	30/18866	0.000794473	0.000794473	0.0640261	SOX9/SPRY2/TNC	3			GO:0097232	CC	GO:0097232	lamellar body membrane	1/134	2/19559	0.0136555	0.0136555	0.137692	ABCA3	1
GO:1902751	BP	GO:1902751	positive regulation of cell cycle G2/M phase transition	3/115	30/18866	0.000794473	0.000794473	0.0640261	CDC25B/SIN3A/RAB11A	3			GO:0097233	CC	GO:0097233	alveolar lamellar body membrane	1/134	2/19559	0.0136555	0.0136555	0.137692	ABCA3	1
GO:0010501	BP	GO:0010501	RNA secondary structure unwinding	2/115	8/18866	0.00100695	0.00100695	0.0724552	AGO3/AGO1	2			GO:0000118	CC	GO:0000118	histone deacetylase complex	3/134	77/19559	0.0159118	0.0159118	0.137692	PHF21A/CSNK2A1/HDAC9	3
GO:0072282	BP	GO:0072282	metanephric nephron tubule morphogenesis	2/115	8/18866	0.00100695	0.00100695	0.0724552	SOX9/LGR4	2			GO:0044665	CC	GO:0044665	MLL1/2 complex	2/134	29/19559	0.0167608	0.0167608	0.137692	PELP1/SENP3	2
GO:0072497	BP	GO:0072497	mesenchymal stem cell differentiation	2/115	8/18866	0.00100695	0.00100695	0.0724552	FZD1/SOX9	2			GO:0071339	CC	GO:0071339	MLL1 complex	2/134	29/19559	0.0167608	0.0167608	0.137692	PELP1/SENP3	2
GO:0070922	BP	GO:0070922	small RNA loading onto RISC	2/115	9/18866	0.0012895	0.0012895	0.0885489	AGO3/AGO1	2			GO:0016591	CC	GO:0016591	RNA polymerase II, holoenzyme	3/134	79/19559	0.017033	0.017033	0.137692	GTF2H2/CDC73/ERCC2	3
GO:0051656	BP	GO:0051656	establishment of organelle localization	9/115	432/18866	0.00131852	0.00131852	0.0885489	SPHK2/RRS1/SPRY2/MYO5C/DNM3/BLOC1S6/RAB11A/SHROOM2/RAB27A	9			GO:0031984	CC	GO:0031984	organelle subcompartment	7/134	392/19559	0.0184878	0.0184878	0.137692	RAB30/TOM1L1/MOB4/DOP1B/STX8/VAMP2/HID1	7
GO:0006473	BP	GO:0006473	protein acetylation	6/115	203/18866	0.00153458	0.00153458	0.0997347	SPHK2/MBD3/DMAP1/SIN3A/TAF12/AUTS2	6			GO:0005795	CC	GO:0005795	Golgi stack	4/134	151/19559	0.0202433	0.0202433	0.137692	RAB30/TOM1L1/MOB4/HID1	4
GO:0007223	BP	GO:0007223	Wnt signaling pathway, calcium modulating pathway	3/115	38/18866	0.00159333	0.00159333	0.100317	AGO3/NFATC1/AGO1	3			GO:0000438	CC	GO:0000438	core TFIIH complex portion of holo TFIIH complex	1/134	3/19559	0.0204137	0.0204137	0.137692	GTF2H2	1
GO:0051650	BP	GO:0051650	establishment of vesicle localization	6/115	212/18866	0.00191108	0.00191108	0.115813	MYO5C/DNM3/BLOC1S6/RAB11A/SHROOM2/RAB27A	6			GO:0005956	CC	GO:0005956	protein kinase CK2 complex	1/134	3/19559	0.0204137	0.0204137	0.137692	CSNK2A1	1
GO:0072173	BP	GO:0072173	metanephric tubule morphogenesis	2/115	11/18866	0.00195442	0.00195442	0.115813	SOX9/LGR4	2			GO:0032807	CC	GO:0032807	DNA ligase IV complex	1/134	3/19559	0.0204137	0.0204137	0.137692	LIG4	1
GO:0043476	BP	GO:0043476	pigment accumulation	2/115	12/18866	0.00233597	0.00233597	0.130711	BLOC1S6/SHROOM2	2			GO:0042709	CC	GO:0042709	succinate-CoA ligase complex	1/134	3/19559	0.0204137	0.0204137	0.137692	SUCLA2	1
GO:0043482	BP	GO:0043482	cellular pigment accumulation	2/115	12/18866	0.00233597	0.00233597	0.130711	BLOC1S6/SHROOM2	2			GO:0043291	CC	GO:0043291	RAVE complex	1/134	3/19559	0.0204137	0.0204137	0.137692	DMXL1	1
GO:0048489	BP	GO:0048489	synaptic vesicle transport	3/115	44/18866	0.00243598	0.00243598	0.130711	DNM3/BLOC1S6/RAB27A	3			GO:0070033	CC	GO:0070033	synaptobrevin 2-SNAP-25-syntaxin-1a-complexin II complex	1/134	3/19559	0.0204137	0.0204137	0.137692	VAMP2	1
GO:0071774	BP	GO:0071774	response to fibroblast growth factor	5/115	153/18866	0.00246534	0.00246534	0.130711	ZFP36L2/SPRY2/FGFR3/TNC/NCBP2	5			GO:1990879	CC	GO:1990879	CST complex	1/134	3/19559	0.0204137	0.0204137	0.137692	CTC1	1
GO:1901992	BP	GO:1901992	positive regulation of mitotic cell cycle phase transition	4/115	94/18866	0.00262069	0.00262069	0.135384	ADAM17/CDC25B/SIN3A/RAB11A	4			GO:0120111	CC	GO:0120111	neuron projection cytoplasm	3/134	87/19559	0.021951	0.021951	0.137692	KIF5B/MAP2K4/AP3M1	3
GO:0051648	BP	GO:0051648	vesicle localization	6/115	229/18866	0.00280859	0.00280859	0.141464	MYO5C/DNM3/BLOC1S6/RAB11A/SHROOM2/RAB27A	6			GO:0005669	CC	GO:0005669	transcription factor TFIID complex	2/134	34/19559	0.0226512	0.0226512	0.137692	GTF2H2/ERCC2	2
GO:0001649	BP	GO:0001649	osteoblast differentiation	6/115	231/18866	0.00293193	0.00293193	0.144075	SUCO/FZD1/SOX9/TNC/CTHRC1/LGR4	6			GO:0032839	CC	GO:0032839	dendrite cytoplasm	2/134	34/19559	0.0226512	0.0226512	0.137692	KIF5B/MAP2K4	2
GO:0043473	BP	GO:0043473	pigmentation	4/115	99/18866	0.00316073	0.00316073	0.15162	BLOC1S6/RAB11A/SHROOM2/RAB27A	4			GO:0005958	CC	GO:0005958	DNA-dependent protein kinase-DNA ligase 4 complex	1/134	4/19559	0.027126	0.027126	0.137692	LIG4	1
GO:0090501	BP	GO:0090501	RNA phosphodiester bond hydrolysis	5/115	165/18866	0.00341172	0.00341172	0.152773	AGO3/RRS1/AGO1/NCBP2/TRIR	5			GO:0034657	CC	GO:0034657	GID complex	1/134	4/19559	0.027126	0.027126	0.137692	RMND5B	1
GO:0051056	BP	GO:0051056	regulation of small GTPase mediated signal transduction	7/115	323/18866	0.00366062	0.00366062	0.152773	SPRY2/AMOT/FLOT1/ARHGEF1/MAPKAP1/VAV2/AUTS2	7			GO:0060199	CC	GO:0060199	clathrin-sculpted glutamate transport vesicle	1/134	4/19559	0.027126	0.027126	0.137692	VAMP2	1
GO:0031054	BP	GO:0031054	pre-miRNA processing	2/115	15/18866	0.0036722	0.0036722	0.152773	AGO3/AGO1	2			GO:0060203	CC	GO:0060203	clathrin-sculpted glutamate transport vesicle membrane	1/134	4/19559	0.027126	0.027126	0.137692	VAMP2	1
GO:0060009	BP	GO:0060009	Sertoli cell development	2/115	15/18866	0.0036722	0.0036722	0.152773	SDC1/SOX9	2			GO:0070032	CC	GO:0070032	synaptobrevin 2-SNAP-25-syntaxin-1a-complexin I complex	1/134	4/19559	0.027126	0.027126	0.137692	VAMP2	1
GO:0090177	BP	GO:0090177	establishment of planar polarity involved in neural tube closure	2/115	15/18866	0.0036722	0.0036722	0.152773	FZD1/CTHRC1	2			GO:0070044	CC	GO:0070044	synaptobrevin 2-SNAP-25-syntaxin-1a complex	1/134	4/19559	0.027126	0.027126	0.137692	VAMP2	1
GO:0045931	BP	GO:0045931	positive regulation of mitotic cell cycle	5/115	168/18866	0.00368419	0.00368419	0.152773	ADAM17/CDC25B/MEIS2/SIN3A/RAB11A	5			GO:0070516	CC	GO:0070516	CAK-ERCC2 complex	1/134	4/19559	0.027126	0.027126	0.137692	ERCC2	1
GO:0060425	BP	GO:0060425	lung morphogenesis	3/115	52/18866	0.00392395	0.00392395	0.152773	SOX9/SPRY2/TNC	3			GO:0090498	CC	GO:0090498	extrinsic component of Golgi membrane	1/134	4/19559	0.027126	0.027126	0.137692	HID1	1
GO:0043543	BP	GO:0043543	protein acylation	6/115	248/18866	0.00415057	0.00415057	0.152773	SPHK2/MBD3/DMAP1/SIN3A/TAF12/AUTS2	6			GO:0097452	CC	GO:0097452	GAIT complex	1/134	4/19559	0.027126	0.027126	0.137692	EPRS1	1
GO:0099175	BP	GO:0099175	regulation of postsynapse organization	4/115	107/18866	0.0041751	0.0041751	0.152773	BAIAP2/NRP2/DNM3/LRFN4	4			GO:0098589	CC	GO:0098589	membrane region	6/134	343/19559	0.0309037	0.0309037	0.140658	CFLAR/EIF5A/CASP3/TFPI/RGMB/RANGRF	6
GO:0034116	BP	GO:0034116	positive regulation of heterotypic cell-cell adhesion	2/115	16/18866	0.00418014	0.00418014	0.152773	THY1/FLOT1	2			GO:0098687	CC	GO:0098687	chromosomal region	6/134	350/19559	0.0336142	0.0336142	0.140658	TERF2IP/LIG4/DCLRE1C/CDC73/CTC1/PDS5A	6
GO:0001558	BP	GO:0001558	regulation of cell growth	8/115	420/18866	0.00420757	0.00420757	0.152773	SPHK2/SGK3/ADAM17/EXTL3/DACT3/SIN3A/RAB11A/CDKN2A	8			GO:0002189	CC	GO:0002189	ribose phosphate diphosphokinase complex	1/134	5/19559	0.0337926	0.0337926	0.140658	PRPSAP2	1
GO:0035065	BP	GO:0035065	regulation of histone acetylation	3/115	55/18866	0.004597	0.004597	0.152773	SPHK2/SIN3A/AUTS2	3			GO:0005850	CC	GO:0005850	eukaryotic translation initiation factor 2 complex	1/134	5/19559	0.0337926	0.0337926	0.140658	EIF2S2	1
GO:1901989	BP	GO:1901989	positive regulation of cell cycle phase transition	4/115	110/18866	0.00460616	0.00460616	0.152773	ADAM17/CDC25B/SIN3A/RAB11A	4			GO:0033553	CC	GO:0033553	rDNA heterochromatin	1/134	5/19559	0.0337926	0.0337926	0.140658	SIRT1	1
GO:0021783	BP	GO:0021783	preganglionic parasympathetic fiber development	2/115	17/18866	0.0047187	0.0047187	0.152773	NAV2/NRP2	2			GO:0070081	CC	GO:0070081	clathrin-sculpted monoamine transport vesicle	1/134	5/19559	0.0337926	0.0337926	0.140658	VAMP2	1
GO:0042249	BP	GO:0042249	establishment of planar polarity of embryonic epithelium	2/115	17/18866	0.0047187	0.0047187	0.152773	FZD1/CTHRC1	2			GO:0070083	CC	GO:0070083	clathrin-sculpted monoamine transport vesicle membrane	1/134	5/19559	0.0337926	0.0337926	0.140658	VAMP2	1
GO:0043968	BP	GO:0043968	histone H2A acetylation	2/115	17/18866	0.0047187	0.0047187	0.152773	SPHK2/DMAP1	2			GO:0071817	CC	GO:0071817	MMXD complex	1/134	5/19559	0.0337926	0.0337926	0.140658	ERCC2	1
GO:0060070	BP	GO:0060070	canonical Wnt signaling pathway	7/115	339/18866	0.00475912	0.00475912	0.152773	SDC1/FZD1/SOX9/PLEKHA4/DACT3/CTHRC1/LGR4	7			GO:0090724	CC	GO:0090724	central region of growth cone	1/134	5/19559	0.0337926	0.0337926	0.140658	YWHAE	1
GO:0009101	BP	GO:0009101	glycoprotein biosynthetic process	7/115	342/18866	0.00499013	0.00499013	0.152773	BACE2/CHST14/RXYLT1/EXTL3/STT3B/B3GALNT1/DPY19L1	7			GO:0055029	CC	GO:0055029	nuclear DNA-directed RNA polymerase complex	3/134	103/19559	0.0338682	0.0338682	0.140658	GTF2H2/CDC73/ERCC2	3
GO:1905330	BP	GO:1905330	regulation of morphogenesis of an epithelium	5/115	181/18866	0.00504753	0.00504753	0.152773	FZD1/SOX9/PLEKHA4/CTHRC1/LGR4	5			GO:0000428	CC	GO:0000428	DNA-directed RNA polymerase complex	3/134	104/19559	0.0347046	0.0347046	0.141558	GTF2H2/CDC73/ERCC2	3
GO:0097479	BP	GO:0097479	synaptic vesicle localization	3/115	57/18866	0.00508212	0.00508212	0.152773	DNM3/BLOC1S6/RAB27A	3			GO:0030426	CC	GO:0030426	growth cone	4/134	184/19559	0.0379254	0.0379254	0.149077	KIF5B/ALS2/YWHAE/EXOC6	4
GO:0090190	BP	GO:0090190	positive regulation of branching involved in ureteric bud morphogenesis	2/115	18/18866	0.00528749	0.00528749	0.152773	SOX9/LGR4	2			GO:0030880	CC	GO:0030880	RNA polymerase complex	3/134	108/19559	0.0381563	0.0381563	0.149077	GTF2H2/CDC73/ERCC2	3
GO:0015931	BP	GO:0015931	nucleobase-containing compound transport	6/115	261/18866	0.00530934	0.00530934	0.152773	RRS1/SLC35E3/FLOT1/SLC35B2/U2AF1L4/NCBP2	6			GO:0005642	CC	GO:0005642	annulate lamellae	1/134	6/19559	0.0404138	0.0404138	0.149077	EIF5A	1
GO:0043966	BP	GO:0043966	histone H3 acetylation	3/115	60/18866	0.00586572	0.00586572	0.152773	SPHK2/SIN3A/TAF12	3			GO:0031265	CC	GO:0031265	CD95 death-inducing signaling complex	1/134	6/19559	0.0404138	0.0404138	0.149077	CFLAR	1
GO:0006670	BP	GO:0006670	sphingosine metabolic process	2/115	19/18866	0.00588612	0.00588612	0.152773	SPHK2/PLPP2	2			GO:0097342	CC	GO:0097342	ripoptosome	1/134	6/19559	0.0404138	0.0404138	0.149077	CFLAR	1
GO:0035988	BP	GO:0035988	chondrocyte proliferation	2/115	19/18866	0.00588612	0.00588612	0.152773	SOX9/FGFR3	2			GO:0031519	CC	GO:0031519	PcG protein complex	2/134	47/19559	0.0412112	0.0412112	0.149077	CSNK2A1/SIRT1	2
GO:0048486	BP	GO:0048486	parasympathetic nervous system development	2/115	19/18866	0.00588612	0.00588612	0.152773	NAV2/NRP2	2			GO:0030427	CC	GO:0030427	site of polarized growth	4/134	191/19559	0.0425332	0.0425332	0.149077	KIF5B/ALS2/YWHAE/EXOC6	4
GO:0006669	BP	GO:0006669	sphinganine-1-phosphate biosynthetic process	1/115	1/18866	0.00609562	0.00609562	0.152773	SPHK2	1			GO:0005635	CC	GO:0005635	nuclear envelope	7/134	473/19559	0.0444251	0.0444251	0.149077	TERF2IP/AGPAT3/TMEM38A/EIF5A/IPO11/SIRT1/IPO5	7
GO:0008057	BP	GO:0008057	eye pigment granule organization	1/115	1/18866	0.00609562	0.00609562	0.152773	SHROOM2	1			GO:0031201	CC	GO:0031201	SNARE complex	2/134	50/19559	0.0460888	0.0460888	0.149077	STX8/VAMP2	2
GO:0043977	BP	GO:0043977	histone H2A-K5 acetylation	1/115	1/18866	0.00609562	0.00609562	0.152773	SPHK2	1			GO:0031985	CC	GO:0031985	Golgi cisterna	3/134	117/19559	0.0465367	0.0465367	0.149077	RAB30/MOB4/HID1	3
GO:0043980	BP	GO:0043980	histone H2B-K12 acetylation	1/115	1/18866	0.00609562	0.00609562	0.152773	SPHK2	1			GO:0005677	CC	GO:0005677	chromatin silencing complex	1/134	7/19559	0.04699	0.04699	0.149077	SIRT1	1
GO:0060517	BP	GO:0060517	epithelial cell proliferation involved in prostatic bud elongation	1/115	1/18866	0.00609562	0.00609562	0.152773	SOX9	1			GO:0016272	CC	GO:0016272	prefoldin complex	1/134	7/19559	0.04699	0.04699	0.149077	PDRG1	1
GO:0060739	BP	GO:0060739	mesenchymal-epithelial cell signaling involved in prostate gland development	1/115	1/18866	0.00609562	0.00609562	0.152773	TNC	1			GO:0030870	CC	GO:0030870	Mre11 complex	1/134	7/19559	0.04699	0.04699	0.149077	TERF2IP	1
GO:0060784	BP	GO:0060784	regulation of cell proliferation involved in tissue homeostasis	1/115	1/18866	0.00609562	0.00609562	0.152773	SOX9	1			GO:0033588	CC	GO:0033588	Elongator holoenzyme complex	1/134	7/19559	0.04699	0.04699	0.149077	ELP5	1
GO:0099564	BP	GO:0099564	modification of synaptic structure, modulating synaptic transmission	1/115	1/18866	0.00609562	0.00609562	0.152773	BAIAP2	1			GO:0070187	CC	GO:0070187	shelterin complex	1/134	7/19559	0.04699	0.04699	0.149077	TERF2IP	1
GO:1901675	BP	GO:1901675	negative regulation of histone H3-K27 acetylation	1/115	1/18866	0.00609562	0.00609562	0.152773	SIN3A	1			GO:0097208	CC	GO:0097208	alveolar lamellar body	1/134	7/19559	0.04699	0.04699	0.149077	ABCA3	1
GO:1902178	BP	GO:1902178	fibroblast growth factor receptor apoptotic signaling pathway	1/115	1/18866	0.00609562	0.00609562	0.152773	FGFR3	1			GO:0047485	MF	GO:0047485	protein N-terminus binding	7/133	107/18352	1.27961e-05	1.27961e-05	0.00432374	EIF5A/CALM2/CSNK2A1/GTF2H2/PEX19/ERCC2/SYNGR3	7
GO:1903435	BP	GO:1903435	positive regulation of constitutive secretory pathway	1/115	1/18866	0.00609562	0.00609562	0.152773	RAB27A	1			GO:0008536	MF	GO:0008536	Ran GTPase binding	4/133	41/18352	0.000216876	0.000216876	0.0366406	IPO11/TNPO1/RANGRF/IPO5	4
GO:0090596	BP	GO:0090596	sensory organ morphogenesis	6/115	269/18866	0.00613113	0.00613113	0.152773	THY1/SOX9/TSHZ1/SPRY2/CTHRC1/SHROOM2	6			GO:0061608	MF	GO:0061608	nuclear import signal receptor activity	3/133	20/18352	0.000387603	0.000387603	0.0436563	IPO11/TNPO1/IPO5	3
GO:2000756	BP	GO:2000756	regulation of peptidyl-lysine acetylation	3/115	61/18866	0.00614206	0.00614206	0.152773	SPHK2/SIN3A/AUTS2	3			GO:0000287	MF	GO:0000287	magnesium ion binding	7/133	217/18352	0.00103701	0.00103701	0.0876003	SUCLA2/TDG/RNASEH1/PRPSAP2/NUAK2/PPA2/NUDT7	7
GO:0015919	BP	GO:0015919	peroxisomal membrane transport	2/115	20/18866	0.00651422	0.00651422	0.158126	ABCD3/PEX12	2			GO:0140142	MF	GO:0140142	nucleocytoplasmic carrier activity	3/133	31/18352	0.00144191	0.00144191	0.0941838	IPO11/TNPO1/IPO5	3
GO:0072234	BP	GO:0072234	metanephric nephron tubule development	2/115	20/18866	0.00651422	0.00651422	0.158126	SOX9/LGR4	2			GO:0097200	MF	GO:0097200	cysteine-type endopeptidase activity involved in execution phase of apoptosis	2/133	9/18352	0.00181512	0.00181512	0.0941838	CFLAR/CASP3	2
GO:0007173	BP	GO:0007173	epidermal growth factor receptor signaling pathway	4/115	123/18866	0.00682025	0.00682025	0.158775	SOX9/ADAM17/SPRY2/GAREM1	4			GO:0097199	MF	GO:0097199	cysteine-type endopeptidase activity involved in apoptotic signaling pathway	2/133	10/18352	0.00225815	0.00225815	0.0941838	CFLAR/CASP3	2
GO:0042471	BP	GO:0042471	ear morphogenesis	4/115	123/18866	0.00682025	0.00682025	0.158775	SOX9/TSHZ1/SPRY2/CTHRC1	4			GO:0098505	MF	GO:0098505	G-rich strand telomeric DNA binding	2/133	10/18352	0.00225815	0.00225815	0.0941838	TERF2IP/CTC1	2
GO:0048675	BP	GO:0048675	axon extension	4/115	123/18866	0.00682025	0.00682025	0.158775	NRP2/SIN3A/RAB11A/AUTS2	4			GO:0017016	MF	GO:0017016	Ras GTPase binding	9/133	415/18352	0.00328027	0.00328027	0.0941838	ALS2/IPO11/KIF16B/TBC1D22B/TNPO1/AP3M1/RANGRF/FGD4/IPO5	9
GO:0010801	BP	GO:0010801	negative regulation of peptidyl-threonine phosphorylation	2/115	21/18866	0.00717142	0.00717142	0.158775	SPRY2/CALM3	2			GO:0043047	MF	GO:0043047	single-stranded telomeric DNA binding	2/133	12/18352	0.00328065	0.00328065	0.0941838	TERF2IP/CTC1	2
GO:0046519	BP	GO:0046519	sphingoid metabolic process	2/115	21/18866	0.00717142	0.00717142	0.158775	SPHK2/PLPP2	2			GO:0031267	MF	GO:0031267	small GTPase binding	9/133	428/18352	0.00401413	0.00401413	0.0941838	ALS2/IPO11/KIF16B/TBC1D22B/TNPO1/AP3M1/RANGRF/FGD4/IPO5	9
GO:0060008	BP	GO:0060008	Sertoli cell differentiation	2/115	21/18866	0.00717142	0.00717142	0.158775	SDC1/SOX9	2			GO:0032813	MF	GO:0032813	tumor necrosis factor receptor superfamily binding	3/133	48/18352	0.00507312	0.00507312	0.0941838	CFLAR/CASP3/TNFSF4	3
GO:0061213	BP	GO:0061213	positive regulation of mesonephros development	2/115	21/18866	0.00717142	0.00717142	0.158775	SOX9/LGR4	2			GO:0017136	MF	GO:0017136	NAD-dependent histone deacetylase activity	2/133	15/18352	0.0051455	0.0051455	0.0941838	SIRT1/HDAC9	2
GO:1903055	BP	GO:1903055	positive regulation of extracellular matrix organization	2/115	21/18866	0.00717142	0.00717142	0.158775	SOX9/FSCN1	2			GO:0097153	MF	GO:0097153	cysteine-type endopeptidase activity involved in apoptotic process	2/133	15/18352	0.0051455	0.0051455	0.0941838	CFLAR/CASP3	2
GO:1901654	BP	GO:1901654	response to ketone	5/115	200/18866	0.00763437	0.00763437	0.165009	SPHK2/MTAP/SIN3A/TNC/CALM3	5			GO:0098847	MF	GO:0098847	sequence-specific single stranded DNA binding	2/133	15/18352	0.0051455	0.0051455	0.0941838	TERF2IP/CTC1	2
GO:0090189	BP	GO:0090189	regulation of branching involved in ureteric bud morphogenesis	2/115	22/18866	0.00785733	0.00785733	0.165009	SOX9/LGR4	2			GO:0005048	MF	GO:0005048	signal sequence binding	3/133	49/18352	0.00537568	0.00537568	0.0941838	PEX19/TNPO1/IPO5	3
GO:0036498	BP	GO:0036498	IRE1-mediated unfolded protein response	3/115	67/18866	0.0079629	0.0079629	0.165009	EXTL3/PDIA6/TATDN2	3			GO:0008574	MF	GO:0008574	ATP-dependent microtubule motor activity, plus-end-directed	2/133	16/18352	0.00585279	0.00585279	0.0941838	KIF5B/KIF16B	2
GO:0030111	BP	GO:0030111	regulation of Wnt signaling pathway	7/115	375/18866	0.00812442	0.00812442	0.165009	FZD1/NFATC1/SOX9/PLEKHA4/DACT3/CTHRC1/LGR4	7			GO:0034979	MF	GO:0034979	NAD-dependent protein deacetylase activity	2/133	16/18352	0.00585279	0.00585279	0.0941838	SIRT1/HDAC9	2
GO:0072170	BP	GO:0072170	metanephric tubule development	2/115	23/18866	0.0085716	0.0085716	0.165009	SOX9/LGR4	2			GO:0004001	MF	GO:0004001	adenosine kinase activity	1/133	1/18352	0.00724717	0.00724717	0.0941838	ADK	1
GO:0072243	BP	GO:0072243	metanephric nephron epithelium development	2/115	23/18866	0.0085716	0.0085716	0.165009	SOX9/LGR4	2			GO:0008663	MF	GO:0008663	2',3'-cyclic-nucleotide 2'-phosphodiesterase activity	1/133	1/18352	0.00724717	0.00724717	0.0941838	ADPRM	1
GO:0030032	BP	GO:0030032	lamellipodium assembly	3/115	69/18866	0.00863301	0.00863301	0.165009	FSCN1/VAV2/AUTS2	3			GO:0015367	MF	GO:0015367	oxoglutarate:malate antiporter activity	1/133	1/18352	0.00724717	0.00724717	0.0941838	SLC25A11	1
GO:0031503	BP	GO:0031503	protein-containing complex localization	6/115	291/18866	0.00886681	0.00886681	0.165009	RRS1/DNM3/U2AF1L4/NCBP2/RAB11A/TTC21A	6			GO:0036105	MF	GO:0036105	peroxisome membrane class-1 targeting sequence binding	1/133	1/18352	0.00724717	0.00724717	0.0941838	PEX19	1
GO:0035268	BP	GO:0035268	protein mannosylation	2/115	24/18866	0.00931386	0.00931386	0.165009	RXYLT1/DPY19L1	2			GO:0043739	MF	GO:0043739	G/U mismatch-specific uracil-DNA glycosylase activity	1/133	1/18352	0.00724717	0.00724717	0.0941838	TDG	1
GO:0062009	BP	GO:0062009	secondary palate development	2/115	24/18866	0.00931386	0.00931386	0.165009	FZD1/TSHZ1	2			GO:0047369	MF	GO:0047369	succinate-hydroxymethylglutarate CoA-transferase activity	1/133	1/18352	0.00724717	0.00724717	0.0941838	SUGCT	1
GO:0090103	BP	GO:0090103	cochlea morphogenesis	2/115	24/18866	0.00931386	0.00931386	0.165009	SOX9/CTHRC1	2			GO:0047734	MF	GO:0047734	CDP-glycerol diphosphatase activity	1/133	1/18352	0.00724717	0.00724717	0.0941838	ADPRM	1
GO:0060828	BP	GO:0060828	regulation of canonical Wnt signaling pathway	6/115	295/18866	0.00944518	0.00944518	0.165009	FZD1/SOX9/PLEKHA4/DACT3/CTHRC1/LGR4	6			GO:0090409	MF	GO:0090409	malonyl-CoA synthetase activity	1/133	1/18352	0.00724717	0.00724717	0.0941838	ACSF3	1
GO:1901987	BP	GO:1901987	regulation of cell cycle phase transition	8/115	486/18866	0.00982343	0.00982343	0.165009	ZFP36L2/FBXL7/PLPP2/ADAM17/CDC25B/SIN3A/RAB11A/CDKN2A	8			GO:0090079	MF	GO:0090079	translation regulator activity, nucleic acid binding	4/133	109/18352	0.00816353	0.00816353	0.102163	EIF5A/EIF2S2/MIF4GD/MTIF3	4
GO:0010592	BP	GO:0010592	positive regulation of lamellipodium assembly	2/115	25/18866	0.0100838	0.0100838	0.165009	FSCN1/AUTS2	2			GO:0005123	MF	GO:0005123	death receptor binding	2/133	20/18352	0.00909328	0.00909328	0.103829	CFLAR/CASP3	2
GO:0061217	BP	GO:0061217	regulation of mesonephros development	2/115	25/18866	0.0100838	0.0100838	0.165009	SOX9/LGR4	2			GO:0019887	MF	GO:0019887	protein kinase regulator activity	5/133	185/18352	0.01124	0.01124	0.103829	CALM2/ALS2/TOM1L1/PRKAR1B/CASP3	5
GO:1903421	BP	GO:1903421	regulation of synaptic vesicle recycling	2/115	25/18866	0.0100838	0.0100838	0.165009	DNM3/CALM3	2			GO:0003684	MF	GO:0003684	damaged DNA binding	3/133	65/18352	0.0117208	0.0117208	0.103829	TDG/DCLRE1C/ERCC2	3
GO:0034121	BP	GO:0034121	regulation of toll-like receptor signaling pathway	3/115	74/18866	0.0104497	0.0104497	0.165009	SARM1/FLOT1/LGR4	3			GO:0002039	MF	GO:0002039	p53 binding	3/133	66/18352	0.012215	0.012215	0.103829	USP10/SIRT1/BANP	3
GO:0006338	BP	GO:0006338	chromatin remodeling	5/115	218/18866	0.010827	0.010827	0.165009	SOX9/MBD3/DMAP1/CDKN2A/SCMH1	5			GO:0008022	MF	GO:0008022	protein C-terminus binding	5/133	189/18352	0.0122421	0.0122421	0.103829	MIF4GD/STIP1/LIG4/SIRT1/ERCC2	5
GO:1901983	BP	GO:1901983	regulation of protein acetylation	3/115	75/18866	0.0108375	0.0108375	0.165009	SPHK2/SIN3A/AUTS2	3			GO:0004407	MF	GO:0004407	histone deacetylase activity	2/133	25/18352	0.0140232	0.0140232	0.103829	SIRT1/HDAC9	2
GO:0034114	BP	GO:0034114	regulation of heterotypic cell-cell adhesion	2/115	26/18866	0.0108809	0.0108809	0.165009	THY1/FLOT1	2			GO:0004662	MF	GO:0004662	CAAX-protein geranylgeranyltransferase activity	1/133	2/18352	0.0144422	0.0144422	0.103829	PGGT1B	1
GO:0060219	BP	GO:0060219	camera-type eye photoreceptor cell differentiation	2/115	26/18866	0.0108809	0.0108809	0.165009	THY1/SOX9	2			GO:0004818	MF	GO:0004818	glutamate-tRNA ligase activity	1/133	2/18352	0.0144422	0.0144422	0.103829	EPRS1	1
GO:0060740	BP	GO:0060740	prostate gland epithelium morphogenesis	2/115	26/18866	0.0108809	0.0108809	0.165009	SOX9/TNC	2			GO:0004827	MF	GO:0004827	proline-tRNA ligase activity	1/133	2/18352	0.0144422	0.0144422	0.103829	EPRS1	1
GO:0072273	BP	GO:0072273	metanephric nephron morphogenesis	2/115	26/18866	0.0108809	0.0108809	0.165009	SOX9/LGR4	2			GO:0008124	MF	GO:0008124	4-alpha-hydroxytetrahydrobiopterin dehydratase activity	1/133	2/18352	0.0144422	0.0144422	0.103829	PCBD1	1
GO:0030178	BP	GO:0030178	negative regulation of Wnt signaling pathway	5/115	219/18866	0.0110275	0.0110275	0.165009	FZD1/NFATC1/SOX9/DACT3/CTHRC1	5			GO:0008263	MF	GO:0008263	pyrimidine-specific mismatch base pair DNA N-glycosylase activity	1/133	2/18352	0.0144422	0.0144422	0.103829	TDG	1
GO:0003416	BP	GO:0003416	endochondral bone growth	2/115	27/18866	0.011705	0.011705	0.165009	SOX9/FGFR3	2			GO:0008545	MF	GO:0008545	JUN kinase kinase activity	1/133	2/18352	0.0144422	0.0144422	0.103829	MAP2K4	1
GO:0032438	BP	GO:0032438	melanosome organization	2/115	27/18866	0.011705	0.011705	0.165009	BLOC1S6/SHROOM2	2			GO:0015207	MF	GO:0015207	adenine transmembrane transporter activity	1/133	2/18352	0.0144422	0.0144422	0.103829	SLC25A4	1
GO:0072207	BP	GO:0072207	metanephric epithelium development	2/115	27/18866	0.011705	0.011705	0.165009	SOX9/LGR4	2			GO:0016005	MF	GO:0016005	phospholipase A2 activator activity	1/133	2/18352	0.0144422	0.0144422	0.103829	CASP3	1
GO:0010769	BP	GO:0010769	regulation of cell morphogenesis involved in differentiation	6/115	310/18866	0.0118553	0.0118553	0.165009	BAIAP2/THY1/SARM1/DNM3/SIN3A/RAB11A	6			GO:0016524	MF	GO:0016524	latrotoxin receptor activity	1/133	2/18352	0.0144422	0.0144422	0.103829	ADGRL2	1
GO:0038127	BP	GO:0038127	ERBB signaling pathway	4/115	145/18866	0.0119902	0.0119902	0.165009	SOX9/ADAM17/SPRY2/GAREM1	4			GO:0032129	MF	GO:0032129	histone deacetylase activity (H3-K9 specific)	1/133	2/18352	0.0144422	0.0144422	0.103829	SIRT1	1
GO:0043583	BP	GO:0043583	ear development	5/115	224/18866	0.0120677	0.0120677	0.165009	SOX9/TSHZ1/SPRY2/CTHRC1/SHROOM2	5			GO:0033328	MF	GO:0033328	peroxisome membrane targeting sequence binding	1/133	2/18352	0.0144422	0.0144422	0.103829	PEX19	1
GO:0006408	BP	GO:0006408	snRNA export from nucleus	1/115	2/18866	0.0121544	0.0121544	0.165009	NCBP2	1			GO:0046969	MF	GO:0046969	NAD-dependent histone deacetylase activity (H3-K9 specific)	1/133	2/18352	0.0144422	0.0144422	0.103829	SIRT1	1
GO:0006438	BP	GO:0006438	valyl-tRNA aminoacylation	1/115	2/18866	0.0121544	0.0121544	0.165009	VARS1	1			GO:0099609	MF	GO:0099609	microtubule lateral binding	1/133	2/18352	0.0144422	0.0144422	0.103829	KIF5B	1
GO:0006668	BP	GO:0006668	sphinganine-1-phosphate metabolic process	1/115	2/18866	0.0121544	0.0121544	0.165009	SPHK2	1			GO:1990931	MF	GO:1990931	RNA N6-methyladenosine dioxygenase activity	1/133	2/18352	0.0144422	0.0144422	0.103829	ALKBH5	1
GO:0007542	BP	GO:0007542	primary sex determination, germ-line	1/115	2/18866	0.0121544	0.0121544	0.165009	SOX9	1			GO:0033558	MF	GO:0033558	protein deacetylase activity	2/133	26/18352	0.0151204	0.0151204	0.104996	SIRT1/HDAC9	2
GO:0014036	BP	GO:0014036	neural crest cell fate specification	1/115	2/18866	0.0121544	0.0121544	0.165009	SOX9	1			GO:0044325	MF	GO:0044325	ion channel binding	4/133	132/18352	0.0156226	0.0156226	0.104996	CALM2/YWHAE/USP10/RANGRF	4
GO:0018992	BP	GO:0018992	germ-line sex determination	1/115	2/18866	0.0121544	0.0121544	0.165009	SOX9	1			GO:0008139	MF	GO:0008139	nuclear localization sequence binding	2/133	27/18352	0.0162534	0.0162534	0.104996	TNPO1/IPO5	2
GO:0019100	BP	GO:0019100	male germ-line sex determination	1/115	2/18866	0.0121544	0.0121544	0.165009	SOX9	1			GO:0008234	MF	GO:0008234	cysteine-type peptidase activity	4/133	139/18352	0.0185294	0.0185294	0.104996	CFLAR/USP10/CASP3/SENP3	4
GO:0021649	BP	GO:0021649	vestibulocochlear nerve structural organization	1/115	2/18866	0.0121544	0.0121544	0.165009	NRP2	1			GO:0045182	MF	GO:0045182	translation regulator activity	4/133	139/18352	0.0185294	0.0185294	0.104996	EIF5A/EIF2S2/MIF4GD/MTIF3	4
GO:0035622	BP	GO:0035622	intrahepatic bile duct development	1/115	2/18866	0.0121544	0.0121544	0.165009	SOX9	1			GO:0016878	MF	GO:0016878	acid-thiol ligase activity	2/133	30/18352	0.019861	0.019861	0.104996	SUCLA2/ACSF3	2
GO:0043974	BP	GO:0043974	histone H3-K27 acetylation	1/115	2/18866	0.0121544	0.0121544	0.165009	SIN3A	1			GO:0019207	MF	GO:0019207	kinase regulator activity	5/133	216/18352	0.0206214	0.0206214	0.104996	CALM2/ALS2/TOM1L1/PRKAR1B/CASP3	5
GO:0044338	BP	GO:0044338	canonical Wnt signaling pathway involved in mesenchymal stem cell differentiation	1/115	2/18866	0.0121544	0.0121544	0.165009	FZD1	1			GO:0030291	MF	GO:0030291	protein serine/threonine kinase inhibitor activity	2/133	31/18352	0.0211313	0.0211313	0.104996	PRKAR1B/CASP3	2
GO:0046963	BP	GO:0046963	3'-phosphoadenosine 5'-phosphosulfate transport	1/115	2/18866	0.0121544	0.0121544	0.165009	SLC35B2	1			GO:0003909	MF	GO:0003909	DNA ligase activity	1/133	3/18352	0.0215855	0.0215855	0.104996	LIG4	1
GO:0060516	BP	GO:0060516	primary prostatic bud elongation	1/115	2/18866	0.0121544	0.0121544	0.165009	SOX9	1			GO:0003910	MF	GO:0003910	DNA ligase (ATP) activity	1/133	3/18352	0.0215855	0.0215855	0.104996	LIG4	1
GO:0060532	BP	GO:0060532	bronchus cartilage development	1/115	2/18866	0.0121544	0.0121544	0.165009	SOX9	1			GO:0004165	MF	GO:0004165	dodecenoyl-CoA delta-isomerase activity	1/133	3/18352	0.0215855	0.0215855	0.104996	ECI1	1
GO:0060995	BP	GO:0060995	cell-cell signaling involved in kidney development	1/115	2/18866	0.0121544	0.0121544	0.165009	LGR4	1			GO:0004505	MF	GO:0004505	phenylalanine 4-monooxygenase activity	1/133	3/18352	0.0215855	0.0215855	0.104996	PCBD1	1
GO:0061145	BP	GO:0061145	lung smooth muscle development	1/115	2/18866	0.0121544	0.0121544	0.165009	SOX9	1			GO:0004774	MF	GO:0004774	succinate-CoA ligase activity	1/133	3/18352	0.0215855	0.0215855	0.104996	SUCLA2	1
GO:0061289	BP	GO:0061289	Wnt signaling pathway involved in kidney development	1/115	2/18866	0.0121544	0.0121544	0.165009	LGR4	1			GO:0004775	MF	GO:0004775	succinate-CoA ligase (ADP-forming) activity	1/133	3/18352	0.0215855	0.0215855	0.104996	SUCLA2	1
GO:0061290	BP	GO:0061290	canonical Wnt signaling pathway involved in metanephric kidney development	1/115	2/18866	0.0121544	0.0121544	0.165009	LGR4	1			GO:0004776	MF	GO:0004776	succinate-CoA ligase (GDP-forming) activity	1/133	3/18352	0.0215855	0.0215855	0.104996	SUCLA2	1
GO:0061552	BP	GO:0061552	ganglion morphogenesis	1/115	2/18866	0.0121544	0.0121544	0.165009	NRP2	1			GO:0008940	MF	GO:0008940	nitrate reductase activity	1/133	3/18352	0.0215855	0.0215855	0.104996	MTARC2	1
GO:0071403	BP	GO:0071403	cellular response to high density lipoprotein particle stimulus	1/115	2/18866	0.0121544	0.0121544	0.165009	ADAM17	1			GO:0015139	MF	GO:0015139	alpha-ketoglutarate transmembrane transporter activity	1/133	3/18352	0.0215855	0.0215855	0.104996	SLC25A11	1
GO:0072204	BP	GO:0072204	cell-cell signaling involved in metanephros development	1/115	2/18866	0.0121544	0.0121544	0.165009	LGR4	1			GO:0015211	MF	GO:0015211	purine nucleoside transmembrane transporter activity	1/133	3/18352	0.0215855	0.0215855	0.104996	SLC29A1	1
GO:1901674	BP	GO:1901674	regulation of histone H3-K27 acetylation	1/115	2/18866	0.0121544	0.0121544	0.165009	SIN3A	1			GO:0031997	MF	GO:0031997	N-terminal myristoylation domain binding	1/133	3/18352	0.0215855	0.0215855	0.104996	CALM2	1
GO:1902559	BP	GO:1902559	3'-phospho-5'-adenylyl sulfate transmembrane transport	1/115	2/18866	0.0121544	0.0121544	0.165009	SLC35B2	1			GO:0033745	MF	GO:0033745	L-methionine-(R)-S-oxide reductase activity	1/133	3/18352	0.0215855	0.0215855	0.104996	MSRB2	1
GO:1903433	BP	GO:1903433	regulation of constitutive secretory pathway	1/115	2/18866	0.0121544	0.0121544	0.165009	RAB27A	1			GO:0034739	MF	GO:0034739	histone deacetylase activity (H4-K16 specific)	1/133	3/18352	0.0215855	0.0215855	0.104996	HDAC9	1
GO:1904835	BP	GO:1904835	dorsal root ganglion morphogenesis	1/115	2/18866	0.0121544	0.0121544	0.165009	NRP2	1			GO:0099184	MF	GO:0099184	structural constituent of postsynaptic intermediate filament cytoskeleton	1/133	3/18352	0.0215855	0.0215855	0.104996	INA	1
GO:2000620	BP	GO:2000620	positive regulation of histone H4-K16 acetylation	1/115	2/18866	0.0121544	0.0121544	0.165009	AUTS2	1			GO:0030295	MF	GO:0030295	protein kinase activator activity	3/133	82/18352	0.0217514	0.0217514	0.104996	CALM2/ALS2/TOM1L1	3
GO:0044344	BP	GO:0044344	cellular response to fibroblast growth factor stimulus	4/115	146/18866	0.0122713	0.0122713	0.165009	ZFP36L2/SPRY2/FGFR3/NCBP2	4			GO:0016247	MF	GO:0016247	channel regulator activity	4/133	148/18352	0.0227311	0.0227311	0.107666	CALM2/YWHAE/STX8/RANGRF	4
GO:0090305	BP	GO:0090305	nucleic acid phosphodiester bond hydrolysis	6/115	313/18866	0.012385	0.012385	0.165009	AGO3/RRS1/TATDN2/AGO1/NCBP2/TRIR	6			GO:0008135	MF	GO:0008135	translation factor activity, RNA binding	3/133	84/18352	0.0231614	0.0231614	0.107666	EIF5A/EIF2S2/MTIF3	3
GO:0003180	BP	GO:0003180	aortic valve morphogenesis	2/115	28/18866	0.0125556	0.0125556	0.165009	NFATC1/SOX9	2			GO:0042277	MF	GO:0042277	peptide binding	6/133	308/18352	0.0248322	0.0248322	0.107666	FZD4/GSTM3/PGGT1B/PEX19/TNPO1/IPO5	6
GO:0034311	BP	GO:0034311	diol metabolic process	2/115	28/18866	0.0125556	0.0125556	0.165009	SPHK2/PLPP2	2			GO:1990939	MF	GO:1990939	ATP-dependent microtubule motor activity	2/133	34/18352	0.0251377	0.0251377	0.107666	KIF5B/KIF16B	2
GO:0048753	BP	GO:0048753	pigment granule organization	2/115	28/18866	0.0125556	0.0125556	0.165009	BLOC1S6/SHROOM2	2			GO:0019209	MF	GO:0019209	kinase activator activity	3/133	89/18352	0.0268991	0.0268991	0.107666	CALM2/ALS2/TOM1L1	3
GO:0060512	BP	GO:0060512	prostate gland morphogenesis	2/115	28/18866	0.0125556	0.0125556	0.165009	SOX9/TNC	2			GO:0005484	MF	GO:0005484	SNAP receptor activity	2/133	36/18352	0.0279664	0.0279664	0.107666	STX8/VAMP2	2
GO:0001503	BP	GO:0001503	ossification	7/115	412/18866	0.013151	0.013151	0.165009	SUCO/FZD1/SOX9/FGFR3/TNC/CTHRC1/LGR4	7			GO:0042162	MF	GO:0042162	telomeric DNA binding	2/133	36/18352	0.0279664	0.0279664	0.107666	TERF2IP/CTC1	2
GO:0050807	BP	GO:0050807	regulation of synapse organization	5/115	229/18866	0.0131728	0.0131728	0.165009	BAIAP2/FZD1/NRP2/DNM3/LRFN4	5			GO:0000700	MF	GO:0000700	mismatch base pair DNA N-glycosylase activity	1/133	4/18352	0.0286774	0.0286774	0.107666	TDG	1
GO:0033032	BP	GO:0033032	regulation of myeloid cell apoptotic process	2/115	29/18866	0.0134325	0.0134325	0.165009	ADAM17/CDKN2A	2			GO:0004427	MF	GO:0004427	inorganic diphosphatase activity	1/133	4/18352	0.0286774	0.0286774	0.107666	PPA2	1
GO:0061099	BP	GO:0061099	negative regulation of protein tyrosine kinase activity	2/115	29/18866	0.0134325	0.0134325	0.165009	THY1/SH3BP5	2			GO:0004844	MF	GO:0004844	uracil DNA N-glycosylase activity	1/133	4/18352	0.0286774	0.0286774	0.107666	TDG	1
GO:0009100	BP	GO:0009100	glycoprotein metabolic process	7/115	415/18866	0.0136387	0.0136387	0.165009	BACE2/CHST14/RXYLT1/EXTL3/STT3B/B3GALNT1/DPY19L1	7			GO:0005087	MF	GO:0005087	Ran guanyl-nucleotide exchange factor activity	1/133	4/18352	0.0286774	0.0286774	0.107666	RANGRF	1
GO:0045652	BP	GO:0045652	regulation of megakaryocyte differentiation	3/115	82/18866	0.0137851	0.0137851	0.165009	AGO3/SIN3A/AGO1	3			GO:0008988	MF	GO:0008988	rRNA (adenine-N6-)-methyltransferase activity	1/133	4/18352	0.0286774	0.0286774	0.107666	ZCCHC4	1
GO:0035066	BP	GO:0035066	positive regulation of histone acetylation	2/115	30/18866	0.0143352	0.0143352	0.165009	SPHK2/AUTS2	2			GO:0015117	MF	GO:0015117	thiosulfate transmembrane transporter activity	1/133	4/18352	0.0286774	0.0286774	0.107666	SLC25A11	1
GO:0051491	BP	GO:0051491	positive regulation of filopodium assembly	2/115	30/18866	0.0143352	0.0143352	0.165009	FSCN1/DNM3	2			GO:0015131	MF	GO:0015131	oxaloacetate transmembrane transporter activity	1/133	4/18352	0.0286774	0.0286774	0.107666	SLC25A11	1
GO:0045834	BP	GO:0045834	positive regulation of lipid metabolic process	4/115	153/18866	0.0143577	0.0143577	0.165009	SPHK2/FGFR3/SORBS1/VAV2	4			GO:0015140	MF	GO:0015140	malate transmembrane transporter activity	1/133	4/18352	0.0286774	0.0286774	0.107666	SLC25A11	1
GO:0048754	BP	GO:0048754	branching morphogenesis of an epithelial tube	4/115	155/18866	0.0149925	0.0149925	0.165009	SOX9/SPRY2/TNC/LGR4	4			GO:0016300	MF	GO:0016300	tRNA (uracil) methyltransferase activity	1/133	4/18352	0.0286774	0.0286774	0.107666	TRMT44	1
GO:0048588	BP	GO:0048588	developmental cell growth	5/115	237/18866	0.0150801	0.0150801	0.165009	SOX9/NRP2/SIN3A/RAB11A/AUTS2	5			GO:0030151	MF	GO:0030151	molybdenum ion binding	1/133	4/18352	0.0286774	0.0286774	0.107666	MTARC2	1
GO:0036257	BP	GO:0036257	multivesicular body organization	2/115	31/18866	0.0152634	0.0152634	0.165009	RAB11A/RAB27A	2			GO:0033743	MF	GO:0033743	peptide-methionine (R)-S-oxide reductase activity	1/133	4/18352	0.0286774	0.0286774	0.107666	MSRB2	1
GO:0098868	BP	GO:0098868	bone growth	2/115	31/18866	0.0152634	0.0152634	0.165009	SOX9/FGFR3	2			GO:0043398	MF	GO:0043398	HLH domain binding	1/133	4/18352	0.0286774	0.0286774	0.107666	SIRT1	1
GO:0050803	BP	GO:0050803	regulation of synapse structure or activity	5/115	240/18866	0.0158407	0.0158407	0.165009	BAIAP2/FZD1/NRP2/DNM3/LRFN4	5			GO:0097506	MF	GO:0097506	deaminated base DNA N-glycosylase activity	1/133	4/18352	0.0286774	0.0286774	0.107666	TDG	1
GO:0060562	BP	GO:0060562	epithelial tube morphogenesis	6/115	331/18866	0.0159177	0.0159177	0.165009	FZD1/SOX9/SPRY2/TNC/CTHRC1/LGR4	6			GO:0008200	MF	GO:0008200	ion channel inhibitor activity	2/133	38/18352	0.0309164	0.0309164	0.110725	CALM2/STX8	2
GO:0090502	BP	GO:0090502	RNA phosphodiester bond hydrolysis, endonucleolytic	3/115	87/18866	0.0161427	0.0161427	0.165009	AGO3/RRS1/AGO1	3			GO:0043539	MF	GO:0043539	protein serine/threonine kinase activator activity	2/133	38/18352	0.0309164	0.0309164	0.110725	CALM2/ALS2	2
GO:0097581	BP	GO:0097581	lamellipodium organization	3/115	87/18866	0.0161427	0.0161427	0.165009	FSCN1/VAV2/AUTS2	3			GO:0016874	MF	GO:0016874	ligase activity	4/133	165/18352	0.0321429	0.0321429	0.110725	SUCLA2/LIG4/EPRS1/ACSF3	4
GO:0003176	BP	GO:0003176	aortic valve development	2/115	32/18866	0.0162168	0.0162168	0.165009	NFATC1/SOX9	2			GO:0016248	MF	GO:0016248	channel inhibitor activity	2/133	39/18352	0.0324356	0.0324356	0.110725	CALM2/STX8	2
GO:0070528	BP	GO:0070528	protein kinase C signaling	2/115	32/18866	0.0162168	0.0162168	0.165009	SPHK2/FLOT1	2			GO:0016877	MF	GO:0016877	ligase activity, forming carbon-sulfur bonds	2/133	40/18352	0.0339837	0.0339837	0.110725	SUCLA2/ACSF3	2
GO:0034329	BP	GO:0034329	cell junction assembly	7/115	434/18866	0.0170339	0.0170339	0.165009	FZD1/THY1/FSCN1/SORBS1/FLOT1/DNM3/LRFN4	7			GO:0019208	MF	GO:0019208	phosphatase regulator activity	3/133	99/18352	0.0352812	0.0352812	0.110725	CALM2/PPP2R2D/PPP1R12B	3
GO:0003338	BP	GO:0003338	metanephros morphogenesis	2/115	33/18866	0.0171951	0.0171951	0.165009	SOX9/LGR4	2			GO:0019213	MF	GO:0019213	deacetylase activity	2/133	41/18352	0.0355601	0.0355601	0.110725	SIRT1/HDAC9	2
GO:0033028	BP	GO:0033028	myeloid cell apoptotic process	2/115	33/18866	0.0171951	0.0171951	0.165009	ADAM17/CDKN2A	2			GO:0003986	MF	GO:0003986	acetyl-CoA hydrolase activity	1/133	5/18352	0.0357182	0.0357182	0.110725	NUDT7	1
GO:0043552	BP	GO:0043552	positive regulation of phosphatidylinositol 3-kinase activity	2/115	33/18866	0.0171951	0.0171951	0.165009	FGFR3/VAV2	2			GO:0004661	MF	GO:0004661	protein geranylgeranyltransferase activity	1/133	5/18352	0.0357182	0.0357182	0.110725	PGGT1B	1
GO:1902745	BP	GO:1902745	positive regulation of lamellipodium organization	2/115	33/18866	0.0171951	0.0171951	0.165009	FSCN1/AUTS2	2			GO:0004749	MF	GO:0004749	ribose phosphate diphosphokinase activity	1/133	5/18352	0.0357182	0.0357182	0.110725	PRPSAP2	1
GO:2000758	BP	GO:2000758	positive regulation of peptidyl-lysine acetylation	2/115	33/18866	0.0171951	0.0171951	0.165009	SPHK2/AUTS2	2			GO:0010856	MF	GO:0010856	adenylate cyclase activator activity	1/133	5/18352	0.0357182	0.0357182	0.110725	CALM2	1
GO:0032465	BP	GO:0032465	regulation of cytokinesis	3/115	90/18866	0.0176594	0.0176594	0.165009	CDC25B/RAB11A/CALM3	3			GO:0015213	MF	GO:0015213	uridine transmembrane transporter activity	1/133	5/18352	0.0357182	0.0357182	0.110725	SLC29A1	1
GO:0016050	BP	GO:0016050	vesicle organization	6/115	340/18866	0.0179229	0.0179229	0.165009	SDC1/DNM3/BLOC1S6/RAB11A/SHROOM2/RAB27A	6			GO:0015214	MF	GO:0015214	pyrimidine nucleoside transmembrane transporter activity	1/133	5/18352	0.0357182	0.0357182	0.110725	SLC29A1	1
GO:0003365	BP	GO:0003365	establishment of cell polarity involved in ameboidal cell migration	1/115	3/18866	0.0181766	0.0181766	0.165009	AMOT	1			GO:0016661	MF	GO:0016661	oxidoreductase activity, acting on other nitrogenous compounds as donors	1/133	5/18352	0.0357182	0.0357182	0.110725	MTARC2	1
GO:0003430	BP	GO:0003430	growth plate cartilage chondrocyte growth	1/115	3/18866	0.0181766	0.0181766	0.165009	SOX9	1			GO:0016886	MF	GO:0016886	ligase activity, forming phosphoric ester bonds	1/133	5/18352	0.0357182	0.0357182	0.110725	LIG4	1
GO:0006432	BP	GO:0006432	phenylalanyl-tRNA aminoacylation	1/115	3/18866	0.0181766	0.0181766	0.165009	FARS2	1			GO:0035515	MF	GO:0035515	oxidative RNA demethylase activity	1/133	5/18352	0.0357182	0.0357182	0.110725	ALKBH5	1
GO:0007538	BP	GO:0007538	primary sex determination	1/115	3/18866	0.0181766	0.0181766	0.165009	SOX9	1			GO:0047631	MF	GO:0047631	ADP-ribose diphosphatase activity	1/133	5/18352	0.0357182	0.0357182	0.110725	ADPRM	1
GO:0008315	BP	GO:0008315	G2/MI transition of meiotic cell cycle	1/115	3/18866	0.0181766	0.0181766	0.165009	CDC25B	1			GO:0050833	MF	GO:0050833	pyruvate transmembrane transporter activity	1/133	5/18352	0.0357182	0.0357182	0.110725	MPC2	1
GO:0010796	BP	GO:0010796	regulation of multivesicular body size	1/115	3/18866	0.0181766	0.0181766	0.165009	RAB11A	1			GO:0098973	MF	GO:0098973	structural constituent of postsynaptic actin cytoskeleton	1/133	5/18352	0.0357182	0.0357182	0.110725	INA	1
GO:0015881	BP	GO:0015881	creatine transmembrane transport	1/115	3/18866	0.0181766	0.0181766	0.165009	SLC6A8	1			GO:0017137	MF	GO:0017137	Rab GTPase binding	4/133	172/18352	0.0365919	0.0365919	0.112402	ALS2/KIF16B/TBC1D22B/AP3M1	4
GO:0015891	BP	GO:0015891	siderophore transport	1/115	3/18866	0.0181766	0.0181766	0.165009	SLC22A17	1			GO:0051879	MF	GO:0051879	Hsp90 protein binding	2/133	42/18352	0.0371644	0.0371644	0.113132	CSNK2A1/STIP1	2
GO:0019677	BP	GO:0019677	NAD catabolic process	1/115	3/18866	0.0181766	0.0181766	0.165009	SARM1	1			GO:0004674	MF	GO:0004674	protein serine/threonine kinase activity	7/133	435/18352	0.0392232	0.0392232	0.118333	STK32C/CDK18/CSNK2A1/MAP2K4/NUAK2/RIOK2/CLK4	7
GO:0021564	BP	GO:0021564	vagus nerve development	1/115	3/18866	0.0181766	0.0181766	0.165009	NAV2	1			GO:0004712	MF	GO:0004712	protein serine/threonine/tyrosine kinase activity	2/133	45/18352	0.0421394	0.0421394	0.120258	MAP2K4/CLK4	2
GO:0021828	BP	GO:0021828	gonadotrophin-releasing hormone neuronal migration to the hypothalamus	1/115	3/18866	0.0181766	0.0181766	0.165009	NRP2	1			GO:0000268	MF	GO:0000268	peroxisome targeting sequence binding	1/133	6/18352	0.0427085	0.0427085	0.120258	PEX19	1
GO:0021856	BP	GO:0021856	hypothalamic tangential migration using cell-axon interactions	1/115	3/18866	0.0181766	0.0181766	0.165009	NRP2	1			GO:0004430	MF	GO:0004430	1-phosphatidylinositol 4-kinase activity	1/133	6/18352	0.0427085	0.0427085	0.120258	PI4KAP2	1
GO:0031937	BP	GO:0031937	positive regulation of chromatin silencing	1/115	3/18866	0.0181766	0.0181766	0.165009	SIN3A	1			GO:0005345	MF	GO:0005345	purine nucleobase transmembrane transporter activity	1/133	6/18352	0.0427085	0.0427085	0.120258	SLC25A4	1
GO:0033023	BP	GO:0033023	mast cell homeostasis	1/115	3/18866	0.0181766	0.0181766	0.165009	ADAM17	1			GO:0008410	MF	GO:0008410	CoA-transferase activity	1/133	6/18352	0.0427085	0.0427085	0.120258	SUGCT	1
GO:0033024	BP	GO:0033024	mast cell apoptotic process	1/115	3/18866	0.0181766	0.0181766	0.165009	ADAM17	1			GO:0016778	MF	GO:0016778	diphosphotransferase activity	1/133	6/18352	0.0427085	0.0427085	0.120258	PRPSAP2	1
GO:0033025	BP	GO:0033025	regulation of mast cell apoptotic process	1/115	3/18866	0.0181766	0.0181766	0.165009	ADAM17	1			GO:0043546	MF	GO:0043546	molybdopterin cofactor binding	1/133	6/18352	0.0427085	0.0427085	0.120258	MTARC2	1
GO:0033227	BP	GO:0033227	dsRNA transport	1/115	3/18866	0.0181766	0.0181766	0.165009	FLOT1	1			GO:1990254	MF	GO:1990254	keratin filament binding	1/133	6/18352	0.0427085	0.0427085	0.120258	SIRT1	1
GO:0035986	BP	GO:0035986	senescence-associated heterochromatin focus assembly	1/115	3/18866	0.0181766	0.0181766	0.165009	CDKN2A	1			GO:0005246	MF	GO:0005246	calcium channel regulator activity	2/133	47/18352	0.0455868	0.0455868	0.127302	CALM2/YWHAE	2
GO:0036335	BP	GO:0036335	intestinal stem cell homeostasis	1/115	3/18866	0.0181766	0.0181766	0.165009	LGR4	1			GO:0005337	MF	GO:0005337	nucleoside transmembrane transporter activity	1/133	7/18352	0.0496484	0.0496484	0.132956	SLC29A1	1
GO:0036520	BP	GO:0036520	astrocyte-dopaminergic neuron signaling	1/115	3/18866	0.0181766	0.0181766	0.165009	FZD1	1			GO:0008318	MF	GO:0008318	protein prenyltransferase activity	1/133	7/18352	0.0496484	0.0496484	0.132956	PGGT1B	1
GO:0043316	BP	GO:0043316	cytotoxic T cell degranulation	1/115	3/18866	0.0181766	0.0181766	0.165009	RAB27A	1			GO:0015141	MF	GO:0015141	succinate transmembrane transporter activity	1/133	7/18352	0.0496484	0.0496484	0.132956	SLC25A11	1
GO:0043686	BP	GO:0043686	co-translational protein modification	1/115	3/18866	0.0181766	0.0181766	0.165009	STT3B	1			GO:0016714	MF	GO:0016714	oxidoreductase activity, acting on paired donors, with incorporation or reduction of molecular oxygen, reduced pteridine as one donor, and incorporation of one atom of oxygen	1/133	7/18352	0.0496484	0.0496484	0.132956	PCBD1	1
GO:0043969	BP	GO:0043969	histone H2B acetylation	1/115	3/18866	0.0181766	0.0181766	0.165009	SPHK2	1			GO:0016929	MF	GO:0016929	SUMO-specific protease activity	1/133	7/18352	0.0496484	0.0496484	0.132956	SENP3	1
GO:0045728	BP	GO:0045728	respiratory burst after phagocytosis	1/115	3/18866	0.0181766	0.0181766	0.165009	CYBC1	1
GO:0048627	BP	GO:0048627	myoblast development	1/115	3/18866	0.0181766	0.0181766	0.165009	SDC1	1
GO:0051595	BP	GO:0051595	response to methylglyoxal	1/115	3/18866	0.0181766	0.0181766	0.165009	SIN3A	1
GO:0060447	BP	GO:0060447	bud outgrowth involved in lung branching	1/115	3/18866	0.0181766	0.0181766	0.165009	TNC	1
GO:0072034	BP	GO:0072034	renal vesicle induction	1/115	3/18866	0.0181766	0.0181766	0.165009	SOX9	1
GO:0072190	BP	GO:0072190	ureter urothelium development	1/115	3/18866	0.0181766	0.0181766	0.165009	SOX9	1
GO:0097374	BP	GO:0097374	sensory neuron axon guidance	1/115	3/18866	0.0181766	0.0181766	0.165009	NRP2	1
GO:0110030	BP	GO:0110030	regulation of G2/MI transition of meiotic cell cycle	1/115	3/18866	0.0181766	0.0181766	0.165009	CDC25B	1
GO:0110032	BP	GO:0110032	positive regulation of G2/MI transition of meiotic cell cycle	1/115	3/18866	0.0181766	0.0181766	0.165009	CDC25B	1
GO:0150066	BP	GO:0150066	negative regulation of deacetylase activity	1/115	3/18866	0.0181766	0.0181766	0.165009	SPHK2	1
GO:0150098	BP	GO:0150098	glial cell-neuron signaling	1/115	3/18866	0.0181766	0.0181766	0.165009	FZD1	1
GO:1901726	BP	GO:1901726	negative regulation of histone deacetylase activity	1/115	3/18866	0.0181766	0.0181766	0.165009	SPHK2	1
GO:1903375	BP	GO:1903375	facioacoustic ganglion development	1/115	3/18866	0.0181766	0.0181766	0.165009	NRP2	1
GO:1904878	BP	GO:1904878	negative regulation of calcium ion transmembrane transport via high voltage-gated calcium channel	1/115	3/18866	0.0181766	0.0181766	0.165009	SESTD1	1
GO:1990774	BP	GO:1990774	tumor necrosis factor secretion	1/115	3/18866	0.0181766	0.0181766	0.165009	SPHK2	1
GO:2000111	BP	GO:2000111	positive regulation of macrophage apoptotic process	1/115	3/18866	0.0181766	0.0181766	0.165009	CDKN2A	1
GO:0030901	BP	GO:0030901	midbrain development	3/115	91/18866	0.018182	0.018182	0.165009	FZD1/MAPKAP1/CALM3	3
GO:0045921	BP	GO:0045921	positive regulation of exocytosis	3/115	91/18866	0.018182	0.018182	0.165009	SDC1/SPHK2/RAB27A	3
GO:0046849	BP	GO:0046849	bone remodeling	3/115	91/18866	0.018182	0.018182	0.165009	SUCO/CTHRC1/LGR4	3
GO:0006486	BP	GO:0006486	protein glycosylation	5/115	252/18866	0.0191386	0.0191386	0.17013	RXYLT1/EXTL3/STT3B/B3GALNT1/DPY19L1	5
GO:0043413	BP	GO:0043413	macromolecule glycosylation	5/115	252/18866	0.0191386	0.0191386	0.17013	RXYLT1/EXTL3/STT3B/B3GALNT1/DPY19L1	5
GO:0016486	BP	GO:0016486	peptide hormone processing	2/115	35/18866	0.0192249	0.0192249	0.17013	BACE2/PCSK7	2
GO:0140448	BP	GO:0140448	signaling receptor ligand precursor processing	2/115	35/18866	0.0192249	0.0192249	0.17013	BACE2/PCSK7	2
GO:1905606	BP	GO:1905606	regulation of presynapse assembly	2/115	35/18866	0.0192249	0.0192249	0.17013	FZD1/LRFN4	2
GO:0061097	BP	GO:0061097	regulation of protein tyrosine kinase activity	3/115	93/18866	0.0192529	0.0192529	0.17013	THY1/ADAM17/SH3BP5	3
GO:0007265	BP	GO:0007265	Ras protein signal transduction	6/115	346/18866	0.0193523	0.0193523	0.170261	SPRY2/FLOT1/ARHGEF1/MAPKAP1/CDKN2A/AUTS2	6
GO:0000086	BP	GO:0000086	G2/M transition of mitotic cell cycle	5/115	254/18866	0.0197289	0.0197289	0.171411	FBXL7/CDC25B/SIN3A/RAB11A/CALM3	5
GO:2000027	BP	GO:2000027	regulation of animal organ morphogenesis	5/115	254/18866	0.0197289	0.0197289	0.171411	FZD1/SOX9/PLEKHA4/CTHRC1/LGR4	5
GO:1901990	BP	GO:1901990	regulation of mitotic cell cycle phase transition	7/115	448/18866	0.0198919	0.0198919	0.171411	ZFP36L2/FBXL7/ADAM17/CDC25B/SIN3A/RAB11A/CDKN2A	7
GO:0050931	BP	GO:0050931	pigment cell differentiation	2/115	36/18866	0.0202757	0.0202757	0.171411	BLOC1S6/RAB27A	2
GO:0099174	BP	GO:0099174	regulation of presynapse organization	2/115	36/18866	0.0202757	0.0202757	0.171411	FZD1/LRFN4	2
GO:1905332	BP	GO:1905332	positive regulation of morphogenesis of an epithelium	2/115	36/18866	0.0202757	0.0202757	0.171411	SOX9/LGR4	2
GO:0048814	BP	GO:0048814	regulation of dendrite morphogenesis	3/115	95/18866	0.0203581	0.0203581	0.171411	BAIAP2/SARM1/DNM3	3
GO:0051302	BP	GO:0051302	regulation of cell division	4/115	171/18866	0.0207127	0.0207127	0.171411	CDC25B/GAREM1/RAB11A/CALM3	4
GO:1990138	BP	GO:1990138	neuron projection extension	4/115	172/18866	0.0211089	0.0211089	0.171411	NRP2/SIN3A/RAB11A/AUTS2	4
GO:0090218	BP	GO:0090218	positive regulation of lipid kinase activity	2/115	37/18866	0.0213501	0.0213501	0.171411	FGFR3/VAV2	2
GO:0097502	BP	GO:0097502	mannosylation	2/115	37/18866	0.0213501	0.0213501	0.171411	RXYLT1/DPY19L1	2
GO:1905314	BP	GO:1905314	semi-lunar valve development	2/115	37/18866	0.0213501	0.0213501	0.171411	NFATC1/SOX9	2
GO:1990823	BP	GO:1990823	response to leukemia inhibitory factor	3/115	97/18866	0.0214977	0.0214977	0.171411	PCOLCE2/SPRY2/NRP2	3
GO:1990830	BP	GO:1990830	cellular response to leukemia inhibitory factor	3/115	97/18866	0.0214977	0.0214977	0.171411	PCOLCE2/SPRY2/NRP2	3
GO:0099173	BP	GO:0099173	postsynapse organization	4/115	173/18866	0.0215098	0.0215098	0.171411	BAIAP2/NRP2/DNM3/LRFN4	4
GO:0001657	BP	GO:0001657	ureteric bud development	3/115	98/18866	0.0220803	0.0220803	0.171411	SDC1/SOX9/LGR4	3
GO:0048010	BP	GO:0048010	vascular endothelial growth factor receptor signaling pathway	3/115	98/18866	0.0220803	0.0220803	0.171411	BAIAP2/NRP2/VAV2	3
GO:0010591	BP	GO:0010591	regulation of lamellipodium assembly	2/115	38/18866	0.0224477	0.0224477	0.171411	FSCN1/AUTS2	2
GO:0062207	BP	GO:0062207	regulation of pattern recognition receptor signaling pathway	3/115	99/18866	0.0226715	0.0226715	0.171411	SARM1/FLOT1/LGR4	3
GO:0072163	BP	GO:0072163	mesonephric epithelium development	3/115	99/18866	0.0226715	0.0226715	0.171411	SDC1/SOX9/LGR4	3
GO:0072164	BP	GO:0072164	mesonephric tubule development	3/115	99/18866	0.0226715	0.0226715	0.171411	SDC1/SOX9/LGR4	3
GO:0010634	BP	GO:0010634	positive regulation of epithelial cell migration	4/115	176/18866	0.0227403	0.0227403	0.171411	SOX9/ADAM17/NRP2/RAB11A	4
GO:0070085	BP	GO:0070085	glycosylation	5/115	265/18866	0.02319	0.02319	0.171411	RXYLT1/EXTL3/STT3B/B3GALNT1/DPY19L1	5
GO:0030219	BP	GO:0030219	megakaryocyte differentiation	3/115	100/18866	0.0232714	0.0232714	0.171411	AGO3/SIN3A/AGO1	3
GO:0007190	BP	GO:0007190	activation of adenylate cyclase activity	2/115	39/18866	0.0235682	0.0235682	0.171411	CALM3/LGR4	2
GO:0043687	BP	GO:0043687	post-translational protein modification	6/115	363/18866	0.0238216	0.0238216	0.171411	FBXL7/SENP8/PDIA6/STT3B/TNC/RAB11A	6
GO:0002374	BP	GO:0002374	cytokine secretion involved in immune response	1/115	4/18866	0.0241624	0.0241624	0.171411	SPHK2	1
GO:0003025	BP	GO:0003025	regulation of systemic arterial blood pressure by baroreceptor feedback	1/115	4/18866	0.0241624	0.0241624	0.171411	NAV2	1
GO:0014034	BP	GO:0014034	neural crest cell fate commitment	1/115	4/18866	0.0241624	0.0241624	0.171411	SOX9	1
GO:0015910	BP	GO:0015910	long-chain fatty acid import into peroxisome	1/115	4/18866	0.0241624	0.0241624	0.171411	ABCD3	1
GO:0019364	BP	GO:0019364	pyridine nucleotide catabolic process	1/115	4/18866	0.0241624	0.0241624	0.171411	SARM1	1
GO:0021855	BP	GO:0021855	hypothalamus cell migration	1/115	4/18866	0.0241624	0.0241624	0.171411	NRP2	1
GO:0021886	BP	GO:0021886	hypothalamus gonadotrophin-releasing hormone neuron differentiation	1/115	4/18866	0.0241624	0.0241624	0.171411	NRP2	1
GO:0021888	BP	GO:0021888	hypothalamus gonadotrophin-releasing hormone neuron development	1/115	4/18866	0.0241624	0.0241624	0.171411	NRP2	1
GO:0030035	BP	GO:0030035	microspike assembly	1/115	4/18866	0.0241624	0.0241624	0.171411	FSCN1	1
GO:0035022	BP	GO:0035022	positive regulation of Rac protein signal transduction	1/115	4/18866	0.0241624	0.0241624	0.171411	AUTS2	1
GO:0035290	BP	GO:0035290	trunk segmentation	1/115	4/18866	0.0241624	0.0241624	0.171411	NRP2	1
GO:0036484	BP	GO:0036484	trunk neural crest cell migration	1/115	4/18866	0.0241624	0.0241624	0.171411	NRP2	1
GO:0036486	BP	GO:0036486	ventral trunk neural crest cell migration	1/115	4/18866	0.0241624	0.0241624	0.171411	NRP2	1
GO:0048866	BP	GO:0048866	stem cell fate specification	1/115	4/18866	0.0241624	0.0241624	0.171411	SOX9	1
GO:0051030	BP	GO:0051030	snRNA transport	1/115	4/18866	0.0241624	0.0241624	0.171411	NCBP2	1
GO:0051387	BP	GO:0051387	negative regulation of neurotrophin TRK receptor signaling pathway	1/115	4/18866	0.0241624	0.0241624	0.171411	SPRY2	1
GO:0060018	BP	GO:0060018	astrocyte fate commitment	1/115	4/18866	0.0241624	0.0241624	0.171411	SOX9	1
GO:0060737	BP	GO:0060737	prostate gland morphogenetic growth	1/115	4/18866	0.0241624	0.0241624	0.171411	SOX9	1
GO:0070384	BP	GO:0070384	Harderian gland development	1/115	4/18866	0.0241624	0.0241624	0.171411	SOX9	1
GO:0072191	BP	GO:0072191	ureter smooth muscle development	1/115	4/18866	0.0241624	0.0241624	0.171411	SOX9	1
GO:0072193	BP	GO:0072193	ureter smooth muscle cell differentiation	1/115	4/18866	0.0241624	0.0241624	0.171411	SOX9	1
GO:0072289	BP	GO:0072289	metanephric nephron tubule formation	1/115	4/18866	0.0241624	0.0241624	0.171411	SOX9	1
GO:0097490	BP	GO:0097490	sympathetic neuron projection extension	1/115	4/18866	0.0241624	0.0241624	0.171411	NRP2	1
GO:0097491	BP	GO:0097491	sympathetic neuron projection guidance	1/115	4/18866	0.0241624	0.0241624	0.171411	NRP2	1
GO:0110024	BP	GO:0110024	positive regulation of cardiac muscle myoblast proliferation	1/115	4/18866	0.0241624	0.0241624	0.171411	MEIS2	1
GO:1903553	BP	GO:1903553	positive regulation of extracellular exosome assembly	1/115	4/18866	0.0241624	0.0241624	0.171411	SDC1	1
GO:2000298	BP	GO:2000298	regulation of Rho-dependent protein serine/threonine kinase activity	1/115	4/18866	0.0241624	0.0241624	0.171411	THY1	1
GO:2000741	BP	GO:2000741	positive regulation of mesenchymal stem cell differentiation	1/115	4/18866	0.0241624	0.0241624	0.171411	SOX9	1
GO:2001013	BP	GO:2001013	epithelial cell proliferation involved in renal tubule morphogenesis	1/115	4/18866	0.0241624	0.0241624	0.171411	LGR4	1
GO:0010719	BP	GO:0010719	negative regulation of epithelial to mesenchymal transition	2/115	40/18866	0.0247113	0.0247113	0.172871	SPRY2/DACT3	2
GO:0051281	BP	GO:0051281	positive regulation of release of sequestered calcium ion into cytosol	2/115	40/18866	0.0247113	0.0247113	0.172871	THY1/CALM3	2
GO:0072210	BP	GO:0072210	metanephric nephron development	2/115	40/18866	0.0247113	0.0247113	0.172871	SOX9/LGR4	2
GO:0090184	BP	GO:0090184	positive regulation of kidney development	2/115	40/18866	0.0247113	0.0247113	0.172871	SOX9/LGR4	2
GO:0001823	BP	GO:0001823	mesonephros development	3/115	103/18866	0.0251224	0.0251224	0.174534	SDC1/SOX9/LGR4	3
GO:0042472	BP	GO:0042472	inner ear morphogenesis	3/115	103/18866	0.0251224	0.0251224	0.174534	SOX9/SPRY2/CTHRC1	3
GO:0120034	BP	GO:0120034	positive regulation of plasma membrane bounded cell projection assembly	3/115	104/18866	0.0257565	0.0257565	0.177763	FSCN1/DNM3/AUTS2	3
GO:0006986	BP	GO:0006986	response to unfolded protein	4/115	183/18866	0.0257762	0.0257762	0.177763	EXTL3/PDIA6/STT3B/TATDN2	4
GO:1903170	BP	GO:1903170	negative regulation of calcium ion transmembrane transport	2/115	41/18866	0.0258766	0.0258766	0.177763	SESTD1/CALM3	2
GO:0044839	BP	GO:0044839	cell cycle G2/M phase transition	5/115	273/18866	0.02594	0.02594	0.177763	FBXL7/CDC25B/SIN3A/RAB11A/CALM3	5
GO:0090090	BP	GO:0090090	negative regulation of canonical Wnt signaling pathway	4/115	184/18866	0.0262288	0.0262288	0.179133	FZD1/SOX9/DACT3/CTHRC1	4
GO:1905269	BP	GO:1905269	positive regulation of chromatin organization	3/115	106/18866	0.0270506	0.0270506	0.183592	SPHK2/SIN3A/AUTS2	3
GO:0006509	BP	GO:0006509	membrane protein ectodomain proteolysis	2/115	42/18866	0.027064	0.027064	0.183592	BACE2/ADAM17	2
GO:0061138	BP	GO:0061138	morphogenesis of a branching epithelium	4/115	187/18866	0.0276154	0.0276154	0.183841	SOX9/SPRY2/TNC/LGR4	4
GO:0007409	BP	GO:0007409	axonogenesis	7/115	482/18866	0.0281992	0.0281992	0.183841	BAIAP2/THY1/NRP2/FLOT1/SIN3A/RAB11A/AUTS2	7
GO:0021762	BP	GO:0021762	substantia nigra development	2/115	43/18866	0.0282729	0.0282729	0.183841	MAPKAP1/CALM3	2
GO:0060071	BP	GO:0060071	Wnt signaling pathway, planar cell polarity pathway	3/115	108/18866	0.0283789	0.0283789	0.183841	FZD1/PLEKHA4/CTHRC1	3
GO:1901985	BP	GO:1901985	positive regulation of protein acetylation	2/115	44/18866	0.0295033	0.0295033	0.183841	SPHK2/AUTS2	2
GO:1903053	BP	GO:1903053	regulation of extracellular matrix organization	2/115	44/18866	0.0295033	0.0295033	0.183841	SOX9/FSCN1	2
GO:0090175	BP	GO:0090175	regulation of establishment of planar polarity	3/115	110/18866	0.0297414	0.0297414	0.183841	FZD1/PLEKHA4/CTHRC1	3
GO:0002318	BP	GO:0002318	myeloid progenitor cell differentiation	1/115	5/18866	0.030112	0.030112	0.183841	MLF1	1
GO:0003150	BP	GO:0003150	muscular septum morphogenesis	1/115	5/18866	0.030112	0.030112	0.183841	FZD1	1
GO:0003415	BP	GO:0003415	chondrocyte hypertrophy	1/115	5/18866	0.030112	0.030112	0.183841	SOX9	1
GO:0003431	BP	GO:0003431	growth plate cartilage chondrocyte development	1/115	5/18866	0.030112	0.030112	0.183841	SOX9	1
GO:0006166	BP	GO:0006166	purine ribonucleoside salvage	1/115	5/18866	0.030112	0.030112	0.183841	MTAP	1
GO:0018103	BP	GO:0018103	protein C-linked glycosylation	1/115	5/18866	0.030112	0.030112	0.183841	DPY19L1	1
GO:0018211	BP	GO:0018211	peptidyl-tryptophan modification	1/115	5/18866	0.030112	0.030112	0.183841	DPY19L1	1
GO:0018317	BP	GO:0018317	protein C-linked glycosylation via tryptophan	1/115	5/18866	0.030112	0.030112	0.183841	DPY19L1	1
GO:0018406	BP	GO:0018406	protein C-linked glycosylation via 2'-alpha-mannosyl-L-tryptophan	1/115	5/18866	0.030112	0.030112	0.183841	DPY19L1	1
GO:0019509	BP	GO:0019509	L-methionine salvage from methylthioadenosine	1/115	5/18866	0.030112	0.030112	0.183841	MTAP	1
GO:0021563	BP	GO:0021563	glossopharyngeal nerve development	1/115	5/18866	0.030112	0.030112	0.183841	NAV2	1
GO:0030950	BP	GO:0030950	establishment or maintenance of actin cytoskeleton polarity	1/115	5/18866	0.030112	0.030112	0.183841	MAPKAP1	1
GO:0035624	BP	GO:0035624	receptor transactivation	1/115	5/18866	0.030112	0.030112	0.183841	ADAM17	1
GO:0043932	BP	GO:0043932	ossification involved in bone remodeling	1/115	5/18866	0.030112	0.030112	0.183841	CTHRC1	1
GO:0044339	BP	GO:0044339	canonical Wnt signaling pathway involved in osteoblast differentiation	1/115	5/18866	0.030112	0.030112	0.183841	FZD1	1
GO:0051036	BP	GO:0051036	regulation of endosome size	1/115	5/18866	0.030112	0.030112	0.183841	RAB11A	1
GO:0051343	BP	GO:0051343	positive regulation of cyclic-nucleotide phosphodiesterase activity	1/115	5/18866	0.030112	0.030112	0.183841	CALM3	1
GO:0060023	BP	GO:0060023	soft palate development	1/115	5/18866	0.030112	0.030112	0.183841	TSHZ1	1
GO:0061009	BP	GO:0061009	common bile duct development	1/115	5/18866	0.030112	0.030112	0.183841	SOX9	1
GO:0061551	BP	GO:0061551	trigeminal ganglion development	1/115	5/18866	0.030112	0.030112	0.183841	NRP2	1
GO:0071504	BP	GO:0071504	cellular response to heparin	1/115	5/18866	0.030112	0.030112	0.183841	SOX9	1
GO:0071798	BP	GO:0071798	response to prostaglandin D	1/115	5/18866	0.030112	0.030112	0.183841	TNC	1
GO:0071799	BP	GO:0071799	cellular response to prostaglandin D stimulus	1/115	5/18866	0.030112	0.030112	0.183841	TNC	1
GO:1901995	BP	GO:1901995	positive regulation of meiotic cell cycle phase transition	1/115	5/18866	0.030112	0.030112	0.183841	CDC25B	1
GO:1902732	BP	GO:1902732	positive regulation of chondrocyte proliferation	1/115	5/18866	0.030112	0.030112	0.183841	SOX9	1
GO:1905232	BP	GO:1905232	cellular response to L-glutamate	1/115	5/18866	0.030112	0.030112	0.183841	BAIAP2	1
GO:0006418	BP	GO:0006418	tRNA aminoacylation for protein translation	2/115	45/18866	0.0307547	0.0307547	0.186074	FARS2/VARS1	2
GO:0031057	BP	GO:0031057	negative regulation of histone modification	2/115	45/18866	0.0307547	0.0307547	0.186074	SPHK2/SIN3A	2
GO:0034122	BP	GO:0034122	negative regulation of toll-like receptor signaling pathway	2/115	45/18866	0.0307547	0.0307547	0.186074	SARM1/LGR4	2
GO:0046578	BP	GO:0046578	regulation of Ras protein signal transduction	4/115	194/18866	0.0310189	0.0310189	0.187111	SPRY2/FLOT1/MAPKAP1/AUTS2	4
GO:0031497	BP	GO:0031497	chromatin assembly	4/115	195/18866	0.0315244	0.0315244	0.189592	SOX9/MBD3/NAP1L3/CDKN2A	4
GO:0001754	BP	GO:0001754	eye photoreceptor cell differentiation	2/115	46/18866	0.0320268	0.0320268	0.190005	THY1/SOX9	2
GO:0048066	BP	GO:0048066	developmental pigmentation	2/115	46/18866	0.0320268	0.0320268	0.190005	BLOC1S6/RAB27A	2
GO:0051489	BP	GO:0051489	regulation of filopodium assembly	2/115	46/18866	0.0320268	0.0320268	0.190005	FSCN1/DNM3	2
GO:0006023	BP	GO:0006023	aminoglycan biosynthetic process	3/115	115/18866	0.0332965	0.0332965	0.190005	SDC1/CHST14/B3GALNT1	3
GO:0007080	BP	GO:0007080	mitotic metaphase plate congression	2/115	47/18866	0.0333194	0.0333194	0.190005	RRS1/RAB11A	2
GO:0048483	BP	GO:0048483	autonomic nervous system development	2/115	47/18866	0.0333194	0.0333194	0.190005	NAV2/NRP2	2
GO:0120163	BP	GO:0120163	negative regulation of cold-induced thermogenesis	2/115	47/18866	0.0333194	0.0333194	0.190005	ADAM17/LGR4	2
GO:0031346	BP	GO:0031346	positive regulation of cell projection organization	6/115	394/18866	0.0336609	0.0336609	0.190005	BAIAP2/FZD1/FSCN1/DNM3/RAB11A/AUTS2	6
GO:0010389	BP	GO:0010389	regulation of G2/M transition of mitotic cell cycle	4/115	200/18866	0.0341249	0.0341249	0.190005	FBXL7/CDC25B/SIN3A/RAB11A	4
GO:0050657	BP	GO:0050657	nucleic acid transport	4/115	200/18866	0.0341249	0.0341249	0.190005	RRS1/FLOT1/U2AF1L4/NCBP2	4
GO:0050658	BP	GO:0050658	RNA transport	4/115	200/18866	0.0341249	0.0341249	0.190005	RRS1/FLOT1/U2AF1L4/NCBP2	4
GO:1901888	BP	GO:1901888	regulation of cell junction assembly	4/115	200/18866	0.0341249	0.0341249	0.190005	FZD1/THY1/FLOT1/LRFN4	4
GO:0034976	BP	GO:0034976	response to endoplasmic reticulum stress	5/115	294/18866	0.034126	0.034126	0.190005	EXTL3/FLOT1/PDIA6/STT3B/TATDN2	5
GO:0010799	BP	GO:0010799	regulation of peptidyl-threonine phosphorylation	2/115	48/18866	0.0346322	0.0346322	0.190005	SPRY2/CALM3	2
GO:0043039	BP	GO:0043039	tRNA aminoacylation	2/115	48/18866	0.0346322	0.0346322	0.190005	FARS2/VARS1	2
GO:0061001	BP	GO:0061001	regulation of dendritic spine morphogenesis	2/115	48/18866	0.0346322	0.0346322	0.190005	BAIAP2/DNM3	2
GO:0099637	BP	GO:0099637	neurotransmitter receptor transport	2/115	48/18866	0.0346322	0.0346322	0.190005	DNM3/RAB11A	2
GO:0001763	BP	GO:0001763	morphogenesis of a branching structure	4/115	201/18866	0.0346596	0.0346596	0.190005	SOX9/SPRY2/TNC/LGR4	4
GO:0030282	BP	GO:0030282	bone mineralization	3/115	117/18866	0.0347779	0.0347779	0.190005	SOX9/FGFR3/LGR4	3
GO:0008543	BP	GO:0008543	fibroblast growth factor receptor signaling pathway	3/115	118/18866	0.0355312	0.0355312	0.190005	SPRY2/FGFR3/NCBP2	3
GO:0051236	BP	GO:0051236	establishment of RNA localization	4/115	203/18866	0.0357435	0.0357435	0.190005	RRS1/FLOT1/U2AF1L4/NCBP2	4
GO:0030850	BP	GO:0030850	prostate gland development	2/115	49/18866	0.0359648	0.0359648	0.190005	SOX9/TNC	2
GO:0034260	BP	GO:0034260	negative regulation of GTPase activity	2/115	49/18866	0.0359648	0.0359648	0.190005	SPRY2/AMOT	2
GO:0035196	BP	GO:0035196	production of miRNAs involved in gene silencing by miRNA	2/115	49/18866	0.0359648	0.0359648	0.190005	AGO3/AGO1	2
GO:0043038	BP	GO:0043038	amino acid activation	2/115	49/18866	0.0359648	0.0359648	0.190005	FARS2/VARS1	2
GO:0010265	BP	GO:0010265	SCF complex assembly	1/115	6/18866	0.0360256	0.0360256	0.190005	FBXL7	1
GO:0032534	BP	GO:0032534	regulation of microvillus assembly	1/115	6/18866	0.0360256	0.0360256	0.190005	FSCN1	1
GO:0033299	BP	GO:0033299	secretion of lysosomal enzymes	1/115	6/18866	0.0360256	0.0360256	0.190005	M6PR	1
GO:0034036	BP	GO:0034036	purine ribonucleoside bisphosphate biosynthetic process	1/115	6/18866	0.0360256	0.0360256	0.190005	SLC35B2	1
GO:0042760	BP	GO:0042760	very long-chain fatty acid catabolic process	1/115	6/18866	0.0360256	0.0360256	0.190005	ABCD3	1
GO:0050428	BP	GO:0050428	3'-phosphoadenosine 5'-phosphosulfate biosynthetic process	1/115	6/18866	0.0360256	0.0360256	0.190005	SLC35B2	1
GO:0060022	BP	GO:0060022	hard palate development	1/115	6/18866	0.0360256	0.0360256	0.190005	FZD1	1
GO:0060729	BP	GO:0060729	intestinal epithelial structure maintenance	1/115	6/18866	0.0360256	0.0360256	0.190005	SOX9	1
GO:0061046	BP	GO:0061046	regulation of branching involved in lung morphogenesis	1/115	6/18866	0.0360256	0.0360256	0.190005	SOX9	1
GO:0061550	BP	GO:0061550	cranial ganglion development	1/115	6/18866	0.0360256	0.0360256	0.190005	NRP2	1
GO:0071503	BP	GO:0071503	response to heparin	1/115	6/18866	0.0360256	0.0360256	0.190005	SOX9	1
GO:0072174	BP	GO:0072174	metanephric tubule formation	1/115	6/18866	0.0360256	0.0360256	0.190005	SOX9	1
GO:1901166	BP	GO:1901166	neural crest cell migration involved in autonomic nervous system development	1/115	6/18866	0.0360256	0.0360256	0.190005	NRP2	1
GO:1902747	BP	GO:1902747	negative regulation of lens fiber cell differentiation	1/115	6/18866	0.0360256	0.0360256	0.190005	SPRY2	1
GO:1903551	BP	GO:1903551	regulation of extracellular exosome assembly	1/115	6/18866	0.0360256	0.0360256	0.190005	SDC1	1
GO:1904627	BP	GO:1904627	response to phorbol 13-acetate 12-myristate	1/115	6/18866	0.0360256	0.0360256	0.190005	SPHK2	1
GO:1904628	BP	GO:1904628	cellular response to phorbol 13-acetate 12-myristate	1/115	6/18866	0.0360256	0.0360256	0.190005	SPHK2	1
GO:1904959	BP	GO:1904959	regulation of cytochrome-c oxidase activity	1/115	6/18866	0.0360256	0.0360256	0.190005	SPHK2	1
GO:1905274	BP	GO:1905274	regulation of modification of postsynaptic actin cytoskeleton	1/115	6/18866	0.0360256	0.0360256	0.190005	BAIAP2	1
GO:2000138	BP	GO:2000138	positive regulation of cell proliferation involved in heart morphogenesis	1/115	6/18866	0.0360256	0.0360256	0.190005	SOX9	1
GO:2000618	BP	GO:2000618	regulation of histone H4-K16 acetylation	1/115	6/18866	0.0360256	0.0360256	0.190005	AUTS2	1
GO:2000739	BP	GO:2000739	regulation of mesenchymal stem cell differentiation	1/115	6/18866	0.0360256	0.0360256	0.190005	SOX9	1
GO:0035966	BP	GO:0035966	response to topologically incorrect protein	4/115	205/18866	0.036847	0.036847	0.193831	EXTL3/PDIA6/STT3B/TATDN2	4
GO:0099054	BP	GO:0099054	presynapse assembly	2/115	50/18866	0.0373171	0.0373171	0.194777	FZD1/LRFN4	2
GO:1902743	BP	GO:1902743	regulation of lamellipodium organization	2/115	50/18866	0.0373171	0.0373171	0.194777	FSCN1/AUTS2	2
GO:1903727	BP	GO:1903727	positive regulation of phospholipid metabolic process	2/115	50/18866	0.0373171	0.0373171	0.194777	FGFR3/VAV2	2
GO:0018205	BP	GO:0018205	peptidyl-lysine modification	6/115	405/18866	0.0377044	0.0377044	0.19629	SPHK2/MBD3/DMAP1/SIN3A/TAF12/AUTS2	6
GO:1901343	BP	GO:1901343	negative regulation of vasculature development	4/115	207/18866	0.0379701	0.0379701	0.197164	NFATC1/SPRY2/AMOT/AGO1	4
GO:0051928	BP	GO:0051928	positive regulation of calcium ion transport	3/115	122/18866	0.0386285	0.0386285	0.197715	SPHK2/THY1/CALM3	3
GO:0021545	BP	GO:0021545	cranial nerve development	2/115	51/18866	0.0386886	0.0386886	0.197715	NAV2/NRP2	2
GO:0038084	BP	GO:0038084	vascular endothelial growth factor signaling pathway	2/115	51/18866	0.0386886	0.0386886	0.197715	SPRY2/NRP2	2
GO:0090102	BP	GO:0090102	cochlea development	2/115	51/18866	0.0386886	0.0386886	0.197715	SOX9/CTHRC1	2
GO:0003179	BP	GO:0003179	heart valve morphogenesis	2/115	52/18866	0.0400792	0.0400792	0.197715	NFATC1/SOX9	2
GO:0046580	BP	GO:0046580	negative regulation of Ras protein signal transduction	2/115	52/18866	0.0400792	0.0400792	0.197715	SPRY2/MAPKAP1	2
GO:0001736	BP	GO:0001736	establishment of planar polarity	3/115	124/18866	0.0402273	0.0402273	0.197715	FZD1/PLEKHA4/CTHRC1	3
GO:0007164	BP	GO:0007164	establishment of tissue polarity	3/115	124/18866	0.0402273	0.0402273	0.197715	FZD1/PLEKHA4/CTHRC1	3
GO:0001838	BP	GO:0001838	embryonic epithelial tube formation	3/115	125/18866	0.0410391	0.0410391	0.197715	FZD1/SOX9/CTHRC1	3
GO:0030968	BP	GO:0030968	endoplasmic reticulum unfolded protein response	3/115	125/18866	0.0410391	0.0410391	0.197715	EXTL3/PDIA6/TATDN2	3
GO:0048593	BP	GO:0048593	camera-type eye morphogenesis	3/115	125/18866	0.0410391	0.0410391	0.197715	THY1/SOX9/SHROOM2	3
GO:0099172	BP	GO:0099172	presynapse organization	2/115	53/18866	0.0414886	0.0414886	0.197715	FZD1/LRFN4	2
GO:0000055	BP	GO:0000055	ribosomal large subunit export from nucleus	1/115	7/18866	0.0419035	0.0419035	0.197715	RRS1	1
GO:0021648	BP	GO:0021648	vestibulocochlear nerve morphogenesis	1/115	7/18866	0.0419035	0.0419035	0.197715	NRP2	1
GO:0030046	BP	GO:0030046	parallel actin filament bundle assembly	1/115	7/18866	0.0419035	0.0419035	0.197715	FSCN1	1
GO:0032226	BP	GO:0032226	positive regulation of synaptic transmission, dopaminergic	1/115	7/18866	0.0419035	0.0419035	0.197715	FLOT1	1
GO:0032808	BP	GO:0032808	lacrimal gland development	1/115	7/18866	0.0419035	0.0419035	0.197715	SOX9	1
GO:0034128	BP	GO:0034128	negative regulation of MyD88-independent toll-like receptor signaling pathway	1/115	7/18866	0.0419035	0.0419035	0.197715	SARM1	1
GO:0034141	BP	GO:0034141	positive regulation of toll-like receptor 3 signaling pathway	1/115	7/18866	0.0419035	0.0419035	0.197715	FLOT1	1
GO:0043102	BP	GO:0043102	amino acid salvage	1/115	7/18866	0.0419035	0.0419035	0.197715	MTAP	1
GO:0044854	BP	GO:0044854	plasma membrane raft assembly	1/115	7/18866	0.0419035	0.0419035	0.197715	FLOT1	1
GO:0045054	BP	GO:0045054	constitutive secretory pathway	1/115	7/18866	0.0419035	0.0419035	0.197715	RAB27A	1
GO:0050942	BP	GO:0050942	positive regulation of pigment cell differentiation	1/115	7/18866	0.0419035	0.0419035	0.197715	BLOC1S6	1
GO:0060437	BP	GO:0060437	lung growth	1/115	7/18866	0.0419035	0.0419035	0.197715	SPRY2	1
GO:0060449	BP	GO:0060449	bud elongation involved in lung branching	1/115	7/18866	0.0419035	0.0419035	0.197715	SPRY2	1
GO:0061002	BP	GO:0061002	negative regulation of dendritic spine morphogenesis	1/115	7/18866	0.0419035	0.0419035	0.197715	DNM3	1
GO:0071265	BP	GO:0071265	L-methionine biosynthetic process	1/115	7/18866	0.0419035	0.0419035	0.197715	MTAP	1
GO:0071267	BP	GO:0071267	L-methionine salvage	1/115	7/18866	0.0419035	0.0419035	0.197715	MTAP	1
GO:0071971	BP	GO:0071971	extracellular exosome assembly	1/115	7/18866	0.0419035	0.0419035	0.197715	SDC1	1
GO:0072197	BP	GO:0072197	ureter morphogenesis	1/115	7/18866	0.0419035	0.0419035	0.197715	SOX9	1
GO:0072526	BP	GO:0072526	pyridine-containing compound catabolic process	1/115	7/18866	0.0419035	0.0419035	0.197715	SARM1	1
GO:0090240	BP	GO:0090240	positive regulation of histone H4 acetylation	1/115	7/18866	0.0419035	0.0419035	0.197715	AUTS2	1
GO:0097065	BP	GO:0097065	anterior head development	1/115	7/18866	0.0419035	0.0419035	0.197715	SOX9	1
GO:0110021	BP	GO:0110021	cardiac muscle myoblast proliferation	1/115	7/18866	0.0419035	0.0419035	0.197715	MEIS2	1
GO:0110022	BP	GO:0110022	regulation of cardiac muscle myoblast proliferation	1/115	7/18866	0.0419035	0.0419035	0.197715	MEIS2	1
GO:0150093	BP	GO:0150093	amyloid-beta clearance by transcytosis	1/115	7/18866	0.0419035	0.0419035	0.197715	RAB11A	1
GO:1901679	BP	GO:1901679	nucleotide transmembrane transport	1/115	7/18866	0.0419035	0.0419035	0.197715	SLC35B2	1
GO:1904732	BP	GO:1904732	regulation of electron transfer activity	1/115	7/18866	0.0419035	0.0419035	0.197715	SPHK2	1
GO:1990791	BP	GO:1990791	dorsal root ganglion development	1/115	7/18866	0.0419035	0.0419035	0.197715	NRP2	1
GO:0070588	BP	GO:0070588	calcium ion transmembrane transport	5/115	312/18866	0.0422935	0.0422935	0.199089	SLC24A1/THY1/ORAI2/SESTD1/CALM3	5
GO:0070578	CC	GO:0070578	RISC-loading complex	2/115	9/19559	0.00120093	0.00120093	0.110078	AGO3/AGO1	2
GO:0005614	CC	GO:0005614	interstitial matrix	2/115	13/19559	0.0025623	0.0025623	0.110078	NAV2/TNC	2
GO:0005925	CC	GO:0005925	focal adhesion	8/115	415/19559	0.00315443	0.00315443	0.110078	FZD1/THY1/ADAM17/THSD1/FGFR3/SORBS1/FLOT1/TNC	8
GO:0031252	CC	GO:0031252	cell leading edge	8/115	421/19559	0.00344081	0.00344081	0.110078	BAIAP2/PLEKHH2/THY1/ADAM17/SPRY2/FSCN1/AMOT/FLOT1	8
GO:0030055	CC	GO:0030055	cell-substrate junction	8/115	423/19559	0.00354063	0.00354063	0.110078	FZD1/THY1/ADAM17/THSD1/FGFR3/SORBS1/FLOT1/TNC	8
GO:0016442	CC	GO:0016442	RISC complex	2/115	16/19559	0.00389687	0.00389687	0.110078	AGO3/AGO1	2
GO:0031332	CC	GO:0031332	RNAi effector complex	2/115	16/19559	0.00389687	0.00389687	0.110078	AGO3/AGO1	2
GO:0001726	CC	GO:0001726	ruffle	5/115	179/19559	0.00414307	0.00414307	0.110078	BAIAP2/ADAM17/SPRY2/FSCN1/AMOT	5
GO:0030426	CC	GO:0030426	growth cone	5/115	184/19559	0.00465374	0.00465374	0.110078	THY1/ORAI2/FSCN1/CALM3/AUTS2	5
GO:0030427	CC	GO:0030427	site of polarized growth	5/115	191/19559	0.00544188	0.00544188	0.110078	THY1/ORAI2/FSCN1/CALM3/AUTS2	5
GO:0061828	CC	GO:0061828	apical tubulobulbar complex	1/115	1/19559	0.00587965	0.00587965	0.110078	DNM3	1
GO:0061829	CC	GO:0061829	basal tubulobulbar complex	1/115	1/19559	0.00587965	0.00587965	0.110078	DNM3	1
GO:0061845	CC	GO:0061845	neuron projection branch point	1/115	1/19559	0.00587965	0.00587965	0.110078	BAIAP2	1
GO:0061846	CC	GO:0061846	dendritic spine cytoplasm	1/115	1/19559	0.00587965	0.00587965	0.110078	BAIAP2	1
GO:0000118	CC	GO:0000118	histone deacetylase complex	3/115	77/19559	0.010565	0.010565	0.161616	MBD3/DMAP1/SIN3A	3
GO:0030864	CC	GO:0030864	cortical actin cytoskeleton	3/115	80/19559	0.011717	0.011717	0.161616	PLEKHH2/FLOT1/SHROOM2	3
GO:0031315	CC	GO:0031315	extrinsic component of mitochondrial outer membrane	1/115	2/19559	0.011725	0.011725	0.161616	SARM1	1
GO:0034998	CC	GO:0034998	oligosaccharyltransferase I complex	1/115	2/19559	0.011725	0.011725	0.161616	STT3B	1
GO:0036284	CC	GO:0036284	tubulobulbar complex	1/115	2/19559	0.011725	0.011725	0.161616	DNM3	1
GO:0005774	CC	GO:0005774	vacuolar membrane	7/115	427/19559	0.0131404	0.0131404	0.161616	SPHK2/RNF13/SLC22A17/FLOT1/M6PR/CD164/CMTM6	7
GO:0005874	CC	GO:0005874	microtubule	7/115	431/19559	0.0137695	0.0137695	0.161616	BAIAP2/SPRY2/SARM1/DNM3/RAB11A/CALM3/SHROOM2	7
GO:1902555	CC	GO:1902555	endoribonuclease complex	2/115	31/19559	0.0142588	0.0142588	0.161616	AGO3/AGO1	2
GO:0005912	CC	GO:0005912	adherens junction	4/115	166/19559	0.0167098	0.0167098	0.161616	BAIAP2/SORBS1/FLOT1/SHROOM2	4
GO:0005594	CC	GO:0005594	collagen type IX trimer	1/115	3/19559	0.0175363	0.0175363	0.161616	COL9A2	1
GO:0005846	CC	GO:0005846	nuclear cap binding complex	1/115	3/19559	0.0175363	0.0175363	0.161616	NCBP2	1
GO:0046695	CC	GO:0046695	SLIK (SAGA-like) complex	1/115	3/19559	0.0175363	0.0175363	0.161616	TAF12	1
GO:1990415	CC	GO:1990415	Pex17p-Pex14p docking complex	1/115	3/19559	0.0175363	0.0175363	0.161616	PEX12	1
GO:1990429	CC	GO:1990429	peroxisomal importomer complex	1/115	3/19559	0.0175363	0.0175363	0.161616	PEX12	1
GO:0008180	CC	GO:0008180	COP9 signalosome	2/115	36/19559	0.0189543	0.0189543	0.161616	AMOT/FLOT1	2
GO:0098978	CC	GO:0098978	glutamatergic synapse	6/115	361/19559	0.0199107	0.0199107	0.161616	BAIAP2/NRP2/FLOT1/DNM3/RAB11A/LRFN4	6
GO:1905348	CC	GO:1905348	endonuclease complex	2/115	37/19559	0.0199614	0.0199614	0.161616	AGO3/AGO1	2
GO:0035985	CC	GO:0035985	senescence-associated heterochromatin focus	1/115	4/19559	0.0233137	0.0233137	0.161616	CDKN2A	1
GO:0044393	CC	GO:0044393	microspike	1/115	4/19559	0.0233137	0.0233137	0.161616	FSCN1	1
GO:0098966	CC	GO:0098966	perisynaptic extracellular matrix	1/115	4/19559	0.0233137	0.0233137	0.161616	TNC	1
GO:0099535	CC	GO:0099535	synapse-associated extracellular matrix	1/115	4/19559	0.0233137	0.0233137	0.161616	TNC	1
GO:0005765	CC	GO:0005765	lysosomal membrane	6/115	375/19559	0.0234751	0.0234751	0.161616	SPHK2/RNF13/FLOT1/M6PR/CD164/CMTM6	6
GO:0098852	CC	GO:0098852	lytic vacuole membrane	6/115	375/19559	0.0234751	0.0234751	0.161616	SPHK2/RNF13/FLOT1/M6PR/CD164/CMTM6	6
GO:0042470	CC	GO:0042470	melanosome	3/115	105/19559	0.0240668	0.0240668	0.161616	FLOT1/PDIA6/RAB27A	3
GO:0048770	CC	GO:0048770	pigment granule	3/115	105/19559	0.0240668	0.0240668	0.161616	FLOT1/PDIA6/RAB27A	3
GO:0030863	CC	GO:0030863	cortical cytoskeleton	3/115	106/19559	0.0246643	0.0246643	0.161616	PLEKHH2/FLOT1/SHROOM2	3
GO:0005911	CC	GO:0005911	cell-cell junction	7/115	493/19559	0.0264778	0.0264778	0.169267	BAIAP2/ADAM17/FSCN1/SORBS1/AMOT/FLOT1/SHROOM2	7
GO:0033093	CC	GO:0033093	Weibel-Palade body	1/115	5/19559	0.0290575	0.0290575	0.173094	RAB27A	1
GO:0098844	CC	GO:0098844	postsynaptic endocytic zone membrane	1/115	5/19559	0.0290575	0.0290575	0.173094	DNM3	1
GO:0099544	CC	GO:0099544	perisynaptic space	1/115	5/19559	0.0290575	0.0290575	0.173094	TNC	1
GO:0030027	CC	GO:0030027	lamellipodium	4/115	201/19559	0.0309742	0.0309742	0.180411	PLEKHH2/FSCN1/AMOT/FLOT1	4
GO:0030133	CC	GO:0030133	transport vesicle	6/115	410/19559	0.034202	0.034202	0.185976	FGFR3/M6PR/BLOC1S6/RAB11A/CALM3/RAB27A	6
GO:0005938	CC	GO:0005938	cell cortex	5/115	305/19559	0.034225	0.034225	0.185976	PLEKHH2/FSCN1/FLOT1/SHROOM2/RIC8B	5
GO:0005593	CC	GO:0005593	FACIT collagen trimer	1/115	6/19559	0.0347677	0.0347677	0.185976	COL9A2	1
GO:0089701	CC	GO:0089701	U2AF complex	1/115	6/19559	0.0347677	0.0347677	0.185976	U2AF1L4	1
GO:0150034	CC	GO:0150034	distal axon	5/115	309/19559	0.0358877	0.0358877	0.188127	THY1/ORAI2/FSCN1/CALM3/AUTS2	5
GO:0005828	CC	GO:0005828	kinetochore microtubule	1/115	7/19559	0.0404447	0.0404447	0.191348	RAB11A	1
GO:0030991	CC	GO:0030991	intraciliary transport particle A	1/115	7/19559	0.0404447	0.0404447	0.191348	TTC21A	1
GO:0045121	CC	GO:0045121	membrane raft	5/115	329/19559	0.0449455	0.0449455	0.191348	THY1/PLPP2/ADAM17/SORBS1/FLOT1	5
GO:0098857	CC	GO:0098857	membrane microdomain	5/115	330/19559	0.0454313	0.0454313	0.191348	THY1/PLPP2/ADAM17/SORBS1/FLOT1	5
GO:0005915	CC	GO:0005915	zonula adherens	1/115	8/19559	0.0460886	0.0460886	0.191348	SORBS1	1
GO:0016600	CC	GO:0016600	flotillin complex	1/115	8/19559	0.0460886	0.0460886	0.191348	FLOT1	1
GO:0098837	CC	GO:0098837	postsynaptic recycling endosome	1/115	8/19559	0.0460886	0.0460886	0.191348	RAB11A	1
GO:0005637	CC	GO:0005637	nuclear inner membrane	2/115	60/19559	0.0486349	0.0486349	0.191348	RNF13/DPY19L1	2
GO:0005778	CC	GO:0005778	peroxisomal membrane	2/115	60/19559	0.0486349	0.0486349	0.191348	ABCD3/PEX12	2
GO:0031903	CC	GO:0031903	microbody membrane	2/115	60/19559	0.0486349	0.0486349	0.191348	ABCD3/PEX12	2
GO:0080025	MF	GO:0080025	phosphatidylinositol-3,5-bisphosphate binding	3/115	28/18352	0.000700466	0.000700466	0.140718	PLEKHA4/SESTD1/MAPKAP1	3
GO:0043325	MF	GO:0043325	phosphatidylinositol-3,4-bisphosphate binding	3/115	30/18352	0.000860223	0.000860223	0.140718	PLEKHA4/SESTD1/MAPKAP1	3
GO:0035091	MF	GO:0035091	phosphatidylinositol binding	7/115	262/18352	0.00131957	0.00131957	0.140718	THY1/SGK3/PLEKHA4/SNX30/SESTD1/MAPKAP1/SNX7	7
GO:0035256	MF	GO:0035256	G protein-coupled glutamate receptor binding	2/115	11/18352	0.00206335	0.00206335	0.140718	DNM3/CALM3	2
GO:0035254	MF	GO:0035254	glutamate receptor binding	3/115	46/18352	0.00299068	0.00299068	0.140718	FLOT1/DNM3/CALM3	3
GO:0050998	MF	GO:0050998	nitric-oxide synthase binding	2/115	14/18352	0.00337224	0.00337224	0.140718	DNM3/CALM3	2
GO:0051018	MF	GO:0051018	protein kinase A binding	3/115	51/18352	0.0040109	0.0040109	0.140718	SOX9/AKAP17A/DACT3	3
GO:0031489	MF	GO:0031489	myosin V binding	2/115	17/18352	0.00497839	0.00497839	0.140718	RAB11A/RAB27A	2
GO:0070064	MF	GO:0070064	proline-rich region binding	2/115	18/18352	0.00557786	0.00557786	0.140718	BAIAP2/GAREM1	2
GO:0070300	MF	GO:0070300	phosphatidic acid binding	2/115	19/18352	0.00620868	0.00620868	0.140718	SESTD1/MAPKAP1	2
GO:0005309	MF	GO:0005309	creatine:sodium symporter activity	1/115	1/18352	0.00626635	0.00626635	0.140718	SLC6A8	1
GO:0031798	MF	GO:0031798	type 1 metabotropic glutamate receptor binding	1/115	1/18352	0.00626635	0.00626635	0.140718	DNM3	1
GO:0047166	MF	GO:0047166	1-alkenylglycerophosphoethanolamine O-acyltransferase activity	1/115	1/18352	0.00626635	0.00626635	0.140718	LPCAT4	1
GO:0047273	MF	GO:0047273	galactosylgalactosylglucosylceramide beta-D-acetylgalactosaminyltransferase activity	1/115	1/18352	0.00626635	0.00626635	0.140718	B3GALNT1	1
GO:0120053	MF	GO:0120053	ribitol beta-1,4-xylosyltransferase activity	1/115	1/18352	0.00626635	0.00626635	0.140718	RXYLT1	1
GO:0016757	MF	GO:0016757	transferase activity, transferring glycosyl groups	6/115	275/18352	0.00774285	0.00774285	0.156471	MTAP/RXYLT1/EXTL3/STT3B/B3GALNT1/DPY19L1	6
GO:0004860	MF	GO:0004860	protein kinase inhibitor activity	3/115	65/18352	0.00789692	0.00789692	0.156471	SPRY2/SH3BP5/CDKN2A	3
GO:0016758	MF	GO:0016758	transferase activity, transferring hexosyl groups	5/115	201/18352	0.00871451	0.00871451	0.163079	MTAP/EXTL3/STT3B/B3GALNT1/DPY19L1	5
GO:0019210	MF	GO:0019210	kinase inhibitor activity	3/115	69/18352	0.00930305	0.00930305	0.164929	SPRY2/SH3BP5/CDKN2A	3
GO:0001888	MF	GO:0001888	glucuronyl-galactosyl-proteoglycan 4-alpha-N-acetylglucosaminyltransferase activity	1/115	2/18352	0.0124938	0.0124938	0.168337	EXTL3	1
GO:0004832	MF	GO:0004832	valine-tRNA ligase activity	1/115	2/18352	0.0124938	0.0124938	0.168337	VARS1	1
GO:0008481	MF	GO:0008481	sphinganine kinase activity	1/115	2/18352	0.0124938	0.0124938	0.168337	SPHK2	1
GO:0017061	MF	GO:0017061	S-methyl-5-thioadenosine phosphorylase activity	1/115	2/18352	0.0124938	0.0124938	0.168337	MTAP	1
GO:0046964	MF	GO:0046964	3'-phosphoadenosine 5'-phosphosulfate transmembrane transporter activity	1/115	2/18352	0.0124938	0.0124938	0.168337	SLC35B2	1
GO:0090624	MF	GO:0090624	endoribonuclease activity, cleaving miRNA-paired mRNA	1/115	2/18352	0.0124938	0.0124938	0.168337	AGO3	1
GO:0005546	MF	GO:0005546	phosphatidylinositol-4,5-bisphosphate binding	3/115	82/18352	0.0148318	0.0148318	0.174807	PLEKHA4/SESTD1/MAPKAP1	3
GO:0017147	MF	GO:0017147	Wnt-protein binding	2/115	30/18352	0.0151025	0.0151025	0.174807	FZD1/CTHRC1	2
GO:0030291	MF	GO:0030291	protein serine/threonine kinase inhibitor activity	2/115	31/18352	0.0160786	0.0160786	0.174807	SPRY2/CDKN2A	2
GO:0030165	MF	GO:0030165	PDZ domain binding	3/115	85/18352	0.0163206	0.0163206	0.174807	BAIAP2/FZD1/ADAM17	3
GO:0035198	MF	GO:0035198	miRNA binding	2/115	33/18352	0.0181096	0.0181096	0.174807	AGO3/AGO1	2
GO:0004731	MF	GO:0004731	purine-nucleoside phosphorylase activity	1/115	3/18352	0.0186825	0.0186825	0.174807	MTAP	1
GO:0005308	MF	GO:0005308	creatine transmembrane transporter activity	1/115	3/18352	0.0186825	0.0186825	0.174807	SLC6A8	1
GO:0017050	MF	GO:0017050	D-erythro-sphingosine kinase activity	1/115	3/18352	0.0186825	0.0186825	0.174807	SPHK2	1
GO:0031800	MF	GO:0031800	type 3 metabotropic glutamate receptor binding	1/115	3/18352	0.0186825	0.0186825	0.174807	CALM3	1
GO:0031997	MF	GO:0031997	N-terminal myristoylation domain binding	1/115	3/18352	0.0186825	0.0186825	0.174807	CALM3	1
GO:0047192	MF	GO:0047192	1-alkylglycerophosphocholine O-acetyltransferase activity	1/115	3/18352	0.0186825	0.0186825	0.174807	LPCAT4	1
GO:0001103	MF	GO:0001103	RNA polymerase II repressing transcription factor binding	2/115	35/18352	0.0202429	0.0202429	0.179047	DMAP1/SIN3A	2
GO:0005109	MF	GO:0005109	frizzled binding	2/115	38/18352	0.0236286	0.0236286	0.179047	FZD1/CTHRC1	2
GO:0043539	MF	GO:0043539	protein serine/threonine kinase activator activity	2/115	38/18352	0.0236286	0.0236286	0.179047	SPRY2/CALM3	2
GO:0005543	MF	GO:0005543	phospholipid binding	7/115	454/18352	0.0242054	0.0242054	0.179047	THY1/SGK3/PLEKHA4/SNX30/SESTD1/MAPKAP1/SNX7	7
GO:0004826	MF	GO:0004826	phenylalanine-tRNA ligase activity	1/115	4/18352	0.0248328	0.0248328	0.179047	FARS2	1
GO:0043532	MF	GO:0043532	angiostatin binding	1/115	4/18352	0.0248328	0.0248328	0.179047	AMOT	1
GO:0072320	MF	GO:0072320	volume-sensitive chloride channel activity	1/115	4/18352	0.0248328	0.0248328	0.179047	TTYH3	1
GO:0016504	MF	GO:0016504	peptidase activator activity	2/115	40/18352	0.0260057	0.0260057	0.179047	PCOLCE2/BEX3	2
GO:0004812	MF	GO:0004812	aminoacyl-tRNA ligase activity	2/115	41/18352	0.0272291	0.0272291	0.179047	FARS2/VARS1	2
GO:0016875	MF	GO:0016875	ligase activity, forming carbon-oxygen bonds	2/115	41/18352	0.0272291	0.0272291	0.179047	FARS2/VARS1	2
GO:0019887	MF	GO:0019887	protein kinase regulator activity	4/115	185/18352	0.0291203	0.0291203	0.179047	SPRY2/SH3BP5/CALM3/CDKN2A	4
GO:0001537	MF	GO:0001537	N-acetylgalactosamine 4-O-sulfotransferase activity	1/115	5/18352	0.0309448	0.0309448	0.179047	CHST14	1
GO:0004579	MF	GO:0004579	dolichyl-diphosphooligosaccharide-protein glycotransferase activity	1/115	5/18352	0.0309448	0.0309448	0.179047	STT3B	1
GO:0005007	MF	GO:0005007	fibroblast growth factor-activated receptor activity	1/115	5/18352	0.0309448	0.0309448	0.179047	FGFR3	1
GO:0005163	MF	GO:0005163	nerve growth factor receptor binding	1/115	5/18352	0.0309448	0.0309448	0.179047	BEX3	1
GO:0008273	MF	GO:0008273	calcium, potassium:sodium antiporter activity	1/115	5/18352	0.0309448	0.0309448	0.179047	SLC24A1	1
GO:0010856	MF	GO:0010856	adenylate cyclase activator activity	1/115	5/18352	0.0309448	0.0309448	0.179047	CALM3	1
GO:0031802	MF	GO:0031802	type 5 metabotropic glutamate receptor binding	1/115	5/18352	0.0309448	0.0309448	0.179047	DNM3	1
GO:0047184	MF	GO:0047184	1-acylglycerophosphocholine O-acyltransferase activity	1/115	5/18352	0.0309448	0.0309448	0.179047	LPCAT4	1
GO:0048273	MF	GO:0048273	mitogen-activated protein kinase p38 binding	1/115	5/18352	0.0309448	0.0309448	0.179047	NFATC1	1
GO:0061980	MF	GO:0061980	regulatory RNA binding	2/115	45/18352	0.0323481	0.0323481	0.179047	AGO3/AGO1	2
GO:0016893	MF	GO:0016893	endonuclease activity, active with either ribo- or deoxyribonucleic acids and producing 5'-phosphomonoesters	2/115	48/18352	0.0364148	0.0364148	0.179047	AGO3/TATDN2	2
GO:0032266	MF	GO:0032266	phosphatidylinositol-3-phosphate binding	2/115	48/18352	0.0364148	0.0364148	0.179047	PLEKHA4/SESTD1	2
GO:0001225	MF	GO:0001225	RNA polymerase II transcription coactivator binding	1/115	6/18352	0.0370189	0.0370189	0.179047	NFATC1	1
GO:0001727	MF	GO:0001727	lipid kinase activity	1/115	6/18352	0.0370189	0.0370189	0.179047	SPHK2	1
GO:0004576	MF	GO:0004576	oligosaccharyl transferase activity	1/115	6/18352	0.0370189	0.0370189	0.179047	STT3B	1
GO:0004645	MF	GO:0004645	1,4-alpha-oligoglucan phosphorylase activity	1/115	6/18352	0.0370189	0.0370189	0.179047	MTAP	1
GO:0031493	MF	GO:0031493	nucleosomal histone binding	1/115	6/18352	0.0370189	0.0370189	0.179047	SPHK2	1
GO:1905394	MF	GO:1905394	retromer complex binding	1/115	6/18352	0.0370189	0.0370189	0.179047	M6PR	1
GO:0001664	MF	GO:0001664	G protein-coupled receptor binding	5/115	293/18352	0.0372526	0.0372526	0.179047	FZD1/ARHGEF1/DNM3/CTHRC1/CALM3	5
GO:1902936	MF	GO:1902936	phosphatidylinositol bisphosphate binding	3/115	119/18352	0.0388782	0.0388782	0.179047	PLEKHA4/SESTD1/MAPKAP1	3
GO:0016763	MF	GO:0016763	transferase activity, transferring pentosyl groups	2/115	50/18352	0.0392295	0.0392295	0.179047	MTAP/RXYLT1	2
GO:0001221	MF	GO:0001221	transcription cofactor binding	2/115	51/18352	0.040667	0.040667	0.179047	BAIAP2/NFATC1	2
GO:0008375	MF	GO:0008375	acetylglucosaminyltransferase activity	2/115	51/18352	0.040667	0.040667	0.179047	EXTL3/B3GALNT1	2
GO:0051015	MF	GO:0051015	actin filament binding	4/115	206/18352	0.0407129	0.0407129	0.179047	FSCN1/MYO5C/BLOC1S6/SHROOM2	4
GO:0005021	MF	GO:0005021	vascular endothelial growth factor-activated receptor activity	1/115	7/18352	0.0430553	0.0430553	0.179047	NRP2	1
GO:0005138	MF	GO:0005138	interleukin-6 receptor binding	1/115	7/18352	0.0430553	0.0430553	0.179047	ADAM17	1
GO:0008499	MF	GO:0008499	UDP-galactose:beta-N-acetylglucosamine beta-1,3-galactosyltransferase activity	1/115	7/18352	0.0430553	0.0430553	0.179047	B3GALNT1	1
GO:0019784	MF	GO:0019784	NEDD8-specific protease activity	1/115	7/18352	0.0430553	0.0430553	0.179047	SENP8	1
GO:0030235	MF	GO:0030235	nitric-oxide synthase regulator activity	1/115	7/18352	0.0430553	0.0430553	0.179047	CALM3	1
GO:0030628	MF	GO:0030628	pre-mRNA 3'-splice site binding	1/115	7/18352	0.0430553	0.0430553	0.179047	U2AF1L4	1
GO:0034235	MF	GO:0034235	GPI anchor binding	1/115	7/18352	0.0430553	0.0430553	0.179047	THY1	1
GO:0042392	MF	GO:0042392	sphingosine-1-phosphate phosphatase activity	1/115	7/18352	0.0430553	0.0430553	0.179047	PLPP2	1
GO:0045545	MF	GO:0045545	syndecan binding	1/115	7/18352	0.0430553	0.0430553	0.179047	TNC	1
GO:0070097	MF	GO:0070097	delta-catenin binding	1/115	7/18352	0.0430553	0.0430553	0.179047	DACT3	1
GO:0015932	MF	GO:0015932	nucleobase-containing compound transmembrane transporter activity	2/115	54/18352	0.0450965	0.0450965	0.185249	SLC35E3/SLC35B2	2
GO:0005085	MF	GO:0005085	guanyl-nucleotide exchange factor activity	4/115	215/18352	0.0463781	0.0463781	0.188218	SH3BP5/ARHGEF1/VAV2/RIC8B	4
GO:0019207	MF	GO:0019207	kinase regulator activity	4/115	216/18352	0.0470335	0.0470335	0.188605	SPRY2/SH3BP5/CALM3/CDKN2A	4
GO:0001224	MF	GO:0001224	RNA polymerase II transcription cofactor binding	1/115	8/18352	0.0490541	0.0490541	0.189925	NFATC1	1
GO:0016413	MF	GO:0016413	O-acetyltransferase activity	1/115	8/18352	0.0490541	0.0490541	0.189925	LPCAT4	1
GO:0038036	MF	GO:0038036	sphingosine-1-phosphate receptor activity	1/115	8/18352	0.0490541	0.0490541	0.189925	SPHK2	1

## Sheet: R124 terms
	Gene Ontology enrichment sensitivity terms R124													Gene Ontology enrichment resistance terms R124
	ONTOLOGY	ID	Description	GeneRatio	BgRatio	pvalue	p.adjust	qvalue	geneID	Count				ONTOLOGY	ID	Description	GeneRatio	BgRatio	pvalue	p.adjust	qvalue	geneID	Count
GO:0015980	BP	GO:0015980	energy derivation by oxidation of organic compounds	17/291	278/18866	1.62032e-06	1.62032e-06	0.00461536	PHKA1/IDE/PHKA2/PDHA1/PHKG2/FXN/DLD/COX6B1/COQ10A/COX6C/UQCRFS1/COX5A/IDH3A/PYGL/NDUFC2/MDH1/SLC25A13	17			GO:0043087	BP	GO:0043087	regulation of GTPase activity	27/297	481/18866	1.24475e-08	1.24475e-08	4.11945e-05	STARD13/TBC1D1/DLC1/BCR/NF1/BCL6/SIPA1L3/TBC1D22A/RABEP1/DAB2IP/RIN2/GPSM1/RICTOR/RABGAP1/RAB3GAP2/RASA4/DENND1B/LARS1/PLXNB2/SNX18/TSC2/AGRN/RANGAP1/SBF1/ARHGAP24/TSC1/SGSM2	27
GO:0006399	BP	GO:0006399	tRNA metabolic process	13/291	186/18866	6.61177e-06	6.61177e-06	0.00556925	PSTK/NARS2/TRMT1/QTRT1/ELAC1/AIMP2/TRMT112/POP4/TSEN34/METTL1/TRMT11/ALKBH8/HSD17B10	13			GO:0043547	BP	GO:0043547	positive regulation of GTPase activity	22/297	406/18866	5.33357e-07	5.33357e-07	0.000882566	STARD13/TBC1D1/DLC1/BCR/NF1/SIPA1L3/TBC1D22A/RABEP1/DAB2IP/RIN2/RABGAP1/RAB3GAP2/RASA4/DENND1B/LARS1/SNX18/TSC2/AGRN/RANGAP1/ARHGAP24/TSC1/SGSM2	22
GO:0045333	BP	GO:0045333	cellular respiration	13/291	187/18866	7.00904e-06	7.00904e-06	0.00556925	IDE/PDHA1/FXN/DLD/COX6B1/COQ10A/COX6C/UQCRFS1/COX5A/IDH3A/NDUFC2/MDH1/SLC25A13	13			GO:0031331	BP	GO:0031331	positive regulation of cellular catabolic process	20/297	390/18866	4.08726e-06	4.08726e-06	0.0045089	HK2/FYCO1/TRIM13/DAB2IP/GPSM1/DXO/RAB3GAP2/TRIM8/METTL14/RBX1/FBXL5/PUM1/GTPBP1/TSC2/GRSF1/SNX33/PIAS1/LARP1/YTHDF2/TSC1	20
GO:0009060	BP	GO:0009060	aerobic respiration	9/291	87/18866	7.82083e-06	7.82083e-06	0.00556925	IDE/PDHA1/FXN/DLD/COX6B1/COX6C/COX5A/IDH3A/MDH1	9			GO:0010506	BP	GO:0010506	regulation of autophagy	18/297	347/18866	1.06755e-05	1.06755e-05	0.00714958	HK2/FYCO1/TRIM13/GPSM1/MTMR3/WDR6/ABL2/RAB3GAP2/TRIM8/RAB5A/MTMR4/EP300/RNF41/TSC2/ABL1/TP53/LARP1/TSC1	18
GO:0140053	BP	GO:0140053	mitochondrial gene expression	12/291	165/18866	1.00198e-05	1.00198e-05	0.00570811	MPV17L2/METTL4/TACO1/MALSU1/TBRG4/MRPL4/MRPL3/MRPS33/GFM1/MRPL34/HSD17B10/MRPS15	12			GO:0009896	BP	GO:0009896	positive regulation of catabolic process	21/297	454/18866	1.14519e-05	1.14519e-05	0.00714958	HK2/FYCO1/TRIM13/DAB2IP/GPSM1/DXO/RAB3GAP2/TRIM8/METTL14/RBX1/FBXL5/PUM1/GTPBP1/RNF41/TSC2/GRSF1/SNX33/PIAS1/LARP1/YTHDF2/TSC1	21
GO:0030488	BP	GO:0030488	tRNA methylation	6/291	40/18866	3.15855e-05	3.15855e-05	0.012389	TRMT1/TRMT112/METTL1/TRMT11/ALKBH8/HSD17B10	6			GO:0046578	BP	GO:0046578	regulation of Ras protein signal transduction	13/297	194/18866	1.2962e-05	1.2962e-05	0.00714958	STARD13/DLC1/BCR/NF1/BCL6/ARHGEF2/DAB2IP/ABL2/RASA4/NOTCH2/ERBIN/ABL1/ARHGAP24	13
GO:0008033	BP	GO:0008033	tRNA processing	10/291	130/18866	3.41335e-05	3.41335e-05	0.012389	TRMT1/QTRT1/ELAC1/TRMT112/POP4/TSEN34/METTL1/TRMT11/ALKBH8/HSD17B10	10			GO:0046580	BP	GO:0046580	negative regulation of Ras protein signal transduction	7/297	52/18866	1.62851e-05	1.62851e-05	0.00762879	DLC1/NF1/BCL6/DAB2IP/ABL2/RASA4/ARHGAP24	7
GO:0009081	BP	GO:0009081	branched-chain amino acid metabolic process	5/291	25/18866	3.47954e-05	3.47954e-05	0.012389	DLD/ACADSB/HIBADH/ILVBL/HSD17B10	5			GO:0034976	BP	GO:0034976	response to endoplasmic reticulum stress	16/297	294/18866	1.84411e-05	1.84411e-05	0.00762879	PML/SEC16A/SEC31A/TRIM13/DAB2IP/CREBRF/DCTN1/ANKZF1/USP25/RCN3/EP300/KLHDC3/TP53/CERT1/MARCHF6/DNAJC18	16
GO:0032543	BP	GO:0032543	mitochondrial translation	9/291	135/18866	0.000250459	0.000250459	0.0713715	MPV17L2/TACO1/MALSU1/MRPL4/MRPL3/MRPS33/GFM1/MRPL34/MRPS15	9			GO:0007050	BP	GO:0007050	cell cycle arrest	14/297	234/18866	2.17618e-05	2.17618e-05	0.00800223	PKD2/PML/DAB2IP/MAP2K1/WDR6/RB1/CGREF1/NOTCH2/EP300/APBB1/PPP1R9B/ABL1/TP53/ING4	14
GO:0006520	BP	GO:0006520	cellular amino acid metabolic process	15/291	340/18866	0.000275576	0.000275576	0.0713715	SMS/NARS2/APIP/AIMP2/CARNMT1/DLD/ACADSB/HIBADH/PSMC2/PSMD11/ILVBL/PSMD3/PSMB1/PSMD1/HSD17B10	15			GO:0007265	BP	GO:0007265	Ras protein signal transduction	17/297	346/18866	3.73747e-05	3.73747e-05	0.0113731	STARD13/DLC1/BCR/NF1/BCL6/ARHGEF2/DAB2IP/ABL2/RB1/RASA4/NISCH/NOTCH2/ERBIN/ABL1/TP53/ARHGAP24/CDC42EP3	17
GO:0001510	BP	GO:0001510	RNA methylation	7/291	84/18866	0.000317617	0.000317617	0.0713715	METTL4/TRMT1/TRMT112/METTL1/TRMT11/ALKBH8/HSD17B10	7			GO:0051058	BP	GO:0051058	negative regulation of small GTPase mediated signal transduction	7/297	59/18866	3.78018e-05	3.78018e-05	0.0113731	DLC1/NF1/BCL6/DAB2IP/ABL2/RASA4/ARHGAP24	7
GO:0005980	BP	GO:0005980	glycogen catabolic process	4/291	22/18866	0.000325735	0.000325735	0.0713715	PHKA1/PHKA2/PHKG2/PYGL	4			GO:0051056	BP	GO:0051056	regulation of small GTPase mediated signal transduction	16/297	323/18866	5.73716e-05	5.73716e-05	0.0158225	STARD13/DLC1/BCR/NF1/BCL6/SIPA1L3/ARHGEF2/DAB2IP/ABL2/RASA4/NOTCH2/ERBIN/SRC/TSC2/ABL1/ARHGAP24	16
GO:0009083	BP	GO:0009083	branched-chain amino acid catabolic process	4/291	22/18866	0.000325735	0.000325735	0.0713715	DLD/ACADSB/HIBADH/HSD17B10	4			GO:0016239	BP	GO:0016239	positive regulation of macroautophagy	7/297	68/18866	9.52129e-05	9.52129e-05	0.0242388	FYCO1/TRIM13/GPSM1/RAB3GAP2/TSC2/LARP1/TSC1	7
GO:0009251	BP	GO:0009251	glucan catabolic process	4/291	23/18866	0.000389552	0.000389552	0.0792578	PHKA1/PHKA2/PHKG2/PYGL	4			GO:0007569	BP	GO:0007569	cell aging	9/297	118/18866	0.000105023	0.000105023	0.0247824	BCL6/NEK6/PML/MAP2K1/ENG/YPEL3/ABL1/TP53/ZMIZ1	9
GO:0006400	BP	GO:0006400	tRNA modification	7/291	89/18866	0.000452615	0.000452615	0.082217	TRMT1/QTRT1/TRMT112/METTL1/TRMT11/ALKBH8/HSD17B10	7			GO:0016241	BP	GO:0016241	regulation of macroautophagy	11/297	176/18866	0.000112325	0.000112325	0.0247824	FYCO1/TRIM13/GPSM1/MTMR3/RAB3GAP2/RAB5A/RNF41/TSC2/TP53/LARP1/TSC1	11
GO:0044247	BP	GO:0044247	cellular polysaccharide catabolic process	4/291	24/18866	0.000461825	0.000461825	0.082217	PHKA1/PHKA2/PHKG2/PYGL	4			GO:1901525	BP	GO:1901525	negative regulation of mitophagy	3/297	7/18866	0.000128992	0.000128992	0.0266811	RNF41/TSC2/TP53	3
GO:0000272	BP	GO:0000272	polysaccharide catabolic process	4/291	26/18866	0.000634187	0.000634187	0.106261	PHKA1/PHKA2/PHKG2/PYGL	4			GO:0060674	BP	GO:0060674	placenta blood vessel development	5/297	35/18866	0.000206043	0.000206043	0.0394384	PKD2/NR2F2/MAP2K1/NOTCH2/RBPJ	5
GO:0033108	BP	GO:0033108	mitochondrial respiratory chain complex assembly	7/291	102/18866	0.00102391	0.00102391	0.162029	TACO1/TMEM126B/SDHAF1/NDUFAF4/NDUFC2/TIMM21/COA1	7			GO:0010508	BP	GO:0010508	positive regulation of autophagy	9/297	131/18866	0.000232513	0.000232513	0.0394384	HK2/FYCO1/TRIM13/GPSM1/RAB3GAP2/TRIM8/TSC2/LARP1/TSC1	9
GO:0062125	BP	GO:0062125	regulation of mitochondrial gene expression	4/291	30/18866	0.00110758	0.00110758	0.166045	MPV17L2/METTL4/TACO1/MALSU1	4			GO:0090398	BP	GO:0090398	cellular senescence	7/297	79/18866	0.000245743	0.000245743	0.0394384	BCL6/NEK6/PML/MAP2K1/YPEL3/ABL1/TP53	7
GO:0018335	BP	GO:0018335	protein succinylation	2/291	4/18866	0.00139378	0.00139378	0.180458	KAT2A/DLD	2			GO:0140066	BP	GO:0140066	peptidyl-lysine crotonylation	2/297	2/18866	0.000247008	0.000247008	0.0394384	CDYL/EP300	2
GO:0097752	BP	GO:0097752	regulation of DNA stability	2/291	4/18866	0.00139378	0.00139378	0.180458	DDI2/DDIAS	2			GO:0051348	BP	GO:0051348	negative regulation of transferase activity	14/297	296/18866	0.000266948	0.000266948	0.0394384	NF1/PHPT1/CHMP6/TAOK3/NR2F2/DAB2IP/IGF1R/RB1/SRC/TAB1/TSC2/ABL1/TP53/SH3BP5L	14
GO:0106077	BP	GO:0106077	histone succinylation	2/291	4/18866	0.00139378	0.00139378	0.180458	KAT2A/DLD	2			GO:0007219	BP	GO:0007219	Notch signaling pathway	11/297	195/18866	0.000275323	0.000275323	0.0394384	BCL6/SNAI1/TRAF7/NOTCH2/EP300/GDPD5/SRC/YTHDF2/EPN2/ZMIZ1/RBPJ	11
GO:0005743	CC	GO:0005743	mitochondrial inner membrane	32/303	489/19559	6.81561e-12	6.81561e-12	2.31731e-09	AFG3L2/MPV17L2/TMEM126B/ABCB8/SLC25A39/ABCB7/ATP5F1E/COX6B1/MRS2/COQ10A/COQ6/COX6C/UQCRFS1/ATP23/COX5A/MRPL4/MRPL3/NDUFAF4/MRPS33/MTCH2/STMP1/TIMM17B/NDUFC2/MRPL34/TIMM21/ADCK1/MTLN/SLC25A13/AGK/COA1/TIMM8A/MRPS15	32			GO:1903147	BP	GO:1903147	negative regulation of autophagy of mitochondrion	3/297	9/18866	0.000302411	0.000302411	0.0394384	RNF41/TSC2/TP53	3
GO:0005759	CC	GO:0005759	mitochondrial matrix	24/303	473/19559	4.00561e-07	4.00561e-07	6.80954e-05	MPV17L2/METTL4/PDHA1/NARS2/ATP5F1E/FXN/DLD/MALSU1/TBRG4/ACADSB/SOD1/HIBADH/IDH3A/MRPL4/SDHAF1/MRPL3/MRPS33/GFM1/MRPL34/LACTB2/HSD17B10/MRPS15/PPTC7/SSBP1	24			GO:0048193	BP	GO:0048193	Golgi vesicle transport	16/297	374/18866	0.000308189	0.000308189	0.0394384	SEC16A/SEC31A/RABEP1/DCTN1/DCTN4/KIF3A/RBSN/MYO1B/CNST/ARF1/SEC24C/BICD2/MIA3/KLHL20/ATP9A/SGSM2	16
GO:0098798	CC	GO:0098798	mitochondrial protein complex	17/303	265/19559	8.98732e-07	8.98732e-07	0.000101856	AFG3L2/MPV17L2/PDHA1/ATP5F1E/MALSU1/UQCRFS1/COX5A/MRPL4/MRPL3/MRPS33/TIMM17B/NDUFC2/MRPL34/TIMM21/AGK/HSD17B10/MRPS15	17			GO:0008593	BP	GO:0008593	regulation of Notch signaling pathway	8/297	108/18866	0.000309749	0.000309749	0.0394384	BCL6/EP300/GDPD5/SRC/YTHDF2/EPN2/ZMIZ1/RBPJ	8
GO:1905368	CC	GO:1905368	peptidase complex	9/303	92/19559	1.28623e-05	1.28623e-05	0.00109329	IDE/AFG3L2/TXNL1/TAF12/PSMC2/PSMD11/PSMD3/PSMB1/PSMD1	9			GO:0030522	BP	GO:0030522	intracellular receptor signaling pathway	13/297	265/18866	0.000310124	0.000310124	0.0394384	PML/NR2F2/NCOR1/UBE3A/EP300/RXRB/ERBIN/PUM1/SRC/TAB1/RXRA/ZMIZ1/ANKRD17	13
GO:0005964	CC	GO:0005964	phosphorylase kinase complex	3/303	5/19559	3.59745e-05	3.59745e-05	0.00244627	PHKA1/PHKA2/PHKG2	3			GO:0090630	BP	GO:0090630	activation of GTPase activity	8/297	109/18866	0.000329797	0.000329797	0.0394384	TBC1D1/BCR/TBC1D22A/RABGAP1/RANGAP1/ARHGAP24/TSC1/SGSM2	8
GO:0000502	CC	GO:0000502	proteasome complex	7/303	63/19559	5.26059e-05	5.26059e-05	0.002981	IDE/TXNL1/PSMC2/PSMD11/PSMD3/PSMB1/PSMD1	7			GO:0048041	BP	GO:0048041	focal adhesion assembly	7/297	83/18866	0.000333671	0.000333671	0.0394384	DLC1/BCR/PTPRK/PEAK1/SRC/ABL1/TSC1	7
GO:1905369	CC	GO:1905369	endopeptidase complex	7/303	69/19559	9.47774e-05	9.47774e-05	0.00460348	IDE/TXNL1/PSMC2/PSMD11/PSMD3/PSMB1/PSMD1	7			GO:0046777	BP	GO:0046777	protein autophosphorylation	12/297	237/18866	0.000395256	0.000395256	0.0442908	BCR/NEK6/TAOK3/CLK3/IGF1R/ENG/OXSR1/MAP3K10/PEAK1/SRC/ABL1/MOB1B	12
GO:0005838	CC	GO:0005838	proteasome regulatory particle	4/303	21/19559	0.000274431	0.000274431	0.0116633	PSMC2/PSMD11/PSMD3/PSMD1	4			GO:0060348	BP	GO:0060348	bone development	11/297	204/18866	0.000404587	0.000404587	0.0442908	FAM20C/FOXN3/NAB1/ENG/ANXA6/NOTCH2/EP300/TAPT1/SRC/TP53/INPPL1	11
GO:0000313	CC	GO:0000313	organellar ribosome	7/303	87/19559	0.00040507	0.00040507	0.0137724	MPV17L2/MALSU1/MRPL4/MRPL3/MRPS33/MRPL34/MRPS15	7			GO:0035023	BP	GO:0035023	regulation of Rho protein signal transduction	7/297	86/18866	0.000414874	0.000414874	0.0442908	STARD13/DLC1/BCR/BCL6/ARHGEF2/ABL2/ABL1	7
GO:0005761	CC	GO:0005761	mitochondrial ribosome	7/303	87/19559	0.00040507	0.00040507	0.0137724	MPV17L2/MALSU1/MRPL4/MRPL3/MRPS33/MRPL34/MRPS15	7			GO:0072595	BP	GO:0072595	maintenance of protein localization in organelle	5/297	42/18866	0.000493519	0.000493519	0.050573	HK2/PML/SUN2/TAPT1/RANGAP1	5
GO:0022624	CC	GO:0022624	proteasome accessory complex	4/303	24/19559	0.000469726	0.000469726	0.0145188	PSMC2/PSMD11/PSMD3/PSMD1	4			GO:0032507	BP	GO:0032507	maintenance of protein location in cell	6/297	64/18866	0.000504283	0.000504283	0.050573	HK2/PML/SUN2/TAPT1/DBN1/RANGAP1	6
GO:0070939	CC	GO:0070939	Dsl1/NZR complex	2/303	3/19559	0.000710265	0.000710265	0.0201242	RINT1/ZW10	2			GO:0061314	BP	GO:0061314	Notch signaling involved in heart development	3/297	11/18866	0.000580282	0.000580282	0.0564831	SNAI1/NOTCH2/RBPJ	3
GO:0031304	CC	GO:0031304	intrinsic component of mitochondrial inner membrane	5/303	50/19559	0.00103387	0.00103387	0.0251083	AFG3L2/TIMM17B/MTLN/AGK/COA1	5			GO:0106027	BP	GO:0106027	neuron projection organization	7/297	92/18866	0.000624419	0.000624419	0.0590428	DCTN1/IGF1R/MAP1A/UBE3A/LZTS3/ARF1/DBN1	7
GO:0031305	CC	GO:0031305	integral component of mitochondrial inner membrane	5/303	50/19559	0.00103387	0.00103387	0.0251083	AFG3L2/TIMM17B/MTLN/AGK/COA1	5			GO:0045185	BP	GO:0045185	maintenance of protein location	7/297	93/18866	0.000666308	0.000666308	0.0612536	PKD2/HK2/PML/SUN2/TAPT1/DBN1/RANGAP1	7
GO:0098800	CC	GO:0098800	inner mitochondrial membrane protein complex	8/303	138/19559	0.00141055	0.00141055	0.0319725	AFG3L2/ATP5F1E/UQCRFS1/COX5A/TIMM17B/NDUFC2/TIMM21/AGK	8			GO:0010498	BP	GO:0010498	proteasomal protein catabolic process	18/297	483/18866	0.000686091	0.000686091	0.0613676	GID8/PML/TRIM13/DAB2IP/FBXL20/ANKZF1/USP25/MAP1A/RCN3/RBX1/FBXW5/FBXL5/RNF41/PIAS1/SPSB3/MARCHF6/DNAJC18/KLHL20	18
GO:0032592	CC	GO:0032592	integral component of mitochondrial membrane	6/303	81/19559	0.00161303	0.00161303	0.0334829	AFG3L2/TIMM17B/ADCK1/MTLN/AGK/COA1	6			GO:1904116	BP	GO:1904116	response to vasopressin	2/297	3/18866	0.000733299	0.000733299	0.0617273	ADCY6/RANGAP1	2
GO:0098573	CC	GO:0098573	intrinsic component of mitochondrial membrane	6/303	82/19559	0.00171816	0.00171816	0.0334829	AFG3L2/TIMM17B/ADCK1/MTLN/AGK/COA1	6			GO:1904117	BP	GO:1904117	cellular response to vasopressin	2/297	3/18866	0.000733299	0.000733299	0.0617273	ADCY6/RANGAP1	2
GO:0000315	CC	GO:0000315	organellar large ribosomal subunit	5/303	57/19559	0.0018711	0.0018711	0.0334829	MPV17L2/MALSU1/MRPL4/MRPL3/MRPL34	5			GO:0000185	BP	GO:0000185	activation of MAPKKK activity	3/297	12/18866	0.000764719	0.000764719	0.0617273	DAB2IP/TRAF7/TAB1	3
GO:0005762	CC	GO:0005762	mitochondrial large ribosomal subunit	5/303	57/19559	0.0018711	0.0018711	0.0334829	MPV17L2/MALSU1/MRPL4/MRPL3/MRPL34	5			GO:0072393	BP	GO:0072393	microtubule anchoring at microtubule organizing center	3/297	12/18866	0.000764719	0.000764719	0.0617273	DCTN1/KIF3A/BICD2	3
GO:0030173	CC	GO:0030173	integral component of Golgi membrane	5/303	61/19559	0.00252846	0.00252846	0.0421983	SLC35A1/TPST1/ACER3/LFNG/IER3IP1	5			GO:0043254	BP	GO:0043254	regulation of protein-containing complex assembly	17/297	449/18866	0.000807923	0.000807923	0.0618866	MAPRE3/PIH1D1/ARHGEF2/DAB2IP/DCTN1/RICTOR/RB1/RBX1/EP300/CAMSAP1/SRC/ARF1/ABL1/TP53/DBN1/SEPTIN8/CDC42EP3	17
GO:1902554	CC	GO:1902554	serine/threonine protein kinase complex	6/303	89/19559	0.00260637	0.00260637	0.0421983	PHKA1/CDK5/PHKA2/CCNE1/PHKG2/C9orf72	6			GO:0060562	BP	GO:0060562	epithelial tube morphogenesis	14/297	331/18866	0.000809564	0.000809564	0.0618866	PKD2/STARD13/DLC1/PML/DEAF1/ENG/DLG5/NOTCH2/PLXNB2/SRC/TSC2/ABL1/TSC1/RBPJ	14
GO:0045252	CC	GO:0045252	oxoglutarate dehydrogenase complex	2/303	6/19559	0.0034434	0.0034434	0.0505448	KAT2A/DLD	2			GO:0001952	BP	GO:0001952	regulation of cell-matrix adhesion	8/297	125/18866	0.000822793	0.000822793	0.0618866	DLC1/NF1/BCL6/RIN2/PEAK1/SRC/ABL1/TSC1	8
GO:0045277	CC	GO:0045277	respiratory chain complex IV	3/303	20/19559	0.00345162	0.00345162	0.0505448	COX6B1/UQCRFS1/COX5A	3			GO:0061515	BP	GO:0061515	myeloid cell development	6/297	72/18866	0.000946304	0.000946304	0.069548	FAM20C/BCL6/NOTCH2/EP300/SRC/BRD1	6
GO:0031228	CC	GO:0031228	intrinsic component of Golgi membrane	5/303	66/19559	0.00356787	0.00356787	0.0505448	SLC35A1/TPST1/ACER3/LFNG/IER3IP1	5			GO:0007044	BP	GO:0007044	cell-substrate junction assembly	7/297	99/18866	0.000966682	0.000966682	0.069548	DLC1/BCR/PTPRK/PEAK1/SRC/ABL1/TSC1	7
GO:0008541	CC	GO:0008541	proteasome regulatory particle, lid subcomplex	2/303	7/19559	0.00477154	0.00477154	0.064893	PSMD11/PSMD3	2			GO:0035196	BP	GO:0035196	production of miRNAs involved in gene silencing by miRNA	5/297	49/18866	0.00101146	0.00101146	0.071221	MAP2K1/NCOR1/ZC3H7B/PUM1/TP53	5
GO:1902911	CC	GO:1902911	protein kinase complex	6/303	104/19559	0.00561764	0.00561764	0.0713682	PHKA1/CDK5/PHKA2/CCNE1/PHKG2/C9orf72	6			GO:0150115	BP	GO:0150115	cell-substrate junction organization	7/297	102/18866	0.00115225	0.00115225	0.0794447	DLC1/BCR/PTPRK/PEAK1/SRC/ABL1/TSC1	7
GO:0000777	CC	GO:0000777	condensed chromosome kinetochore	6/303	106/19559	0.00615651	0.00615651	0.0713682	LRWD1/ERCC6L/CFDP1/ZW10/ORC2/SKA1	6			GO:0060707	BP	GO:0060707	trophoblast giant cell differentiation	3/297	14/18866	0.00123606	0.00123606	0.0819835	SNAI1/NR2F2/SENP2	3
GO:0061695	CC	GO:0061695	transferase complex, transferring phosphorus-containing groups	10/303	253/19559	0.00628451	0.00628451	0.0713682	PHKA1/CDK5/PHKA2/SOCS2/CCNE1/KAT2A/PHKG2/TAF12/POLR2I/C9orf72	10			GO:0016482	BP	GO:0016482	cytosolic transport	9/297	165/18866	0.00123862	0.00123862	0.0819835	MAP2K1/DCTN1/TBC1D23/RBSN/RAB5A/PTPN23/SRC/KLHL20/SGSM2	9
GO:0031597	CC	GO:0031597	cytosolic proteasome complex	2/303	8/19559	0.00629719	0.00629719	0.0713682	IDE/PSMD1	2			GO:0016236	BP	GO:0016236	macroautophagy	13/297	310/18866	0.00133161	0.00133161	0.0864107	CHMP6/FYCO1/TRIM13/GPSM1/MTMR3/RAB3GAP2/RAB5A/SRC/RNF41/TSC2/TP53/LARP1/TSC1	13
GO:0045254	CC	GO:0045254	pyruvate dehydrogenase complex	2/303	8/19559	0.00629719	0.00629719	0.0713682	PDHA1/DLD	2			GO:0030336	BP	GO:0030336	negative regulation of cell migration	14/297	350/18866	0.00137806	0.00137806	0.0868012	STARD13/DLC1/BCR/NF1/NR2F2/DAB2IP/PTPRK/ENG/NISCH/DLG5/PTPN23/RNF41/MIA3/HDAC5	14
GO:0000808	CC	GO:0000808	origin recognition complex	2/303	9/19559	0.00801394	0.00801394	0.0851482	LRWD1/ORC2	2			GO:2000772	BP	GO:2000772	regulation of cellular senescence	5/297	53/18866	0.00144632	0.00144632	0.0868012	BCL6/NEK6/YPEL3/ABL1/TP53	5
GO:0005664	CC	GO:0005664	nuclear origin of replication recognition complex	2/303	9/19559	0.00801394	0.00801394	0.0851482	LRWD1/ORC2	2			GO:0035021	BP	GO:0035021	negative regulation of Rac protein signal transduction	2/297	4/18866	0.00145133	0.00145133	0.0868012	NF1/ARHGAP24	2
GO:0044391	CC	GO:0044391	ribosomal subunit	8/303	187/19559	0.00888594	0.00888594	0.0915522	MPV17L2/RPS4X/MALSU1/MRPL4/MRPL3/MRPS33/MRPL34/MRPS15	8			GO:0007015	BP	GO:0007015	actin filament organization	16/297	434/18866	0.00150369	0.00150369	0.0868012	DLC1/ARHGEF2/RND3/RICTOR/MPRIP/MYO1B/PPP1R9B/SRC/DIAPH3/ARF1/ABL1/INPPL1/DBN1/SAMD14/TSC1/CDC42EP3	16
GO:0031300	CC	GO:0031300	intrinsic component of organelle membrane	13/303	398/19559	0.00951444	0.00951444	0.0936469	AFG3L2/TECR/SLC35A1/MREG/TPST1/ACER3/LFNG/TIMM17B/ADCK1/MTLN/AGK/COA1/IER3IP1	13			GO:0090110	BP	GO:0090110	COPII-coated vesicle cargo loading	3/297	15/18866	0.00152717	0.00152717	0.0868012	SEC31A/SEC24C/MIA3	3
GO:0031414	CC	GO:0031414	N-terminal protein acetyltransferase complex	2/303	10/19559	0.00991556	0.00991556	0.0936469	NAA10/NAA25	2			GO:1900119	BP	GO:1900119	positive regulation of execution phase of apoptosis	3/297	15/18866	0.00152717	0.00152717	0.0868012	DLC1/TP53BP2/TP53	3
GO:0045240	CC	GO:0045240	dihydrolipoyl dehydrogenase complex	2/303	10/19559	0.00991556	0.00991556	0.0936469	KAT2A/DLD	2			GO:1902187	BP	GO:1902187	negative regulation of viral release from host cell	3/297	15/18866	0.00152717	0.00152717	0.0868012	PML/TRIM13/TRIM8	3
GO:0005766	CC	GO:0005766	primary lysosome	7/303	155/19559	0.0106258	0.0106258	0.0950731	GLA/PRCP/C6orf120/CMTM6/MAGT1/NDUFC2/PSMD1	7			GO:0031050	BP	GO:0031050	dsRNA processing	5/297	54/18866	0.00157369	0.00157369	0.0868012	MAP2K1/NCOR1/ZC3H7B/PUM1/TP53	5
GO:0042582	CC	GO:0042582	azurophil granule	7/303	155/19559	0.0106258	0.0106258	0.0950731	GLA/PRCP/C6orf120/CMTM6/MAGT1/NDUFC2/PSMD1	7			GO:0070918	BP	GO:0070918	production of small RNA involved in gene silencing by RNA	5/297	54/18866	0.00157369	0.00157369	0.0868012	MAP2K1/NCOR1/ZC3H7B/PUM1/TP53	5
GO:0000779	CC	GO:0000779	condensed chromosome, centromeric region	6/303	122/19559	0.0119018	0.0119018	0.100685	LRWD1/ERCC6L/CFDP1/ZW10/ORC2/SKA1	6			GO:0043401	BP	GO:0043401	steroid hormone mediated signaling pathway	8/297	139/18866	0.00163123	0.00163123	0.0885001	NCOR1/CREBRF/UBE3A/EP300/RXRB/SRC/RXRA/ZMIZ1	8
GO:1902555	CC	GO:1902555	endoribonuclease complex	3/303	31/19559	0.0120086	0.0120086	0.100685	POP4/TSEN34/HSD17B10	3			GO:0007266	BP	GO:0007266	Rho protein signal transduction	8/297	140/18866	0.001707	0.001707	0.0911174	STARD13/DLC1/BCR/BCL6/ARHGEF2/ABL2/ABL1/CDC42EP3	8
GO:0031301	CC	GO:0031301	integral component of organelle membrane	12/303	367/19559	0.0123744	0.0123744	0.100685	AFG3L2/TECR/SLC35A1/TPST1/ACER3/LFNG/TIMM17B/ADCK1/MTLN/AGK/COA1/IER3IP1	12			GO:1903358	BP	GO:1903358	regulation of Golgi organization	3/297	16/18866	0.00185782	0.00185782	0.0964587	MAP2K1/PDE4DIP/RBSN	3
GO:0035577	CC	GO:0035577	azurophil granule membrane	4/303	58/19559	0.0124375	0.0124375	0.100685	PRCP/CMTM6/MAGT1/NDUFC2	4			GO:0006469	BP	GO:0006469	negative regulation of protein kinase activity	11/297	246/18866	0.00186536	0.00186536	0.0964587	NF1/CHMP6/TAOK3/NR2F2/DAB2IP/IGF1R/RB1/TAB1/TSC2/ABL1/SH3BP5L	11
GO:0005751	CC	GO:0005751	mitochondrial respiratory chain complex IV	2/303	12/19559	0.0142491	0.0142491	0.104519	UQCRFS1/COX5A	2			GO:0016242	BP	GO:0016242	negative regulation of macroautophagy	4/297	34/18866	0.00192389	0.00192389	0.0979548	RNF41/TSC2/TP53/TSC1	4
GO:0008540	CC	GO:0008540	proteasome regulatory particle, base subcomplex	2/303	12/19559	0.0142491	0.0142491	0.104519	PSMC2/PSMD1	2			GO:0045747	BP	GO:0045747	positive regulation of Notch signaling pathway	5/297	57/18866	0.00200532	0.00200532	0.100503	EP300/SRC/EPN2/ZMIZ1/RBPJ	5
GO:0030914	CC	GO:0030914	STAGA complex	2/303	12/19559	0.0142491	0.0142491	0.104519	KAT2A/TAF12	2			GO:2000146	BP	GO:2000146	negative regulation of cell motility	14/297	365/18866	0.00203467	0.00203467	0.100503	STARD13/DLC1/BCR/NF1/NR2F2/DAB2IP/PTPRK/ENG/NISCH/DLG5/PTPN23/RNF41/MIA3/HDAC5	14
GO:0005765	CC	GO:0005765	lysosomal membrane	12/303	375/19559	0.0144482	0.0144482	0.104519	AP1S2/CLCN5/MREG/STARD3NL/PRCP/CMTM6/MAGT1/CUBN/NDUFC2/KXD1/LAMTOR4/PLD1	12			GO:0050779	BP	GO:0050779	RNA destabilization	4/297	35/18866	0.00214555	0.00214555	0.102908	DXO/METTL14/PUM1/YTHDF2	4
GO:0098852	CC	GO:0098852	lytic vacuole membrane	12/303	375/19559	0.0144482	0.0144482	0.104519	AP1S2/CLCN5/MREG/STARD3NL/PRCP/CMTM6/MAGT1/CUBN/NDUFC2/KXD1/LAMTOR4/PLD1	12			GO:0098751	BP	GO:0098751	bone cell development	4/297	35/18866	0.00214555	0.00214555	0.102908	FAM20C/NOTCH2/EP300/SRC	4
GO:0070069	CC	GO:0070069	cytochrome complex	3/303	34/19559	0.0154531	0.0154531	0.107493	COX6B1/UQCRFS1/COX5A	3			GO:0003198	BP	GO:0003198	epithelial to mesenchymal transition involved in endocardial cushion formation	3/297	17/18866	0.00222982	0.00222982	0.104192	SNAI1/ENG/RBPJ	3
GO:0005948	CC	GO:0005948	acetolactate synthase complex	1/303	1/19559	0.0154916	0.0154916	0.107493	ILVBL	1			GO:0031110	BP	GO:0031110	regulation of microtubule polymerization or depolymerization	6/297	85/18866	0.00223529	0.00223529	0.104192	MAPRE3/ARHGEF2/DCTN1/MAP1A/CAMSAP1/ABL1	6
GO:0005774	CC	GO:0005774	vacuolar membrane	13/303	427/19559	0.0162501	0.0162501	0.1105	AP1S2/ATP6V1F/CLCN5/MREG/STARD3NL/PRCP/CMTM6/MAGT1/CUBN/NDUFC2/KXD1/LAMTOR4/PLD1	13			GO:0006007	BP	GO:0006007	glucose catabolic process	4/297	36/18866	0.00238421	0.00238421	0.107054	HK2/ALDOC/TP53/PFKP	4
GO:0005744	CC	GO:0005744	TIM23 mitochondrial import inner membrane translocase complex	2/303	14/19559	0.0192507	0.0192507	0.115703	TIMM17B/TIMM21	2			GO:0035332	BP	GO:0035332	positive regulation of hippo signaling	2/297	5/18866	0.00239373	0.00239373	0.107054	SCHIP1/DLG5	2
GO:0030677	CC	GO:0030677	ribonuclease P complex	2/303	14/19559	0.0192507	0.0192507	0.115703	POP4/HSD17B10	2			GO:1904398	BP	GO:1904398	positive regulation of neuromuscular junction development	2/297	5/18866	0.00239373	0.00239373	0.107054	DCTN1/AGRN	2
GO:0031314	CC	GO:0031314	extrinsic component of mitochondrial inner membrane	2/303	14/19559	0.0192507	0.0192507	0.115703	COQ6/ATP23	2			GO:1905314	BP	GO:1905314	semi-lunar valve development	4/297	37/18866	0.00264053	0.00264053	0.107884	SNAI1/RB1/NOTCH2/RBPJ	4
GO:0031462	CC	GO:0031462	Cul2-RING ubiquitin ligase complex	2/303	14/19559	0.0192507	0.0192507	0.115703	GLMN/COMMD1	2			GO:0036035	BP	GO:0036035	osteoclast development	3/297	18/18866	0.00264483	0.00264483	0.107884	FAM20C/NOTCH2/SRC	3
GO:0033276	CC	GO:0033276	transcription factor TFTC complex	2/303	14/19559	0.0192507	0.0192507	0.115703	KAT2A/TAF12	2			GO:1901524	BP	GO:1901524	regulation of mitophagy	3/297	18/18866	0.00264483	0.00264483	0.107884	RNF41/TSC2/TP53	3
GO:0045239	CC	GO:0045239	tricarboxylic acid cycle enzyme complex	2/303	14/19559	0.0192507	0.0192507	0.115703	KAT2A/DLD	2			GO:2000641	BP	GO:2000641	regulation of early endosome to late endosome transport	3/297	18/18866	0.00264483	0.00264483	0.107884	MAP2K1/PTPN23/SRC	3
GO:1905348	CC	GO:1905348	endonuclease complex	3/303	37/19559	0.0193972	0.0193972	0.115703	POP4/TSEN34/HSD17B10	3			GO:0003007	BP	GO:0003007	heart morphogenesis	11/297	258/18866	0.00270006	0.00270006	0.107884	PKD2/DLC1/SNAI1/ENG/NOTCH2/TAB1/TP53/CERT1/RXRA/ZMIZ1/RBPJ	11
GO:0000776	CC	GO:0000776	kinetochore	6/303	137/19559	0.020016	0.020016	0.117335	LRWD1/ERCC6L/CFDP1/ZW10/ORC2/SKA1	6			GO:0071559	BP	GO:0071559	response to transforming growth factor beta	11/297	258/18866	0.00270006	0.00270006	0.107884	FNDC4/PML/PTPRK/ENG/MAPK7/MTMR4/EP300/SRC/TAB1/TP53/ZMIZ1	11
GO:0070469	CC	GO:0070469	respirasome	5/303	101/19559	0.0204786	0.0204786	0.118013	COX6B1/UQCRFS1/COX5A/STMP1/NDUFC2	5			GO:0046847	BP	GO:0046847	filopodium assembly	5/297	61/18866	0.0027077	0.0027077	0.107884	RAB5A/TENM2/PPP1R9B/AGRN/MYO10	5
GO:0000793	CC	GO:0000793	condensed chromosome	8/303	222/19559	0.0227501	0.0227501	0.128917	LRWD1/ERCC6L/STAG2/CFDP1/ZW10/AKAP8/ORC2/SKA1	8			GO:0090342	BP	GO:0090342	regulation of cell aging	5/297	61/18866	0.0027077	0.0027077	0.107884	BCL6/NEK6/YPEL3/ABL1/TP53	5
GO:1990204	CC	GO:1990204	oxidoreductase complex	5/303	110/19559	0.0283285	0.0283285	0.154283	PDHA1/KAT2A/DLD/UQCRFS1/NDUFC2	5			GO:2000045	BP	GO:2000045	regulation of G1/S transition of mitotic cell cycle	9/297	185/18866	0.00271	0.00271	0.107884	PKD2/PML/RB1/SENP2/EP300/TP53/JADE1/LSM11/ANKRD17	9
GO:0034774	CC	GO:0034774	secretory granule lumen	10/303	322/19559	0.029124	0.029124	0.154283	GLA/C6orf120/PSMC2/PSMD11/PYGL/CYRIB/PSMD3/PSMB1/PSMD1/SERPINI1	10			GO:0000077	BP	GO:0000077	DNA damage checkpoint	8/297	151/18866	0.00273827	0.00273827	0.107884	PEA15/PML/TAOK3/FEM1B/FOXN3/EP300/BABAM2/TP53	8
GO:0005745	CC	GO:0005745	m-AAA complex	1/303	2/19559	0.030744	0.030744	0.154283	AFG3L2	1			GO:0001892	BP	GO:0001892	embryonic placenta development	6/297	89/18866	0.0028192	0.0028192	0.109765	PKD2/SNAI1/NR2F2/MAP2K1/SENP2/RBPJ	6
GO:0031416	CC	GO:0031416	NatB complex	1/303	2/19559	0.030744	0.030744	0.154283	NAA25	1			GO:0051893	BP	GO:0051893	regulation of focal adhesion assembly	5/297	63/18866	0.00311875	0.00311875	0.115145	DLC1/PEAK1/SRC/ABL1/TSC1	5
GO:0034515	CC	GO:0034515	proteasome storage granule	1/303	2/19559	0.030744	0.030744	0.154283	PSMD1	1			GO:0090109	BP	GO:0090109	regulation of cell-substrate junction assembly	5/297	63/18866	0.00311875	0.00311875	0.115145	DLC1/PEAK1/SRC/ABL1/TSC1	5
GO:0042022	CC	GO:0042022	interleukin-12 receptor complex	1/303	2/19559	0.030744	0.030744	0.154283	IL27RA	1			GO:0001701	BP	GO:0001701	in utero embryonic development	14/297	383/18866	0.00314563	0.00314563	0.115145	PKD2/MAFG/SNAI1/NR2F2/MAP2K1/SENP2/NOTCH2/TAB1/TP53/DBN1/CERT1/RXRA/ZMIZ1/RBPJ	14
GO:1990221	CC	GO:1990221	L-cysteine desulfurase complex	1/303	2/19559	0.030744	0.030744	0.154283	FXN	1			GO:0001843	BP	GO:0001843	neural tube closure	6/297	91/18866	0.00315069	0.00315069	0.115145	DLC1/DEAF1/PLXNB2/TSC2/ABL1/TSC1	6
GO:0033178	CC	GO:0033178	proton-transporting two-sector ATPase complex, catalytic domain	2/303	18/19559	0.0310807	0.0310807	0.154283	ATP6V1F/ATP5F1E	2			GO:0032506	BP	GO:0032506	cytokinetic process	4/297	39/18866	0.0032086	0.0032086	0.115145	CHMP6/SNX18/ARF1/SNX33	4
GO:0060205	CC	GO:0060205	cytoplasmic vesicle lumen	10/303	326/19559	0.0313103	0.0313103	0.154283	GLA/C6orf120/PSMC2/PSMD11/PYGL/CYRIB/PSMD3/PSMB1/PSMD1/SERPINI1	10			GO:0045022	BP	GO:0045022	early endosome to late endosome transport	4/297	39/18866	0.0032086	0.0032086	0.115145	MAP2K1/RAB5A/PTPN23/SRC	4
GO:0031983	CC	GO:0031983	vesicle lumen	10/303	328/19559	0.0324459	0.0324459	0.157594	GLA/C6orf120/PSMC2/PSMD11/PYGL/CYRIB/PSMD3/PSMB1/PSMD1/SERPINI1	10			GO:2000249	BP	GO:2000249	regulation of actin cytoskeleton reorganization	4/297	39/18866	0.0032086	0.0032086	0.115145	PHPT1/ABL2/NOTCH2/ABL1	4
GO:0000775	CC	GO:0000775	chromosome, centromeric region	7/303	196/19559	0.0334071	0.0334071	0.159978	LRWD1/ERCC6L/STAG2/CFDP1/ZW10/ORC2/SKA1	7			GO:0031330	BP	GO:0031330	negative regulation of cellular catabolic process	11/297	265/18866	0.00331188	0.00331188	0.115145	PML/DAB2IP/USP25/WDR6/MAP1A/RNF41/TSC2/TP53/THRAP3/LARP1/TSC1	11
GO:0016514	CC	GO:0016514	SWI/SNF complex	2/303	19/19559	0.0343881	0.0343881	0.160649	SMARCD2/SS18	2			GO:0060606	BP	GO:0060606	tube closure	6/297	92/18866	0.00332694	0.00332694	0.115145	DLC1/DEAF1/PLXNB2/TSC2/ABL1/TSC1	6
GO:0015934	CC	GO:0015934	large ribosomal subunit	5/303	116/19559	0.0344923	0.0344923	0.160649	MPV17L2/MALSU1/MRPL4/MRPL3/MRPL34	5			GO:0001890	BP	GO:0001890	placenta development	8/297	156/18866	0.00334376	0.00334376	0.115145	PKD2/SNAI1/NR2F2/MAP2K1/SENP2/NOTCH2/RXRA/RBPJ	8
GO:0000151	CC	GO:0000151	ubiquitin ligase complex	9/303	287/19559	0.0354445	0.0354445	0.161806	MED21/DCUN1D2/FBXO17/UBE3D/DCAF15/KLHL15/GLMN/COMMD1/BARD1	9			GO:0009136	BP	GO:0009136	purine nucleoside diphosphate biosynthetic process	2/297	6/18866	0.0035533	0.0035533	0.115145	AK1/GUK1	2
GO:0005758	CC	GO:0005758	mitochondrial intermembrane space	4/303	80/19559	0.0356925	0.0356925	0.161806	SOD1/STMP1/AGK/TIMM8A	4			GO:0009180	BP	GO:0009180	purine ribonucleoside diphosphate biosynthetic process	2/297	6/18866	0.0035533	0.0035533	0.115145	AK1/GUK1	2
GO:0071682	CC	GO:0071682	endocytic vesicle lumen	2/303	20/19559	0.0378255	0.0378255	0.169219	HSPH1/HYOU1	2			GO:0060304	BP	GO:0060304	regulation of phosphatidylinositol dephosphorylation	2/297	6/18866	0.0035533	0.0035533	0.115145	MTMR3/MTMR4	2
GO:0098803	CC	GO:0098803	respiratory chain complex	4/303	85/19559	0.043078	0.043078	0.176803	COX6B1/UQCRFS1/COX5A/NDUFC2	4			GO:0061419	BP	GO:0061419	positive regulation of transcription from RNA polymerase II promoter in response to hypoxia	2/297	6/18866	0.0035533	0.0035533	0.115145	TP53/RBPJ	2
GO:0101002	CC	GO:0101002	ficolin-1-rich granule	5/303	124/19559	0.0439128	0.0439128	0.176803	PSMC2/PSMD11/PYGL/PSMD3/PSMB1	5			GO:1904528	BP	GO:1904528	positive regulation of microtubule binding	2/297	6/18866	0.0035533	0.0035533	0.115145	MAPRE3/ABL1	2
GO:1904813	CC	GO:1904813	ficolin-1-rich granule lumen	5/303	124/19559	0.0439128	0.0439128	0.176803	PSMC2/PSMD11/PYGL/PSMD3/PSMB1	5			GO:0033673	BP	GO:0033673	negative regulation of kinase activity	11/297	268/18866	0.00360603	0.00360603	0.115145	NF1/CHMP6/TAOK3/NR2F2/DAB2IP/IGF1R/RB1/TAB1/TSC2/ABL1/SH3BP5L	11
GO:0016533	CC	GO:0016533	protein kinase 5 complex	1/303	3/19559	0.0457608	0.0457608	0.176803	CDK5	1			GO:0032495	BP	GO:0032495	response to muramyl dipeptide	3/297	20/18866	0.00361012	0.00361012	0.115145	NLRP1/ARHGEF2/ERBIN	3
GO:0030678	CC	GO:0030678	mitochondrial ribonuclease P complex	1/303	3/19559	0.0457608	0.0457608	0.176803	HSD17B10	1			GO:0045056	BP	GO:0045056	transcytosis	3/297	20/18866	0.00361012	0.00361012	0.115145	IGF1R/RAB5A/SRC	3
GO:0031436	CC	GO:0031436	BRCA1-BARD1 complex	1/303	3/19559	0.0457608	0.0457608	0.176803	BARD1	1			GO:0007160	BP	GO:0007160	cell-matrix adhesion	10/297	230/18866	0.00361844	0.00361844	0.115145	DLC1/BCR/NF1/BCL6/RIN2/PTPRK/PEAK1/SRC/ABL1/TSC1	10
GO:0036194	CC	GO:0036194	muscle cell projection	1/303	3/19559	0.0457608	0.0457608	0.176803	ARPC1A	1			GO:0150116	BP	GO:0150116	regulation of cell-substrate junction organization	5/297	66/18866	0.00381706	0.00381706	0.118924	DLC1/PEAK1/SRC/ABL1/TSC1	5
GO:0036195	CC	GO:0036195	muscle cell projection membrane	1/303	3/19559	0.0457608	0.0457608	0.176803	ARPC1A	1			GO:0006734	BP	GO:0006734	NADH metabolic process	4/297	41/18866	0.00385469	0.00385469	0.118924	HK2/ALDOC/TP53/PFKP	4
GO:0046695	CC	GO:0046695	SLIK (SAGA-like) complex	1/303	3/19559	0.0457608	0.0457608	0.176803	TAF12	1			GO:0031346	BP	GO:0031346	positive regulation of cell projection organization	14/297	394/18866	0.00404091	0.00404091	0.118924	DAB2IP/MAP2K1/ABL2/DLG5/TENM2/EP300/APBB1/TAPT1/PLXNB2/SRC/ARF1/DBN1/AGRN/CDC42EP3	14
GO:0072536	CC	GO:0072536	interleukin-23 receptor complex	1/303	3/19559	0.0457608	0.0457608	0.176803	IL27RA	1			GO:0031570	BP	GO:0031570	DNA integrity checkpoint	8/297	161/18866	0.0040484	0.0040484	0.118924	PEA15/PML/TAOK3/FEM1B/FOXN3/EP300/BABAM2/TP53	8
GO:0097134	CC	GO:0097134	cyclin E1-CDK2 complex	1/303	3/19559	0.0457608	0.0457608	0.176803	CCNE1	1			GO:0071498	BP	GO:0071498	cellular response to fluid shear stress	3/297	21/18866	0.00416321	0.00416321	0.118924	PKD2/MAPK7/SRC	3
GO:1990423	CC	GO:1990423	RZZ complex	1/303	3/19559	0.0457608	0.0457608	0.176803	ZW10	1			GO:0098927	BP	GO:0098927	vesicle-mediated transport between endosomal compartments	4/297	42/18866	0.0042085	0.0042085	0.118924	MAP2K1/RAB5A/PTPN23/SRC	4
GO:0005746	CC	GO:0005746	mitochondrial respirasome	4/303	89/19559	0.0495594	0.0495594	0.189328	UQCRFS1/COX5A/STMP1/NDUFC2	4			GO:0071695	BP	GO:0071695	anatomical structure maturation	10/297	235/18866	0.00420936	0.00420936	0.118924	FAM20C/NF1/FEM1B/RB1/AGRN/BRD1/YTHDF2/NFASC/RBPJ/ANKRD17	10
GO:0004689	MF	GO:0004689	phosphorylase kinase activity	3/295	5/18352	4.01451e-05	4.01451e-05	0.0232842	PHKA1/PHKA2/PHKG2	3			GO:0040013	BP	GO:0040013	negative regulation of locomotion	14/297	397/18866	0.0043181	0.0043181	0.118924	STARD13/DLC1/BCR/NF1/NR2F2/DAB2IP/PTPRK/ENG/NISCH/DLG5/PTPN23/RNF41/MIA3/HDAC5	14
GO:0000049	MF	GO:0000049	tRNA binding	7/295	66/18352	8.93773e-05	8.93773e-05	0.0259194	PSTK/EIF2S3/TRMT1/METTL1/TRMT11/ALKBH8/HSD17B10	7			GO:0006403	BP	GO:0006403	RNA localization	10/297	236/18866	0.00433621	0.00433621	0.118924	YY1/PIH1D1/PURA/SLU7/SENP2/UPF2/PRPF6/YTHDC1/BICD2/TSC1	10
GO:0140101	MF	GO:0140101	catalytic activity, acting on a tRNA	9/295	123/18352	0.000168441	0.000168441	0.0297548	PSTK/NARS2/TRMT1/QTRT1/POP4/TSEN34/METTL1/TRMT11/ALKBH8	9			GO:0021915	BP	GO:0021915	neural tube development	8/297	163/18866	0.00436031	0.00436031	0.118924	PKD2/DLC1/NF1/DEAF1/PLXNB2/TSC2/ABL1/TSC1	8
GO:0140098	MF	GO:0140098	catalytic activity, acting on RNA	17/295	390/18352	0.000205205	0.000205205	0.0297548	METTL4/PSTK/MED21/NARS2/TRMT1/QTRT1/ELAC1/TRMT112/POP4/TSEN34/DDX56/METTL1/POLR2I/TRMT11/ALKBH8/LACTB2/DCPS	17			GO:0030705	BP	GO:0030705	cytoskeleton-dependent intracellular transport	9/297	200/18866	0.00453078	0.00453078	0.118924	PURA/SUN2/FYCO1/MAP1A/KIF3A/MYO1B/ARL8A/BICD2/MYO10	9
GO:0004583	MF	GO:0004583	dolichyl-phosphate-glucose-glycolipid alpha-glucosyltransferase activity	2/295	2/18352	0.000257529	0.000257529	0.0298734	ALG6/ALG8	2			GO:0014020	BP	GO:0014020	primary neural tube formation	6/297	98/18866	0.0045428	0.0045428	0.118924	DLC1/DEAF1/PLXNB2/TSC2/ABL1/TSC1	6
GO:0004809	MF	GO:0004809	tRNA (guanine-N2-)-methyltransferase activity	2/295	3/18352	0.000764363	0.000764363	0.0696684	TRMT1/TRMT11	2			GO:1901987	BP	GO:1901987	regulation of cell cycle phase transition	16/297	486/18866	0.0045812	0.0045812	0.118924	PKD2/NEK6/PML/TAOK3/DCTN1/FOXN3/RB1/SENP2/RBX1/EP300/BABAM2/PPP1R9B/TP53/JADE1/LSM11/ANKRD17	16
GO:0008173	MF	GO:0008173	RNA methyltransferase activity	6/295	69/18352	0.000840825	0.000840825	0.0696684	METTL4/TRMT1/TRMT112/METTL1/TRMT11/ALKBH8	6			GO:0001953	BP	GO:0001953	negative regulation of cell-matrix adhesion	4/297	43/18866	0.00458359	0.00458359	0.118924	DLC1/NF1/BCL6/SRC	4
GO:0016423	MF	GO:0016423	tRNA (guanine) methyltransferase activity	3/295	13/18352	0.00104342	0.00104342	0.0729284	TRMT1/METTL1/TRMT11	3			GO:0030521	BP	GO:0030521	androgen receptor signaling pathway	4/297	43/18866	0.00458359	0.00458359	0.118924	NCOR1/UBE3A/EP300/ZMIZ1	4
GO:0016675	MF	GO:0016675	oxidoreductase activity, acting on a heme group of donors	4/295	29/18352	0.00113165	0.00113165	0.0729284	POR/COX6B1/COX6C/COX5A	4			GO:1903146	BP	GO:1903146	regulation of autophagy of mitochondrion	4/297	43/18866	0.00458359	0.00458359	0.118924	HK2/RNF41/TSC2/TP53	4
GO:0015399	MF	GO:0015399	primary active transmembrane transporter activity	7/295	107/18352	0.00171248	0.00171248	0.0993241	ATP1B3/ATP6V1F/ABCB8/ABCB7/TIMM17B/CD320/ATP13A1	7			GO:0051271	BP	GO:0051271	negative regulation of cellular component movement	14/297	400/18866	0.00461053	0.00461053	0.118924	STARD13/DLC1/BCR/NF1/NR2F2/DAB2IP/PTPRK/ENG/NISCH/DLG5/PTPN23/RNF41/MIA3/HDAC5	14
GO:0008175	MF	GO:0008175	tRNA methyltransferase activity	4/295	34/18352	0.00207482	0.00207482	0.109399	TRMT1/METTL1/TRMT11/ALKBH8	4			GO:0048732	BP	GO:0048732	gland development	15/297	443/18866	0.00463044	0.00463044	0.118924	PKD2/NF1/HK2/PML/MAP2K1/DEAF1/FEM1B/UBE3A/UPF2/NOTCH2/SRC/ABL1/ARID5B/RXRA/RBPJ	15
GO:0004738	MF	GO:0004738	pyruvate dehydrogenase activity	2/295	6/18352	0.00370137	0.00370137	0.130999	PDHA1/DLD	2			GO:0035024	BP	GO:0035024	negative regulation of Rho protein signal transduction	3/297	22/18866	0.00476498	0.00476498	0.118924	DLC1/BCL6/ABL2	3
GO:0034603	MF	GO:0034603	pyruvate dehydrogenase [NAD(P)+] activity	2/295	6/18352	0.00370137	0.00370137	0.130999	PDHA1/DLD	2			GO:0019886	BP	GO:0019886	antigen processing and presentation of exogenous peptide antigen via MHC class II	6/297	99/18866	0.00477351	0.00477351	0.118924	SEC31A/DCTN1/DCTN4/KIF3A/ARF1/SEC24C	6
GO:0034604	MF	GO:0034604	pyruvate dehydrogenase (NAD+) activity	2/295	6/18352	0.00370137	0.00370137	0.130999	PDHA1/DLD	2			GO:0062197	BP	GO:0062197	cellular response to chemical stress	13/297	360/18866	0.00482382	0.00482382	0.118924	OXR1/PKD2/PML/ARHGEF2/PTPRK/ANKZF1/OXSR1/MAPK7/SLC1A1/SRC/ABL1/TP53/TSC1	13
GO:0042626	MF	GO:0042626	ATPase-coupled transmembrane transporter activity	6/295	100/18352	0.00553514	0.00553514	0.130999	ATP1B3/ATP6V1F/ABCB8/ABCB7/CD320/ATP13A1	6			GO:0007179	BP	GO:0007179	transforming growth factor beta receptor signaling pathway	9/297	202/18866	0.00483214	0.00483214	0.118924	PML/PTPRK/ENG/MTMR4/EP300/SRC/TAB1/TP53/ZMIZ1	9
GO:0008239	MF	GO:0008239	dipeptidyl-peptidase activity	2/295	8/18352	0.00676378	0.00676378	0.130999	DPP3/PRCP	2			GO:0035967	BP	GO:0035967	cellular response to topologically incorrect protein	8/297	166/18866	0.00486248	0.00486248	0.118924	SEC31A/DAB2IP/CREBRF/DCTN1/ANKZF1/EP300/KLHDC3/DNAJC18	8
GO:0009055	MF	GO:0009055	electron transfer activity	6/295	111/18352	0.00909124	0.00909124	0.130999	GLRX3/POR/COX6B1/COX6C/UQCRFS1/COX5A	6			GO:0043967	BP	GO:0043967	histone H4 acetylation	5/297	70/18866	0.00491349	0.00491349	0.118924	PIH1D1/EP300/APBB1/ING4/JADE1	5
GO:0050660	MF	GO:0050660	flavin adenine dinucleotide binding	5/295	81/18352	0.00984215	0.00984215	0.130999	DLD/POR/COQ6/ACADSB/ILVBL	5			GO:0007406	BP	GO:0007406	negative regulation of neuroblast proliferation	2/297	7/18866	0.00492302	0.00492302	0.118924	NF1/TP53	2
GO:0004129	MF	GO:0004129	cytochrome-c oxidase activity	3/295	28/18352	0.0100061	0.0100061	0.130999	COX6B1/COX6C/COX5A	3			GO:0009188	BP	GO:0009188	ribonucleoside diphosphate biosynthetic process	2/297	7/18866	0.00492302	0.00492302	0.118924	AK1/GUK1	2
GO:0004683	MF	GO:0004683	calmodulin-dependent protein kinase activity	3/295	28/18352	0.0100061	0.0100061	0.130999	PHKA1/PHKA2/PHKG2	3			GO:0019673	BP	GO:0019673	GDP-mannose metabolic process	2/297	7/18866	0.00492302	0.00492302	0.118924	GUK1/MPI	2
GO:0015002	MF	GO:0015002	heme-copper terminal oxidase activity	3/295	28/18352	0.0100061	0.0100061	0.130999	COX6B1/COX6C/COX5A	3			GO:0036089	BP	GO:0036089	cleavage furrow formation	2/297	7/18866	0.00492302	0.00492302	0.118924	SNX18/SNX33	2
GO:0016676	MF	GO:0016676	oxidoreductase activity, acting on a heme group of donors, oxygen as acceptor	3/295	28/18352	0.0100061	0.0100061	0.130999	COX6B1/COX6C/COX5A	3			GO:0043983	BP	GO:0043983	histone H4-K12 acetylation	2/297	7/18866	0.00492302	0.00492302	0.118924	ING4/JADE1	2
GO:0015165	MF	GO:0015165	pyrimidine nucleotide-sugar transmembrane transporter activity	2/295	10/18352	0.0106421	0.0106421	0.130999	SLC35A1/SLC35D2	2			GO:0045162	BP	GO:0045162	clustering of voltage-gated sodium channels	2/297	7/18866	0.00492302	0.00492302	0.118924	AGRN/NFASC	2
GO:0031419	MF	GO:0031419	cobalamin binding	2/295	10/18352	0.0106421	0.0106421	0.130999	CUBN/CD320	2			GO:0060839	BP	GO:0060839	endothelial cell fate commitment	2/297	7/18866	0.00492302	0.00492302	0.118924	NR2F2/RBPJ	2
GO:0051287	MF	GO:0051287	NAD binding	4/295	55/18352	0.0117356	0.0117356	0.130999	DLD/HIBADH/IDH3A/MDH1	4			GO:0072383	BP	GO:0072383	plus-end-directed vesicle transport along microtubule	2/297	7/18866	0.00492302	0.00492302	0.118924	FYCO1/KIF3A	2
GO:0004143	MF	GO:0004143	diacylglycerol kinase activity	2/295	11/18352	0.01287	0.01287	0.130999	AGK/DGKZ	2			GO:1902774	BP	GO:1902774	late endosome to lysosome transport	2/297	7/18866	0.00492302	0.00492302	0.118924	VPS39/ARF1	2
GO:0004596	MF	GO:0004596	peptide alpha-N-acetyltransferase activity	2/295	11/18352	0.01287	0.01287	0.130999	NAA10/NAA25	2			GO:0036503	BP	GO:0036503	ERAD pathway	6/297	100/18866	0.00501274	0.00501274	0.120214	TRIM13/ANKZF1/USP25/RCN3/MARCHF6/DNAJC18	6
GO:0016616	MF	GO:0016616	oxidoreductase activity, acting on the CH-OH group of donors, NAD or NADP as acceptor	6/295	120/18352	0.0130269	0.0130269	0.130999	HIBADH/IDH3A/NSDHL/MDH1/SPR/HSD17B10	6			GO:1901990	BP	GO:1901990	regulation of mitotic cell cycle phase transition	15/297	448/18866	0.00512502	0.00512502	0.120629	PKD2/NEK6/PML/TAOK3/DCTN1/FOXN3/RB1/SENP2/RBX1/EP300/PPP1R9B/TP53/JADE1/LSM11/ANKRD17	15
GO:0016757	MF	GO:0016757	transferase activity, transferring glycosyl groups	10/295	275/18352	0.0138368	0.0138368	0.130999	ALG6/B3GALT1/DPY19L1/QTRT1/NAMPT/ALG8/LFNG/PYGL/ALG13/GALNT11	10			GO:0042770	BP	GO:0042770	signal transduction in response to DNA damage	7/297	133/18866	0.00514859	0.00514859	0.120629	SNAI1/PML/EP300/BABAM2/ABL1/TP53/ING4	7
GO:0016667	MF	GO:0016667	oxidoreductase activity, acting on a sulfur group of donors	4/295	59/18352	0.0149023	0.0149023	0.130999	PDIA4/TXNL1/GLRX3/DLD	4			GO:0007029	BP	GO:0007029	endoplasmic reticulum organization	5/297	71/18866	0.00521914	0.00521914	0.120629	SEC16A/SEC31A/RAB3GAP2/MIA3/CERT1	5
GO:0008757	MF	GO:0008757	S-adenosylmethionine-dependent methyltransferase activity	7/295	160/18352	0.0150063	0.0150063	0.130999	METTL4/TRMT1/CARNMT1/TRMT112/TPMT/METTL1/TRMT11	7			GO:0035966	BP	GO:0035966	response to topologically incorrect protein	9/297	205/18866	0.00531313	0.00531313	0.120629	SEC31A/DAB2IP/CREBRF/DCTN1/ANKZF1/DNAJB4/EP300/KLHDC3/DNAJC18	9
GO:0005338	MF	GO:0005338	nucleotide-sugar transmembrane transporter activity	2/295	12/18352	0.0152816	0.0152816	0.130999	SLC35A1/SLC35D2	2			GO:0009895	BP	GO:0009895	negative regulation of catabolic process	12/297	323/18866	0.00533973	0.00533973	0.120629	PML/DAB2IP/NCOR1/USP25/WDR6/MAP1A/RNF41/TSC2/TP53/THRAP3/LARP1/TSC1	12
GO:0000252	MF	GO:0000252	C-3 sterol dehydrogenase (C-4 sterol decarboxylase) activity	1/295	1/18352	0.0160745	0.0160745	0.130999	NSDHL	1			GO:0051457	BP	GO:0051457	maintenance of protein location in nucleus	3/297	23/18866	0.00541661	0.00541661	0.120629	PML/SUN2/RANGAP1	3
GO:0003984	MF	GO:0003984	acetolactate synthase activity	1/295	1/18352	0.0160745	0.0160745	0.130999	ILVBL	1			GO:1901522	BP	GO:1901522	positive regulation of transcription from RNA polymerase II promoter involved in cellular response to chemical stimulus	3/297	23/18866	0.00541661	0.00541661	0.120629	EP300/TP53/RBPJ	3
GO:0004148	MF	GO:0004148	dihydrolipoyl dehydrogenase activity	1/295	1/18352	0.0160745	0.0160745	0.130999	DLD	1			GO:1903798	BP	GO:1903798	regulation of production of miRNAs involved in gene silencing by miRNA	3/297	23/18866	0.00541661	0.00541661	0.120629	MAP2K1/NCOR1/TP53	3
GO:0004577	MF	GO:0004577	N-acetylglucosaminyldiphosphodolichol N-acetylglucosaminyltransferase activity	1/295	1/18352	0.0160745	0.0160745	0.130999	ALG13	1			GO:0016197	BP	GO:0016197	endosomal transport	10/297	244/18866	0.00546297	0.00546297	0.120629	CHMP6/DCTN1/TBC1D23/RBSN/VPS39/DENND1B/PTPN23/SNX18/SNX33/SGSM2	10
GO:0004757	MF	GO:0004757	sepiapterin reductase activity	1/295	1/18352	0.0160745	0.0160745	0.130999	SPR	1			GO:1902806	BP	GO:1902806	regulation of cell cycle G1/S phase transition	9/297	206/18866	0.00548144	0.00548144	0.120629	PKD2/PML/RB1/SENP2/EP300/TP53/JADE1/LSM11/ANKRD17	9
GO:0005456	MF	GO:0005456	CMP-N-acetylneuraminate transmembrane transporter activity	1/295	1/18352	0.0160745	0.0160745	0.130999	SLC35A1	1			GO:0060840	BP	GO:0060840	artery development	6/297	102/18866	0.00551742	0.00551742	0.120629	PKD2/NF1/ENG/TAB1/ZMIZ1/RBPJ	6
GO:0008119	MF	GO:0008119	thiopurine S-methyltransferase activity	1/295	1/18352	0.0160745	0.0160745	0.130999	TPMT	1			GO:0046939	BP	GO:0046939	nucleotide phosphorylation	7/297	135/18866	0.00558032	0.00558032	0.120629	HK2/NCOR1/ALDOC/AK1/EP300/GUK1/PFKP	7
GO:0008127	MF	GO:0008127	quercetin 2,3-dioxygenase activity	1/295	1/18352	0.0160745	0.0160745	0.130999	PIR	1			GO:0002495	BP	GO:0002495	antigen processing and presentation of peptide antigen via MHC class II	6/297	103/18866	0.00578324	0.00578324	0.120629	SEC31A/DCTN1/DCTN4/KIF3A/ARF1/SEC24C	6
GO:0008269	MF	GO:0008269	JAK pathway signal transduction adaptor activity	1/295	1/18352	0.0160745	0.0160745	0.130999	SOCS2	1			GO:0009135	BP	GO:0009135	purine nucleoside diphosphate metabolic process	7/297	136/18866	0.00580609	0.00580609	0.120629	HK2/NCOR1/ALDOC/AK1/EP300/GUK1/PFKP	7
GO:0008442	MF	GO:0008442	3-hydroxyisobutyrate dehydrogenase activity	1/295	1/18352	0.0160745	0.0160745	0.130999	HIBADH	1			GO:0009179	BP	GO:0009179	purine ribonucleoside diphosphate metabolic process	7/297	136/18866	0.00580609	0.00580609	0.120629	HK2/NCOR1/ALDOC/AK1/EP300/GUK1/PFKP	7
GO:0008709	MF	GO:0008709	cholate 7-alpha-dehydrogenase activity	1/295	1/18352	0.0160745	0.0160745	0.130999	HSD17B10	1			GO:0051489	BP	GO:0051489	regulation of filopodium assembly	4/297	46/18866	0.00584222	0.00584222	0.120629	RAB5A/TENM2/AGRN/MYO10	4
GO:0008894	MF	GO:0008894	guanosine-5'-triphosphate,3'-diphosphate diphosphatase activity	1/295	1/18352	0.0160745	0.0160745	0.130999	ENTPD6	1			GO:0051090	BP	GO:0051090	regulation of DNA-binding transcription factor activity	15/297	455/18866	0.00588862	0.00588862	0.120629	PKD2/ARHGEF2/TRIM13/COMMD7/DAB2IP/RB1/TRIM8/NFKBIL1/MAP3K10/EP300/ERBIN/RNF41/TAB1/HDAC5/ARID5B	15
GO:0008941	MF	GO:0008941	nitric oxide dioxygenase activity	1/295	1/18352	0.0160745	0.0160745	0.130999	POR	1			GO:0021700	BP	GO:0021700	developmental maturation	11/297	287/18866	0.00598891	0.00598891	0.120629	FAM20C/NF1/DAB2IP/FEM1B/RB1/AGRN/BRD1/YTHDF2/NFASC/RBPJ/ANKRD17	11
GO:0016708	MF	GO:0016708	oxidoreductase activity, acting on paired donors, with incorporation or reduction of molecular oxygen, NAD(P)H as one donor, and incorporation of two atoms of oxygen into one donor	1/295	1/18352	0.0160745	0.0160745	0.130999	POR	1			GO:0035303	BP	GO:0035303	regulation of dephosphorylation	9/297	209/18866	0.00601122	0.00601122	0.120629	DLC1/MTMR3/MTMR4/CNST/PPP1R9B/BOD1L1/SRC/MARF1/TSC1	9
GO:0016768	MF	GO:0016768	spermine synthase activity	1/295	1/18352	0.0160745	0.0160745	0.130999	SMS	1			GO:0030183	BP	GO:0030183	B cell differentiation	7/297	137/18866	0.00603862	0.00603862	0.120629	BCL6/NOTCH2/EP300/ABL1/TP53/HDAC5/RBPJ	7
GO:0017041	MF	GO:0017041	galactosylgalactosylglucosylceramidase activity	1/295	1/18352	0.0160745	0.0160745	0.130999	GLA	1			GO:0002504	BP	GO:0002504	antigen processing and presentation of peptide or polysaccharide antigen via MHC class II	6/297	104/18866	0.00605829	0.00605829	0.120629	SEC31A/DCTN1/DCTN4/KIF3A/ARF1/SEC24C	6
GO:0030735	MF	GO:0030735	carnosine N-methyltransferase activity	1/295	1/18352	0.0160745	0.0160745	0.130999	CARNMT1	1			GO:0006892	BP	GO:0006892	post-Golgi vesicle-mediated transport	6/297	104/18866	0.00605829	0.00605829	0.120629	SEC16A/RABEP1/RBSN/MYO1B/CNST/KLHL20	6
GO:0031626	MF	GO:0031626	beta-endorphin binding	1/295	1/18352	0.0160745	0.0160745	0.130999	IDE	1			GO:2001233	BP	GO:2001233	regulation of apoptotic signaling pathway	14/297	413/18866	0.00606886	0.00606886	0.120629	PEA15/NF1/PIH1D1/SNAI1/PML/TP53BP2/ARHGEF2/DAB2IP/TRAF7/FEM1B/RB1/MAPK7/SRC/TP53	14
GO:0042281	MF	GO:0042281	dolichyl pyrophosphate Man9GlcNAc2 alpha-1,3-glucosyltransferase activity	1/295	1/18352	0.0160745	0.0160745	0.130999	ALG6	1			GO:0003272	BP	GO:0003272	endocardial cushion formation	3/297	24/18866	0.00611916	0.00611916	0.120629	SNAI1/ENG/RBPJ	3
GO:0042283	MF	GO:0042283	dolichyl pyrophosphate Glc1Man9GlcNAc2 alpha-1,3-glucosyltransferase activity	1/295	1/18352	0.0160745	0.0160745	0.130999	ALG8	1			GO:0021801	BP	GO:0021801	cerebral cortex radial glia guided migration	3/297	24/18866	0.00611916	0.00611916	0.120629	SUN2/DAB2IP/ZMIZ1	3
GO:0043544	MF	GO:0043544	lipoamide binding	1/295	1/18352	0.0160745	0.0160745	0.130999	DLD	1			GO:0022030	BP	GO:0022030	telencephalon glial cell migration	3/297	24/18866	0.00611916	0.00611916	0.120629	SUN2/DAB2IP/ZMIZ1	3
GO:0043915	MF	GO:0043915	L-seryl-tRNA(Sec) kinase activity	1/295	1/18352	0.0160745	0.0160745	0.130999	PSTK	1			GO:0036003	BP	GO:0036003	positive regulation of transcription from RNA polymerase II promoter in response to stress	3/297	24/18866	0.00611916	0.00611916	0.120629	MAPK7/TP53/RBPJ	3
GO:0043997	MF	GO:0043997	histone acetyltransferase activity (H4-K12 specific)	1/295	1/18352	0.0160745	0.0160745	0.130999	KAT2A	1			GO:0048745	BP	GO:0048745	smooth muscle tissue development	3/297	24/18866	0.00611916	0.00611916	0.120629	PKD2/NF1/ENG	3
GO:0046570	MF	GO:0046570	methylthioribulose 1-phosphate dehydratase activity	1/295	1/18352	0.0160745	0.0160745	0.130999	APIP	1			GO:2000637	BP	GO:2000637	positive regulation of gene silencing by miRNA	3/297	24/18866	0.00611916	0.00611916	0.120629	MAP2K1/PUM1/TP53	3
GO:0047012	MF	GO:0047012	sterol-4-alpha-carboxylate 3-dehydrogenase (decarboxylating) activity	1/295	1/18352	0.0160745	0.0160745	0.130999	NSDHL	1			GO:0051865	BP	GO:0051865	protein autoubiquitination	5/297	74/18866	0.00621657	0.00621657	0.120629	TRIM13/RNF208/UBE3A/RBX1/RNF41	5
GO:0047015	MF	GO:0047015	3-hydroxy-2-methylbutyryl-CoA dehydrogenase activity	1/295	1/18352	0.0160745	0.0160745	0.130999	HSD17B10	1			GO:0031532	BP	GO:0031532	actin cytoskeleton reorganization	6/297	105/18866	0.00634275	0.00634275	0.120629	CDC42BPA/PHPT1/RICTOR/ABL2/NOTCH2/ABL1	6
GO:0047280	MF	GO:0047280	nicotinamide phosphoribosyltransferase activity	1/295	1/18352	0.0160745	0.0160745	0.130999	NAMPT	1			GO:1902903	BP	GO:1902903	regulation of supramolecular fiber organization	13/297	373/18866	0.00644253	0.00644253	0.120629	DLC1/MAPRE3/ARHGEF2/DCTN1/RICTOR/MAP1A/RB1/CAMSAP1/ARF1/ABL1/DBN1/TSC1/CDC42EP3	13
GO:0047620	MF	GO:0047620	acylglycerol kinase activity	1/295	1/18352	0.0160745	0.0160745	0.130999	AGK	1			GO:0032147	BP	GO:0032147	activation of protein kinase activity	12/297	331/18866	0.00644856	0.00644856	0.120629	PEA15/TAOK3/DAB2IP/MAP2K1/RICTOR/TRAF7/PRRC1/ADCY6/MAP3K10/SRC/TAB1/ABL1	12
GO:0047726	MF	GO:0047726	iron-cytochrome-c reductase activity	1/295	1/18352	0.0160745	0.0160745	0.130999	POR	1			GO:0021814	BP	GO:0021814	cell motility involved in cerebral cortex radial glia guided migration	2/297	8/18866	0.00649604	0.00649604	0.120629	SUN2/DAB2IP	2
GO:0047860	MF	GO:0047860	diiodophenylpyruvate reductase activity	1/295	1/18352	0.0160745	0.0160745	0.130999	MDH1	1			GO:0035912	BP	GO:0035912	dorsal aorta morphogenesis	2/297	8/18866	0.00649604	0.00649604	0.120629	ENG/RBPJ	2
GO:0050185	MF	GO:0050185	phosphatidylinositol deacylase activity	1/295	1/18352	0.0160745	0.0160745	0.130999	PGAP1	1			GO:0060020	BP	GO:0060020	Bergmann glial cell differentiation	2/297	8/18866	0.00649604	0.00649604	0.120629	MAP2K1/ABL1	2
GO:0052692	MF	GO:0052692	raffinose alpha-galactosidase activity	1/295	1/18352	0.0160745	0.0160745	0.130999	GLA	1			GO:0061438	BP	GO:0061438	renal system vasculature morphogenesis	2/297	8/18866	0.00649604	0.00649604	0.120629	PKD2/NOTCH2	2
GO:0060703	MF	GO:0060703	deoxyribonuclease inhibitor activity	1/295	1/18352	0.0160745	0.0160745	0.130999	DFFA	1			GO:0061439	BP	GO:0061439	kidney vasculature morphogenesis	2/297	8/18866	0.00649604	0.00649604	0.120629	PKD2/NOTCH2	2
GO:0102758	MF	GO:0102758	very-long-chain enoyl-CoA reductase activity	1/295	1/18352	0.0160745	0.0160745	0.130999	TECR	1			GO:0070973	BP	GO:0070973	protein localization to endoplasmic reticulum exit site	2/297	8/18866	0.00649604	0.00649604	0.120629	SEC16A/MIA3	2
GO:0103066	MF	GO:0103066	4alpha-carboxy-4beta-methyl-5alpha-cholesta-8-en-3beta-ol:NAD(P)+ 3-oxidoreductase (decarboxylating) activity	1/295	1/18352	0.0160745	0.0160745	0.130999	NSDHL	1			GO:0072386	BP	GO:0072386	plus-end-directed organelle transport along microtubule	2/297	8/18866	0.00649604	0.00649604	0.120629	FYCO1/KIF3A	2
GO:0103067	MF	GO:0103067	4alpha-carboxy-5alpha-cholesta-8-en-3beta-ol:NAD(P)+ 3-dehydrogenase (decarboxylating) activity	1/295	1/18352	0.0160745	0.0160745	0.130999	NSDHL	1			GO:0009185	BP	GO:0009185	ribonucleoside diphosphate metabolic process	7/297	139/18866	0.00652446	0.00652446	0.120629	HK2/NCOR1/ALDOC/AK1/EP300/GUK1/PFKP	7
GO:0106075	MF	GO:0106075	peptide N-succinyltransferase activity	1/295	1/18352	0.0160745	0.0160745	0.130999	KAT2A	1			GO:0048844	BP	GO:0048844	artery morphogenesis	5/297	75/18866	0.00657685	0.00657685	0.120922	PKD2/NF1/ENG/ZMIZ1/RBPJ	5
GO:0106078	MF	GO:0106078	histone succinyltransferase activity	1/295	1/18352	0.0160745	0.0160745	0.130999	KAT2A	1			GO:0001841	BP	GO:0001841	neural tube formation	6/297	106/18866	0.00663681	0.00663681	0.12135	DLC1/DEAF1/PLXNB2/TSC2/ABL1/TSC1	6
GO:1990738	MF	GO:1990738	pseudouridine 5'-phosphatase activity	1/295	1/18352	0.0160745	0.0160745	0.130999	PUDP	1			GO:0071560	BP	GO:0071560	cellular response to transforming growth factor beta stimulus	10/297	252/18866	0.00680698	0.00680698	0.122301	PML/PTPRK/ENG/MAPK7/MTMR4/EP300/SRC/TAB1/TP53/ZMIZ1	10
GO:0016758	MF	GO:0016758	transferase activity, transferring hexosyl groups	8/295	201/18352	0.016262	0.016262	0.130999	ALG6/B3GALT1/DPY19L1/ALG8/LFNG/PYGL/ALG13/GALNT11	8			GO:0000423	BP	GO:0000423	mitophagy	3/297	25/18866	0.00687361	0.00687361	0.122301	RNF41/TSC2/TP53	3
GO:0015078	MF	GO:0015078	proton transmembrane transporter activity	6/295	127/18352	0.0168165	0.0168165	0.133611	ATP6V1F/CLCN5/ATP5F1E/COX6B1/COX6C/COX5A	6			GO:0060148	BP	GO:0060148	positive regulation of posttranscriptional gene silencing	3/297	25/18866	0.00687361	0.00687361	0.122301	MAP2K1/PUM1/TP53	3
GO:0016614	MF	GO:0016614	oxidoreductase activity, acting on CH-OH group of donors	6/295	130/18352	0.0186514	0.0186514	0.146187	HIBADH/IDH3A/NSDHL/MDH1/SPR/HSD17B10	6			GO:0070920	BP	GO:0070920	regulation of production of small RNA involved in gene silencing by RNA	3/297	25/18866	0.00687361	0.00687361	0.122301	MAP2K1/NCOR1/TP53	3
GO:0034212	MF	GO:0034212	peptide N-acetyltransferase activity	4/295	65/18352	0.0205823	0.0205823	0.15917	KAT2A/TAF12/NAA10/NAA25	4			GO:2000679	BP	GO:2000679	positive regulation of transcription regulatory region DNA binding	3/297	25/18866	0.00687361	0.00687361	0.122301	RB1/H1-0/EP300	3
GO:0004549	MF	GO:0004549	tRNA-specific ribonuclease activity	2/295	15/18352	0.0235545	0.0235545	0.176244	POP4/TSEN34	2			GO:0045926	BP	GO:0045926	negative regulation of growth	10/297	254/18866	0.00718	0.00718	0.12707	YY1/BCL6/PML/RB1/NOTCH2/APBB1/PPP1R9B/TP53/ING4/JADE1	10
GO:0008168	MF	GO:0008168	methyltransferase activity	8/295	218/18352	0.0250298	0.0250298	0.176244	METTL4/TRMT1/CARNMT1/TRMT112/TPMT/METTL1/TRMT11/ALKBH8	8			GO:0034260	BP	GO:0034260	negative regulation of GTPase activity	4/297	49/18866	0.00731221	0.00731221	0.128721	DAB2IP/GPSM1/RASA4/TSC1	4
GO:0004521	MF	GO:0004521	endoribonuclease activity	4/295	70/18352	0.0262073	0.0262073	0.176244	ELAC1/POP4/TSEN34/LACTB2	4			GO:0051651	BP	GO:0051651	maintenance of location in cell	9/297	216/18866	0.00740076	0.00740076	0.129591	PKD2/HK2/PML/SUN2/ANXA6/TAPT1/ABL1/DBN1/RANGAP1	9
GO:0015095	MF	GO:0015095	magnesium ion transmembrane transporter activity	2/295	16/18352	0.0266378	0.0266378	0.176244	MRS2/MAGT1	2			GO:0043161	BP	GO:0043161	proteasome-mediated ubiquitin-dependent protein catabolic process	14/297	424/18866	0.00757346	0.00757346	0.131708	GID8/PML/TRIM13/FBXL20/ANKZF1/MAP1A/RBX1/FBXW5/FBXL5/PIAS1/SPSB3/MARCHF6/DNAJC18/KLHL20	14
GO:0015036	MF	GO:0015036	disulfide oxidoreductase activity	3/295	41/18352	0.0279623	0.0279623	0.176244	PDIA4/TXNL1/GLRX3	3			GO:0034453	BP	GO:0034453	microtubule anchoring	3/297	26/18866	0.00768088	0.00768088	0.131708	DCTN1/KIF3A/BICD2	3
GO:0003951	MF	GO:0003951	NAD+ kinase activity	2/295	17/18352	0.0298741	0.0298741	0.176244	AGK/DGKZ	2			GO:0060706	BP	GO:0060706	cell differentiation involved in embryonic placenta development	3/297	26/18866	0.00768088	0.00768088	0.131708	SNAI1/NR2F2/SENP2	3
GO:0000213	MF	GO:0000213	tRNA-intron endonuclease activity	1/295	2/18352	0.0318916	0.0318916	0.176244	TSEN34	1			GO:1903649	BP	GO:1903649	regulation of cytoplasmic transport	3/297	26/18866	0.00768088	0.00768088	0.131708	MAP2K1/PTPN23/SRC	3
GO:0001729	MF	GO:0001729	ceramide kinase activity	1/295	2/18352	0.0318916	0.0318916	0.176244	AGK	1			GO:0060998	BP	GO:0060998	regulation of dendritic spine development	5/297	78/18866	0.00774513	0.00774513	0.132125	UBE3A/DLG5/LZTS3/ARF1/DBN1	5
GO:0004557	MF	GO:0004557	alpha-galactosidase activity	1/295	2/18352	0.0318916	0.0318916	0.176244	GLA	1			GO:0019674	BP	GO:0019674	NAD metabolic process	4/297	50/18866	0.00785157	0.00785157	0.132574	HK2/ALDOC/TP53/PFKP	4
GO:0004816	MF	GO:0004816	asparagine-tRNA ligase activity	1/295	2/18352	0.0318916	0.0318916	0.176244	NARS2	1			GO:0061014	BP	GO:0061014	positive regulation of mRNA catabolic process	4/297	50/18866	0.00785157	0.00785157	0.132574	METTL14/PUM1/GTPBP1/YTHDF2	4
GO:0005171	MF	GO:0005171	hepatocyte growth factor receptor binding	1/295	2/18352	0.0318916	0.0318916	0.176244	GLMN	1			GO:0006900	BP	GO:0006900	vesicle budding from membrane	6/297	110/18866	0.0079125	0.0079125	0.132925	SEC16A/SEC31A/CHMP6/ARF1/SEC24C/MIA3	6
GO:0008176	MF	GO:0008176	tRNA (guanine-N7-)-methyltransferase activity	1/295	2/18352	0.0318916	0.0318916	0.176244	METTL1	1			GO:0000075	BP	GO:0000075	cell cycle checkpoint	9/297	219/18866	0.00806634	0.00806634	0.134825	PEA15/PML/TAOK3/FEM1B/FOXN3/RB1/EP300/BABAM2/TP53	9
GO:0008458	MF	GO:0008458	carnitine O-octanoyltransferase activity	1/295	2/18352	0.0318916	0.0318916	0.176244	CROT	1			GO:0050847	BP	GO:0050847	progesterone receptor signaling pathway	2/297	9/18866	0.00826564	0.00826564	0.136628	UBE3A/SRC	2
GO:0008476	MF	GO:0008476	protein-tyrosine sulfotransferase activity	1/295	2/18352	0.0318916	0.0318916	0.176244	TPST1	1			GO:1900246	BP	GO:1900246	positive regulation of RIG-I signaling pathway	2/297	9/18866	0.00826564	0.00826564	0.136628	PUM1/ANKRD17	2
GO:0008479	MF	GO:0008479	queuine tRNA-ribosyltransferase activity	1/295	2/18352	0.0318916	0.0318916	0.176244	QTRT1	1			GO:0007163	BP	GO:0007163	establishment or maintenance of cell polarity	9/297	220/18866	0.00829804	0.00829804	0.136628	SIPA1L3/ARHGEF2/RND3/DCTN1/RICTOR/FRMD4A/DLG5/ERBIN/RNF41	9
GO:0009007	MF	GO:0009007	site-specific DNA-methyltransferase (adenine-specific) activity	1/295	2/18352	0.0318916	0.0318916	0.176244	METTL4	1			GO:0031113	BP	GO:0031113	regulation of microtubule polymerization	4/297	51/18866	0.00841643	0.00841643	0.137227	MAPRE3/DCTN1/CAMSAP1/ABL1	4
GO:0016414	MF	GO:0016414	O-octanoyltransferase activity	1/295	2/18352	0.0318916	0.0318916	0.176244	CROT	1			GO:0006735	BP	GO:0006735	NADH regeneration	3/297	27/18866	0.00854177	0.00854177	0.137227	HK2/ALDOC/PFKP	3
GO:0023030	MF	GO:0023030	MHC class Ib protein binding, via antigen binding groove	1/295	2/18352	0.0318916	0.0318916	0.176244	CYRIB	1			GO:0035459	BP	GO:0035459	vesicle cargo loading	3/297	27/18866	0.00854177	0.00854177	0.137227	SEC31A/SEC24C/MIA3	3
GO:0030549	MF	GO:0030549	acetylcholine receptor activator activity	1/295	2/18352	0.0318916	0.0318916	0.176244	CDK5	1			GO:0061621	BP	GO:0061621	canonical glycolysis	3/297	27/18866	0.00854177	0.00854177	0.137227	HK2/ALDOC/PFKP	3
GO:0034039	MF	GO:0034039	8-oxo-7,8-dihydroguanine DNA N-glycosylase activity	1/295	2/18352	0.0318916	0.0318916	0.176244	OGG1	1			GO:0061718	BP	GO:0061718	glucose catabolic process to pyruvate	3/297	27/18866	0.00854177	0.00854177	0.137227	HK2/ALDOC/PFKP	3
GO:0034986	MF	GO:0034986	iron chaperone activity	1/295	2/18352	0.0318916	0.0318916	0.176244	FXN	1			GO:0050808	BP	GO:0050808	synapse organization	14/297	433/18866	0.00901346	0.00901346	0.143131	DAB2IP/DCTN1/IGF1R/UBE3A/DLG5/LZTS3/PLXNB2/PPFIA4/ARF1/ABL1/DBN1/AGRN/TSC1/NFASC	14
GO:0035410	MF	GO:0035410	dihydrotestosterone 17-beta-dehydrogenase activity	1/295	2/18352	0.0318916	0.0318916	0.176244	HSD17B10	1			GO:0034644	BP	GO:0034644	cellular response to UV	5/297	81/18866	0.00905046	0.00905046	0.143131	YY1/PTPRK/EP300/POLK/TP53	5
GO:0042781	MF	GO:0042781	3'-tRNA processing endoribonuclease activity	1/295	2/18352	0.0318916	0.0318916	0.176244	ELAC1	1			GO:0071158	BP	GO:0071158	positive regulation of cell cycle arrest	5/297	81/18866	0.00905046	0.00905046	0.143131	PKD2/PML/DAB2IP/EP300/TP53	5
GO:0045509	MF	GO:0045509	interleukin-27 receptor activity	1/295	2/18352	0.0318916	0.0318916	0.176244	IL27RA	1			GO:0060491	BP	GO:0060491	regulation of cell projection assembly	8/297	185/18866	0.00914284	0.00914284	0.143131	RAB5A/TENM2/TAPT1/SRC/AGRN/ARHGAP24/MYO10/CDC42EP3	8
GO:0047066	MF	GO:0047066	phospholipid-hydroperoxide glutathione peroxidase activity	1/295	2/18352	0.0318916	0.0318916	0.176244	GPX4	1			GO:0048863	BP	GO:0048863	stem cell differentiation	10/297	264/18866	0.00928814	0.00928814	0.143131	CHD2/ANXA6/TAPT1/PUM1/ABL1/TP53/YTHDF2/ZNF281/N4BP2L2/RBPJ	10
GO:0047275	MF	GO:0047275	glucosaminylgalactosylglucosylceramide beta-galactosyltransferase activity	1/295	2/18352	0.0318916	0.0318916	0.176244	B3GALT1	1			GO:0061620	BP	GO:0061620	glycolytic process through glucose-6-phosphate	3/297	28/18866	0.00945703	0.00945703	0.143131	HK2/ALDOC/PFKP	3
GO:0070774	MF	GO:0070774	phytoceramidase activity	1/295	2/18352	0.0318916	0.0318916	0.176244	ACER3	1			GO:1903313	BP	GO:1903313	positive regulation of mRNA metabolic process	5/297	82/18866	0.00951731	0.00951731	0.143131	METTL14/PUM1/GTPBP1/THRAP3/YTHDF2	5
GO:0102773	MF	GO:0102773	dihydroceramide kinase activity	1/295	2/18352	0.0318916	0.0318916	0.176244	AGK	1			GO:0061138	BP	GO:0061138	morphogenesis of a branching epithelium	8/297	187/18866	0.00971869	0.00971869	0.143131	PKD2/PML/FEM1B/ENG/DLG5/SRC/ABL1/RXRA	8
GO:1990190	MF	GO:1990190	peptide-glutamate-N-acetyltransferase activity	1/295	2/18352	0.0318916	0.0318916	0.176244	NAA10	1			GO:0035148	BP	GO:0035148	tube formation	7/297	150/18866	0.00973238	0.00973238	0.143131	DLC1/DAB2IP/DEAF1/PLXNB2/TSC2/ABL1/TSC1	7
GO:0016741	MF	GO:0016741	transferase activity, transferring one-carbon groups	8/295	229/18352	0.0322102	0.0322102	0.176244	METTL4/TRMT1/CARNMT1/TRMT112/TPMT/METTL1/TRMT11/ALKBH8	8			GO:0048145	BP	GO:0048145	regulation of fibroblast proliferation	5/297	83/18866	0.0100005	0.0100005	0.143131	NF1/PML/DAB2IP/TP53/ZMIZ1	5
GO:0016747	MF	GO:0016747	transferase activity, transferring acyl groups other than amino-acyl groups	8/295	229/18352	0.0322102	0.0322102	0.176244	ZDHHC18/KAT2A/TAF12/NAA10/SPTSSA/CROT/NAA25/LPCAT3	8			GO:0016331	BP	GO:0016331	morphogenesis of embryonic epithelium	7/297	151/18866	0.0100724	0.0100724	0.143131	DLC1/DEAF1/PLXNB2/TSC2/ABL1/GRSF1/TSC1	7
GO:0046527	MF	GO:0046527	glucosyltransferase activity	2/295	18/18352	0.0332577	0.0332577	0.180275	ALG6/ALG8	2			GO:0009133	BP	GO:0009133	nucleoside diphosphate biosynthetic process	2/297	10/18866	0.0102253	0.0102253	0.143131	AK1/GUK1	2
													GO:0030388	BP	GO:0030388	fructose 1,6-bisphosphate metabolic process	2/297	10/18866	0.0102253	0.0102253	0.143131	ALDOC/PFKP	2
													GO:0034454	BP	GO:0034454	microtubule anchoring at centrosome	2/297	10/18866	0.0102253	0.0102253	0.143131	DCTN1/KIF3A	2
													GO:0035907	BP	GO:0035907	dorsal aorta development	2/297	10/18866	0.0102253	0.0102253	0.143131	ENG/RBPJ	2
													GO:1904526	BP	GO:1904526	regulation of microtubule binding	2/297	10/18866	0.0102253	0.0102253	0.143131	MAPRE3/ABL1	2
													GO:1990535	BP	GO:1990535	neuron projection maintenance	2/297	10/18866	0.0102253	0.0102253	0.143131	DCTN1/MAP1A	2
													GO:0034599	BP	GO:0034599	cellular response to oxidative stress	11/297	310/18866	0.0103657	0.0103657	0.143131	OXR1/PKD2/PML/PTPRK/ANKZF1/MAPK7/SLC1A1/SRC/ABL1/TP53/TSC1	11
													GO:0061615	BP	GO:0061615	glycolytic process through fructose-6-phosphate	3/297	29/18866	0.0104273	0.0104273	0.143131	HK2/ALDOC/PFKP	3
													GO:0048144	BP	GO:0048144	fibroblast proliferation	5/297	84/18866	0.0105002	0.0105002	0.143131	NF1/PML/DAB2IP/TP53/ZMIZ1	5
													GO:0097061	BP	GO:0097061	dendritic spine organization	5/297	84/18866	0.0105002	0.0105002	0.143131	IGF1R/UBE3A/LZTS3/ARF1/DBN1	5
													GO:0031109	BP	GO:0031109	microtubule polymerization or depolymerization	6/297	117/18866	0.0105552	0.0105552	0.143131	MAPRE3/ARHGEF2/DCTN1/MAP1A/CAMSAP1/ABL1	6
													GO:0030308	BP	GO:0030308	negative regulation of cell growth	8/297	190/18866	0.0106325	0.0106325	0.143131	YY1/BCL6/PML/RB1/APBB1/PPP1R9B/TP53/JADE1	8
													GO:0070507	BP	GO:0070507	regulation of microtubule cytoskeleton organization	8/297	190/18866	0.0106325	0.0106325	0.143131	MAPRE3/ARHGEF2/DCTN1/MAP1A/FBXW5/CAMSAP1/ABL1/BICD2	8
													GO:0051222	BP	GO:0051222	positive regulation of protein transport	12/297	354/18866	0.0106725	0.0106725	0.143131	PHPT1/SEC16A/TP53BP2/OXCT1/FRMD4A/APBB1/NPEPPS/PTPN23/CNST/SRC/ARF1/TP53	12
													GO:1901988	BP	GO:1901988	negative regulation of cell cycle phase transition	10/297	270/18866	0.0107628	0.0107628	0.143131	PKD2/PML/TAOK3/FOXN3/RB1/RBX1/EP300/BABAM2/TP53/JADE1	10
													GO:0097191	BP	GO:0097191	extrinsic apoptotic signaling pathway	9/297	230/18866	0.0109028	0.0109028	0.143131	PEA15/NF1/PML/ARHGEF2/DAB2IP/FEM1B/MAPK7/SRC/RNF41	9
													GO:0006661	BP	GO:0006661	phosphatidylinositol biosynthetic process	6/297	118/18866	0.0109782	0.0109782	0.143131	MTMR3/RAB5A/MTMR4/ARF1/INPPL1/SBF1	6
													GO:0021987	BP	GO:0021987	cerebral cortex development	6/297	118/18866	0.0109782	0.0109782	0.143131	NF1/SUN2/DAB2IP/PPP1R9B/TSC1/ZMIZ1	6
													GO:0006970	BP	GO:0006970	response to osmotic stress	5/297	85/18866	0.0110167	0.0110167	0.143131	PKD2/ARHGEF2/TSC22D3/OXSR1/TP53	5
													GO:0010507	BP	GO:0010507	negative regulation of autophagy	5/297	85/18866	0.0110167	0.0110167	0.143131	WDR6/RNF41/TSC2/TP53/TSC1	5
													GO:0036475	BP	GO:0036475	neuron death in response to oxidative stress	3/297	30/18866	0.0114532	0.0114532	0.143131	OXR1/SLC1A1/TSC1	3
													GO:0048147	BP	GO:0048147	negative regulation of fibroblast proliferation	3/297	30/18866	0.0114532	0.0114532	0.143131	NF1/DAB2IP/TP53	3
													GO:1902186	BP	GO:1902186	regulation of viral release from host cell	3/297	30/18866	0.0114532	0.0114532	0.143131	PML/TRIM13/TRIM8	3
													GO:0009132	BP	GO:0009132	nucleoside diphosphate metabolic process	7/297	155/18866	0.0115193	0.0115193	0.143131	HK2/NCOR1/ALDOC/AK1/EP300/GUK1/PFKP	7
													GO:0006260	BP	GO:0006260	DNA replication	10/297	273/18866	0.0115638	0.0115638	0.143131	BCL6/PURA/POLG/SENP2/POLK/BOD1L1/TP53/RFC1/ING4/ANKRD17	10
													GO:0016311	BP	GO:0016311	dephosphorylation	15/297	492/18866	0.0115854	0.0115854	0.143131	DLC1/PHPT1/PTPRK/MTMR3/MTMR4/PTPN23/CNST/PPP1R9B/BOD1L1/SRC/TAB1/INPPL1/SBF1/MARF1/TSC1	15
													GO:0010332	BP	GO:0010332	response to gamma radiation	4/297	56/18866	0.0116388	0.0116388	0.143131	PML/POLG/TRIM13/TP53	4
													GO:0019320	BP	GO:0019320	hexose catabolic process	4/297	56/18866	0.0116388	0.0116388	0.143131	HK2/ALDOC/TP53/PFKP	4
													GO:0061458	BP	GO:0061458	reproductive system development	14/297	447/18866	0.0116744	0.0116744	0.143131	PKD2/SNAI1/NR2F2/MAP2K1/FEM1B/SENP2/UBE3A/NOTCH2/PPP1R9B/SRC/ARID5B/ARID4B/RXRA/RBPJ	14
													GO:0007178	BP	GO:0007178	transmembrane receptor protein serine/threonine kinase signaling pathway	12/297	359/18866	0.0118241	0.0118241	0.143131	PML/PTPRK/ENG/NOTCH2/MTMR4/EP300/SRC/TAB1/ABL1/TP53/ZMIZ1/RBPJ	12
													GO:0010948	BP	GO:0010948	negative regulation of cell cycle process	12/297	359/18866	0.0118241	0.0118241	0.143131	PKD2/BCL6/PML/TAOK3/DAB2IP/FOXN3/RB1/RBX1/EP300/BABAM2/TP53/JADE1	12
													GO:0070997	BP	GO:0070997	neuron death	12/297	360/18866	0.0120655	0.0120655	0.143131	OXR1/NF1/DPYSL4/TP53BP2/NLRP1/CPEB4/RB1/SLC1A1/ABL1/TP53/DNAJC5/TSC1	12
													GO:0060218	BP	GO:0060218	hematopoietic stem cell differentiation	5/297	87/18866	0.0121014	0.0121014	0.143131	CHD2/ABL1/TP53/YTHDF2/N4BP2L2	5
													GO:0043379	BP	GO:0043379	memory T cell differentiation	2/297	11/18866	0.0123686	0.0123686	0.143131	BCL6/TSC1	2
													GO:0051974	BP	GO:0051974	negative regulation of telomerase activity	2/297	11/18866	0.0123686	0.0123686	0.143131	SRC/TP53	2
													GO:0090715	BP	GO:0090715	immunological memory formation process	2/297	11/18866	0.0123686	0.0123686	0.143131	BCL6/TSC1	2
													GO:1903800	BP	GO:1903800	positive regulation of production of miRNAs involved in gene silencing by miRNA	2/297	11/18866	0.0123686	0.0123686	0.143131	MAP2K1/TP53	2
													GO:1904396	BP	GO:1904396	regulation of neuromuscular junction development	2/297	11/18866	0.0123686	0.0123686	0.143131	DCTN1/AGRN	2
													GO:0021799	BP	GO:0021799	cerebral cortex radially oriented cell migration	3/297	31/18866	0.0125352	0.0125352	0.143131	SUN2/DAB2IP/ZMIZ1	3
													GO:0031114	BP	GO:0031114	regulation of microtubule depolymerization	3/297	31/18866	0.0125352	0.0125352	0.143131	ARHGEF2/MAP1A/CAMSAP1	3
													GO:0045737	BP	GO:0045737	positive regulation of cyclin-dependent protein serine/threonine kinase activity	3/297	31/18866	0.0125352	0.0125352	0.143131	PKD2/MAPRE3/SRC	3
													GO:0045948	BP	GO:0045948	positive regulation of translational initiation	3/297	31/18866	0.0125352	0.0125352	0.143131	LARP1/YTHDF2/RXRA	3
													GO:0046856	BP	GO:0046856	phosphatidylinositol dephosphorylation	3/297	31/18866	0.0125352	0.0125352	0.143131	MTMR3/MTMR4/INPPL1	3
													GO:0007568	BP	GO:0007568	aging	11/297	319/18866	0.0126272	0.0126272	0.143131	BCL6/NEK6/PML/POLG/MAP2K1/ENG/YPEL3/PPP1R9B/ABL1/TP53/ZMIZ1	11
													GO:0009416	BP	GO:0009416	response to light stimulus	11/297	319/18866	0.0126272	0.0126272	0.143131	YY1/NF1/PML/POLG/PTPRK/DEAF1/EP300/POLK/OPN3/TP53/PIAS1	11
													GO:0043687	BP	GO:0043687	post-translational protein modification	12/297	363/18866	0.0128125	0.0128125	0.143131	FAM20C/FBXL20/FEM1B/RAB5A/RBX1/FBXW5/FBXL5/VCAN/MIA3/MFGE8/SPSB3/KLHL20	12
													GO:0008625	BP	GO:0008625	extrinsic apoptotic signaling pathway via death domain receptors	5/297	89/18866	0.0132562	0.0132562	0.143131	PEA15/NF1/ARHGEF2/DAB2IP/FEM1B	5
													GO:0003176	BP	GO:0003176	aortic valve development	3/297	32/18866	0.0136738	0.0136738	0.143131	SNAI1/RB1/RBPJ	3
													GO:0034694	BP	GO:0034694	response to prostaglandin	3/297	32/18866	0.0136738	0.0136738	0.143131	YY1/ADCY6/PPP1R9B	3
													GO:0060317	BP	GO:0060317	cardiac epithelial to mesenchymal transition	3/297	32/18866	0.0136738	0.0136738	0.143131	SNAI1/ENG/RBPJ	3
													GO:0061157	BP	GO:0061157	mRNA destabilization	3/297	32/18866	0.0136738	0.0136738	0.143131	METTL14/PUM1/YTHDF2	3
													GO:0006470	BP	GO:0006470	protein dephosphorylation	11/297	323/18866	0.0137451	0.0137451	0.143131	DLC1/PHPT1/PTPRK/MTMR3/MTMR4/PTPN23/PPP1R9B/BOD1L1/TAB1/SBF1/TSC1	11
													GO:0031929	BP	GO:0031929	TOR signaling	6/297	124/18866	0.0137705	0.0137705	0.143131	PIH1D1/RICTOR/LARS1/TSC2/LARP1/TSC1	6
													GO:0046031	BP	GO:0046031	ADP metabolic process	6/297	124/18866	0.0137705	0.0137705	0.143131	HK2/NCOR1/ALDOC/AK1/EP300/PFKP	6
													GO:0048008	BP	GO:0048008	platelet-derived growth factor receptor signaling pathway	4/297	59/18866	0.0139057	0.0139057	0.143131	BCR/SRC/ABL1/ARID5B	4
													GO:0010970	BP	GO:0010970	transport along microtubule	7/297	161/18866	0.0139638	0.0139638	0.143131	PURA/SUN2/FYCO1/MAP1A/KIF3A/ARL8A/BICD2	7
													GO:0009755	BP	GO:0009755	hormone-mediated signaling pathway	8/297	200/18866	0.0141408	0.0141408	0.143131	NCOR1/CREBRF/UBE3A/EP300/RXRB/SRC/RXRA/ZMIZ1	8
													GO:1901888	BP	GO:1901888	regulation of cell junction assembly	8/297	200/18866	0.0141408	0.0141408	0.143131	DLC1/SNAI1/DLG5/PEAK1/SRC/ABL1/AGRN/TSC1	8
													GO:0006979	BP	GO:0006979	response to oxidative stress	14/297	458/18866	0.0141663	0.0141663	0.143131	OXR1/PKD2/PML/PTPRK/ANKZF1/UBE3A/OXSR1/MAPK7/SLC1A1/GGT7/SRC/ABL1/TP53/TSC1	14
													GO:0001838	BP	GO:0001838	embryonic epithelial tube formation	6/297	125/18866	0.0142799	0.0142799	0.143131	DLC1/DEAF1/PLXNB2/TSC2/ABL1/TSC1	6
													GO:0030968	BP	GO:0030968	endoplasmic reticulum unfolded protein response	6/297	125/18866	0.0142799	0.0142799	0.143131	SEC31A/DAB2IP/CREBRF/DCTN1/EP300/KLHDC3	6
													GO:2001236	BP	GO:2001236	regulation of extrinsic apoptotic signaling pathway	7/297	162/18866	0.0144046	0.0144046	0.143131	PEA15/NF1/PML/ARHGEF2/FEM1B/MAPK7/SRC	7
													GO:0001763	BP	GO:0001763	morphogenesis of a branching structure	8/297	201/18866	0.014533	0.014533	0.143131	PKD2/PML/FEM1B/ENG/DLG5/SRC/ABL1/RXRA	8
													GO:0006002	BP	GO:0006002	fructose 6-phosphate metabolic process	2/297	12/18866	0.0146894	0.0146894	0.143131	HK2/PFKP	2
													GO:0038003	BP	GO:0038003	opioid receptor signaling pathway	2/297	12/18866	0.0146894	0.0146894	0.143131	OGFR/PPP1R9B	2
													GO:0042182	BP	GO:0042182	ketone catabolic process	2/297	12/18866	0.0146894	0.0146894	0.143131	HAGH/OXCT1	2
													GO:0045161	BP	GO:0045161	neuronal ion channel clustering	2/297	12/18866	0.0146894	0.0146894	0.143131	AGRN/NFASC	2
													GO:0046185	BP	GO:0046185	aldehyde catabolic process	2/297	12/18866	0.0146894	0.0146894	0.143131	HAGH/ADH5	2
													GO:0060442	BP	GO:0060442	branching involved in prostate gland morphogenesis	2/297	12/18866	0.0146894	0.0146894	0.143131	FEM1B/RXRA	2
													GO:0060742	BP	GO:0060742	epithelial cell differentiation involved in prostate gland development	2/297	12/18866	0.0146894	0.0146894	0.143131	FEM1B/RXRA	2
													GO:1904951	BP	GO:1904951	positive regulation of establishment of protein localization	12/297	370/18866	0.0146931	0.0146931	0.143131	PHPT1/SEC16A/TP53BP2/OXCT1/FRMD4A/APBB1/NPEPPS/PTPN23/CNST/SRC/ARF1/TP53	12
													GO:0035904	BP	GO:0035904	aorta development	4/297	60/18866	0.0147191	0.0147191	0.143131	PKD2/ENG/TAB1/RBPJ	4
													GO:0043388	BP	GO:0043388	positive regulation of DNA binding	4/297	60/18866	0.0147191	0.0147191	0.143131	EDF1/RB1/H1-0/EP300	4
													GO:0043966	BP	GO:0043966	histone H3 acetylation	4/297	60/18866	0.0147191	0.0147191	0.143131	PIH1D1/BRD1/ING4/JADE1	4
													GO:1902883	BP	GO:1902883	negative regulation of response to oxidative stress	4/297	60/18866	0.0147191	0.0147191	0.143131	OXR1/MAPK7/GGT7/TSC1	4
													GO:2000134	BP	GO:2000134	negative regulation of G1/S transition of mitotic cell cycle	6/297	126/18866	0.0148023	0.0148023	0.143131	PKD2/PML/RB1/EP300/TP53/JADE1	6
													GO:0045879	BP	GO:0045879	negative regulation of smoothened signaling pathway	3/297	33/18866	0.0148693	0.0148693	0.143131	MGRN1/RB1/KIF7	3
													GO:0048384	BP	GO:0048384	retinoic acid receptor signaling pathway	3/297	33/18866	0.0148693	0.0148693	0.143131	PML/RXRB/RXRA	3
													GO:0061311	BP	GO:0061311	cell surface receptor signaling pathway involved in heart development	3/297	33/18866	0.0148693	0.0148693	0.143131	SNAI1/NOTCH2/RBPJ	3
													GO:0003170	BP	GO:0003170	heart valve development	4/297	61/18866	0.015562	0.015562	0.143131	SNAI1/RB1/NOTCH2/RBPJ	4
													GO:0007249	BP	GO:0007249	I-kappaB kinase/NF-kappaB signaling	10/297	286/18866	0.0155658	0.0155658	0.143131	NEK6/TRIM13/DAB2IP/AZI2/TRIM8/NFKBIL1/CXXC5/TAB1/ABL1/ANKRD17	10
													GO:0000032	BP	GO:0000032	cell wall mannoprotein biosynthetic process	1/297	1/18866	0.0157426	0.0157426	0.143131	MPI	1
													GO:0001545	BP	GO:0001545	primary ovarian follicle growth	1/297	1/18866	0.0157426	0.0157426	0.143131	SRC	1
													GO:0002332	BP	GO:0002332	transitional stage B cell differentiation	1/297	1/18866	0.0157426	0.0157426	0.143131	ABL1	1
													GO:0002333	BP	GO:0002333	transitional one stage B cell differentiation	1/297	1/18866	0.0157426	0.0157426	0.143131	ABL1	1
													GO:0006056	BP	GO:0006056	mannoprotein metabolic process	1/297	1/18866	0.0157426	0.0157426	0.143131	MPI	1
													GO:0006057	BP	GO:0006057	mannoprotein biosynthetic process	1/297	1/18866	0.0157426	0.0157426	0.143131	MPI	1
													GO:0006185	BP	GO:0006185	dGDP biosynthetic process	1/297	1/18866	0.0157426	0.0157426	0.143131	GUK1	1
													GO:0009956	BP	GO:0009956	radial pattern formation	1/297	1/18866	0.0157426	0.0157426	0.143131	NR2F2	1
													GO:0031506	BP	GO:0031506	cell wall glycoprotein biosynthetic process	1/297	1/18866	0.0157426	0.0157426	0.143131	MPI	1
													GO:0035037	BP	GO:0035037	sperm entry	1/297	1/18866	0.0157426	0.0157426	0.143131	UBE3A	1
													GO:0035971	BP	GO:0035971	peptidyl-histidine dephosphorylation	1/297	1/18866	0.0157426	0.0157426	0.143131	PHPT1	1
													GO:0036179	BP	GO:0036179	osteoclast maturation	1/297	1/18866	0.0157426	0.0157426	0.143131	FAM20C	1
													GO:0036268	BP	GO:0036268	swimming	1/297	1/18866	0.0157426	0.0157426	0.143131	EP300	1
													GO:0042546	BP	GO:0042546	cell wall biogenesis	1/297	1/18866	0.0157426	0.0157426	0.143131	MPI	1
													GO:0044038	BP	GO:0044038	cell wall macromolecule biosynthetic process	1/297	1/18866	0.0157426	0.0157426	0.143131	MPI	1
													GO:0044379	BP	GO:0044379	protein localization to actin cortical patch	1/297	1/18866	0.0157426	0.0157426	0.143131	PPP1R9B	1
													GO:0045175	BP	GO:0045175	basal protein localization	1/297	1/18866	0.0157426	0.0157426	0.143131	ERBIN	1
													GO:0045186	BP	GO:0045186	zonula adherens assembly	1/297	1/18866	0.0157426	0.0157426	0.143131	DLG5	1
													GO:0045887	BP	GO:0045887	positive regulation of synaptic growth at neuromuscular junction	1/297	1/18866	0.0157426	0.0157426	0.143131	AGRN	1
													GO:0046054	BP	GO:0046054	dGMP metabolic process	1/297	1/18866	0.0157426	0.0157426	0.143131	GUK1	1
													GO:0046711	BP	GO:0046711	GDP biosynthetic process	1/297	1/18866	0.0157426	0.0157426	0.143131	GUK1	1
													GO:0050760	BP	GO:0050760	negative regulation of thymidylate synthase biosynthetic process	1/297	1/18866	0.0157426	0.0157426	0.143131	APBB1	1
													GO:0055108	BP	GO:0055108	Golgi to transport vesicle transport	1/297	1/18866	0.0157426	0.0157426	0.143131	ARF1	1
													GO:0060806	BP	GO:0060806	negative regulation of cell differentiation involved in embryonic placenta development	1/297	1/18866	0.0157426	0.0157426	0.143131	SNAI1	1
													GO:0061534	BP	GO:0061534	gamma-aminobutyric acid secretion, neurotransmission	1/297	1/18866	0.0157426	0.0157426	0.143131	NF1	1
													GO:0061611	BP	GO:0061611	mannose to fructose-6-phosphate metabolic process	1/297	1/18866	0.0157426	0.0157426	0.143131	MPI	1
													GO:0061921	BP	GO:0061921	peptidyl-lysine propionylation	1/297	1/18866	0.0157426	0.0157426	0.143131	EP300	1
													GO:0070589	BP	GO:0070589	cellular component macromolecule biosynthetic process	1/297	1/18866	0.0157426	0.0157426	0.143131	MPI	1
													GO:0071464	BP	GO:0071464	cellular response to hydrostatic pressure	1/297	1/18866	0.0157426	0.0157426	0.143131	PKD2	1
													GO:0071802	BP	GO:0071802	negative regulation of podosome assembly	1/297	1/18866	0.0157426	0.0157426	0.143131	ARHGEF2	1
													GO:0072055	BP	GO:0072055	renal cortex development	1/297	1/18866	0.0157426	0.0157426	0.143131	PKD2	1
													GO:0072059	BP	GO:0072059	cortical collecting duct development	1/297	1/18866	0.0157426	0.0157426	0.143131	PKD2	1
													GO:0072214	BP	GO:0072214	metanephric cortex development	1/297	1/18866	0.0157426	0.0157426	0.143131	PKD2	1
													GO:0072219	BP	GO:0072219	metanephric cortical collecting duct development	1/297	1/18866	0.0157426	0.0157426	0.143131	PKD2	1
													GO:0072671	BP	GO:0072671	mitochondria-associated ubiquitin-dependent protein catabolic process	1/297	1/18866	0.0157426	0.0157426	0.143131	ANKZF1	1
													GO:0120012	BP	GO:0120012	intermembrane sphingolipid transfer	1/297	1/18866	0.0157426	0.0157426	0.143131	CERT1	1
													GO:0120093	BP	GO:0120093	regulation of peptidyl-lysine crotonylation	1/297	1/18866	0.0157426	0.0157426	0.143131	CDYL	1
													GO:0120094	BP	GO:0120094	negative regulation of peptidyl-lysine crotonylation	1/297	1/18866	0.0157426	0.0157426	0.143131	CDYL	1
													GO:0140067	BP	GO:0140067	peptidyl-lysine butyrylation	1/297	1/18866	0.0157426	0.0157426	0.143131	EP300	1
													GO:1900170	BP	GO:1900170	negative regulation of glucocorticoid mediated signaling pathway	1/297	1/18866	0.0157426	0.0157426	0.143131	CREBRF	1
													GO:1901189	BP	GO:1901189	positive regulation of ephrin receptor signaling pathway	1/297	1/18866	0.0157426	0.0157426	0.143131	RBPJ	1
													GO:1901297	BP	GO:1901297	positive regulation of canonical Wnt signaling pathway involved in cardiac muscle cell fate commitment	1/297	1/18866	0.0157426	0.0157426	0.143131	RBPJ	1
													GO:1902211	BP	GO:1902211	regulation of prolactin signaling pathway	1/297	1/18866	0.0157426	0.0157426	0.143131	CREBRF	1
													GO:1902213	BP	GO:1902213	positive regulation of prolactin signaling pathway	1/297	1/18866	0.0157426	0.0157426	0.143131	CREBRF	1
													GO:1903119	BP	GO:1903119	protein localization to actin cytoskeleton	1/297	1/18866	0.0157426	0.0157426	0.143131	PPP1R9B	1
													GO:1903387	BP	GO:1903387	positive regulation of homophilic cell adhesion	1/297	1/18866	0.0157426	0.0157426	0.143131	PTPN23	1
													GO:1903712	BP	GO:1903712	cysteine transmembrane transport	1/297	1/18866	0.0157426	0.0157426	0.143131	SLC1A1	1
													GO:1903810	BP	GO:1903810	L-histidine import across plasma membrane	1/297	1/18866	0.0157426	0.0157426	0.143131	SLC7A1	1
													GO:1904370	BP	GO:1904370	regulation of protein localization to actin cortical patch	1/297	1/18866	0.0157426	0.0157426	0.143131	PPP1R9B	1
													GO:1904372	BP	GO:1904372	positive regulation of protein localization to actin cortical patch	1/297	1/18866	0.0157426	0.0157426	0.143131	PPP1R9B	1
													GO:1904531	BP	GO:1904531	positive regulation of actin filament binding	1/297	1/18866	0.0157426	0.0157426	0.143131	ABL1	1
													GO:1904618	BP	GO:1904618	positive regulation of actin binding	1/297	1/18866	0.0157426	0.0157426	0.143131	ABL1	1
													GO:1904784	BP	GO:1904784	NLRP1 inflammasome complex assembly	1/297	1/18866	0.0157426	0.0157426	0.143131	NLRP1	1
													GO:1904895	BP	GO:1904895	ESCRT complex assembly	1/297	1/18866	0.0157426	0.0157426	0.143131	CHMP6	1
													GO:1904902	BP	GO:1904902	ESCRT III complex assembly	1/297	1/18866	0.0157426	0.0157426	0.143131	CHMP6	1
													GO:1905068	BP	GO:1905068	positive regulation of canonical Wnt signaling pathway involved in heart development	1/297	1/18866	0.0157426	0.0157426	0.143131	RBPJ	1
													GO:1905222	BP	GO:1905222	atrioventricular canal morphogenesis	1/297	1/18866	0.0157426	0.0157426	0.143131	ENG	1
													GO:1905528	BP	GO:1905528	positive regulation of Golgi lumen acidification	1/297	1/18866	0.0157426	0.0157426	0.143131	UBE3A	1
													GO:1905794	BP	GO:1905794	response to puromycin	1/297	1/18866	0.0157426	0.0157426	0.143131	XRN1	1
													GO:1905795	BP	GO:1905795	cellular response to puromycin	1/297	1/18866	0.0157426	0.0157426	0.143131	XRN1	1
													GO:1905856	BP	GO:1905856	negative regulation of pentose-phosphate shunt	1/297	1/18866	0.0157426	0.0157426	0.143131	TP53	1
													GO:1990248	BP	GO:1990248	regulation of transcription from RNA polymerase II promoter in response to DNA damage	1/297	1/18866	0.0157426	0.0157426	0.143131	TP53	1
													GO:1990386	BP	GO:1990386	mitotic cleavage furrow ingression	1/297	1/18866	0.0157426	0.0157426	0.143131	ARF1	1
													GO:1990390	BP	GO:1990390	protein K33-linked ubiquitination	1/297	1/18866	0.0157426	0.0157426	0.143131	KLHL20	1
													GO:2000983	BP	GO:2000983	regulation of ATP citrate synthase activity	1/297	1/18866	0.0157426	0.0157426	0.143131	PHPT1	1
													GO:2000984	BP	GO:2000984	negative regulation of ATP citrate synthase activity	1/297	1/18866	0.0157426	0.0157426	0.143131	PHPT1	1
													GO:0018108	BP	GO:0018108	peptidyl-tyrosine phosphorylation	12/297	374/18866	0.0158581	0.0158581	0.143485	ARHGEF2/CHMP6/CLK3/MAP2K1/RICTOR/IGF1R/ABL2/PEAK1/SRC/ABL1/TP53/SH3BP5L	12
													GO:0072089	BP	GO:0072089	stem cell proliferation	6/297	128/18866	0.0158865	0.0158865	0.143485	NF1/ARHGEF2/PLXNB2/TP53/YTHDF2/N4BP2L2	6
													GO:0000082	BP	GO:0000082	G1/S transition of mitotic cell cycle	10/297	287/18866	0.0159116	0.0159116	0.143485	PKD2/PML/RB1/SENP2/EP300/TP53/PIAS1/JADE1/LSM11/ANKRD17	10
													GO:0019076	BP	GO:0019076	viral release from host cell	3/297	34/18866	0.016122	0.016122	0.144204	PML/TRIM13/TRIM8	3
													GO:0035890	BP	GO:0035890	exit from host	3/297	34/18866	0.016122	0.016122	0.144204	PML/TRIM13/TRIM8	3
													GO:0035891	BP	GO:0035891	exit from host cell	3/297	34/18866	0.016122	0.016122	0.144204	PML/TRIM13/TRIM8	3
													GO:0007405	BP	GO:0007405	neuroblast proliferation	4/297	62/18866	0.0164347	0.0164347	0.146335	NF1/ARHGEF2/PLXNB2/TP53	4
													GO:0071482	BP	GO:0071482	cellular response to light stimulus	6/297	129/18866	0.0164488	0.0164488	0.146335	YY1/PTPRK/EP300/POLK/OPN3/TP53	6
													GO:0071383	BP	GO:0071383	cellular response to steroid hormone stimulus	8/297	206/18866	0.0166135	0.0166135	0.147404	NCOR1/CREBRF/UBE3A/EP300/RXRB/SRC/RXRA/ZMIZ1	8
													GO:0010256	BP	GO:0010256	endomembrane system organization	14/297	468/18866	0.0167712	0.0167712	0.148059	NEK6/SEC16A/SEC31A/SUN2/CHMP6/MAP2K1/DCTN1/PDE4DIP/ANXA6/RAB3GAP2/RBSN/SNX33/MIA3/CERT1	14
													GO:0018212	BP	GO:0018212	peptidyl-tyrosine modification	12/297	377/18866	0.0167768	0.0167768	0.148059	ARHGEF2/CHMP6/CLK3/MAP2K1/RICTOR/IGF1R/ABL2/PEAK1/SRC/ABL1/TP53/SH3BP5L	12
													GO:0097193	BP	GO:0097193	intrinsic apoptotic signaling pathway	10/297	290/18866	0.0169831	0.0169831	0.148078	SNAI1/PML/TP53BP2/ARHGEF2/DAB2IP/MAPK7/EP300/SRC/ABL1/TP53	10
													GO:1903725	BP	GO:1903725	regulation of phospholipid metabolic process	5/297	95/18866	0.0171612	0.0171612	0.148078	DAB2IP/MTMR3/MTMR4/SRC/ARF1	5
													GO:0010457	BP	GO:0010457	centriole-centriole cohesion	2/297	13/18866	0.0171816	0.0171816	0.148078	DCTN1/KIF3A	2
													GO:0048505	BP	GO:0048505	regulation of timing of cell differentiation	2/297	13/18866	0.0171816	0.0171816	0.148078	GDPD5/RBPJ	2
													GO:0071027	BP	GO:0071027	nuclear RNA surveillance	2/297	13/18866	0.0171816	0.0171816	0.148078	DXO/XRN1	2
													GO:0071028	BP	GO:0071028	nuclear mRNA surveillance	2/297	13/18866	0.0171816	0.0171816	0.148078	DXO/XRN1	2
													GO:0098974	BP	GO:0098974	postsynaptic actin cytoskeleton organization	2/297	13/18866	0.0171816	0.0171816	0.148078	ARF1/DBN1	2
													GO:0099640	BP	GO:0099640	axo-dendritic protein transport	2/297	13/18866	0.0171816	0.0171816	0.148078	PURA/MAP1A	2
													GO:0106074	BP	GO:0106074	aminoacyl-tRNA metabolism involved in translational fidelity	2/297	13/18866	0.0171816	0.0171816	0.148078	IARS1/LARS1	2
													GO:0003203	BP	GO:0003203	endocardial cushion morphogenesis	3/297	35/18866	0.0174323	0.0174323	0.14869	SNAI1/ENG/RBPJ	3
													GO:0030513	BP	GO:0030513	positive regulation of BMP signaling pathway	3/297	35/18866	0.0174323	0.0174323	0.14869	ENG/NOTCH2/RBPJ	3
													GO:0070536	BP	GO:0070536	protein K63-linked deubiquitination	3/297	35/18866	0.0174323	0.0174323	0.14869	USP20/USP25/BABAM2	3
													GO:1904031	BP	GO:1904031	positive regulation of cyclin-dependent protein kinase activity	3/297	35/18866	0.0174323	0.0174323	0.14869	PKD2/MAPRE3/SRC	3
													GO:0045666	BP	GO:0045666	positive regulation of neuron differentiation	12/297	380/18866	0.0177351	0.0177351	0.150884	BCL6/ARHGEF2/DAB2IP/MAP2K1/ABL2/DLG5/EP300/APBB1/PLXNB2/GDPD5/ARF1/DBN1	12
													GO:1902807	BP	GO:1902807	negative regulation of cell cycle G1/S phase transition	6/297	132/18866	0.0182175	0.0182175	0.154591	PKD2/PML/RB1/EP300/TP53/JADE1	6
													GO:1901991	BP	GO:1901991	negative regulation of mitotic cell cycle phase transition	9/297	251/18866	0.0183106	0.0183106	0.154984	PKD2/PML/TAOK3/FOXN3/RB1/RBX1/EP300/TP53/JADE1	9
													GO:0036473	BP	GO:0036473	cell death in response to oxidative stress	5/297	97/18866	0.0186153	0.0186153	0.15716	OXR1/PML/MAPK7/SLC1A1/TSC1	5
													GO:0031572	BP	GO:0031572	G2 DNA damage checkpoint	3/297	36/18866	0.0188004	0.0188004	0.157409	TAOK3/FOXN3/BABAM2	3
													GO:0034405	BP	GO:0034405	response to fluid shear stress	3/297	36/18866	0.0188004	0.0188004	0.157409	PKD2/MAPK7/SRC	3
													GO:0006165	BP	GO:0006165	nucleoside diphosphate phosphorylation	6/297	133/18866	0.018835	0.018835	0.157409	HK2/NCOR1/ALDOC/AK1/EP300/PFKP	6
													GO:0072175	BP	GO:0072175	epithelial tube formation	6/297	133/18866	0.018835	0.018835	0.157409	DLC1/DEAF1/PLXNB2/TSC2/ABL1/TSC1	6
													GO:0000209	BP	GO:0000209	protein polyubiquitination	11/297	340/18866	0.0193495	0.0193495	0.160779	MGRN1/FBXL20/UBE3A/RBX1/FBXW5/FBXL5/NPEPPS/RNF41/RNF114/MARCHF6/KLHL20	11
													GO:0050714	BP	GO:0050714	positive regulation of protein secretion	7/297	172/18866	0.0193733	0.0193733	0.160779	PHPT1/OXCT1/FRMD4A/APBB1/PTPN23/SRC/ARF1	7
													GO:0051650	BP	GO:0051650	establishment of vesicle localization	8/297	212/18866	0.019384	0.019384	0.160779	SEC16A/SEC31A/FYCO1/TBC1D23/KIF3A/MYO1B/ARF1/SEC24C	8
													GO:0030099	BP	GO:0030099	myeloid cell differentiation	13/297	431/18866	0.0195417	0.0195417	0.16081	FAM20C/NF1/BCL6/PML/FAXDC2/RB1/NOTCH2/EP300/KLF13/SRC/RNF41/BRD1/RBPJ	13
													GO:0019318	BP	GO:0019318	hexose metabolic process	9/297	254/18866	0.0196104	0.0196104	0.16081	HK2/ALDOC/NISCH/EP300/SRC/TP53/INPPL1/PFKP/MPI	9
													GO:0045930	BP	GO:0045930	negative regulation of mitotic cell cycle	11/297	341/18866	0.019725	0.019725	0.16081	PKD2/BCL6/PML/TAOK3/FOXN3/RB1/RBX1/EP300/ABL1/TP53/JADE1	11
													GO:0030948	BP	GO:0030948	negative regulation of vascular endothelial growth factor receptor signaling pathway	2/297	14/18866	0.0198392	0.0198392	0.16081	DAB2IP/EPN2	2
													GO:0035791	BP	GO:0035791	platelet-derived growth factor receptor-beta signaling pathway	2/297	14/18866	0.0198392	0.0198392	0.16081	SRC/ABL1	2
													GO:0038166	BP	GO:0038166	angiotensin-activated signaling pathway	2/297	14/18866	0.0198392	0.0198392	0.16081	AHCYL1/SRC	2
													GO:0040034	BP	GO:0040034	regulation of development, heterochronic	2/297	14/18866	0.0198392	0.0198392	0.16081	GDPD5/RBPJ	2
													GO:0090713	BP	GO:0090713	immunological memory process	2/297	14/18866	0.0198392	0.0198392	0.16081	BCL6/TSC1	2
													GO:1903799	BP	GO:1903799	negative regulation of production of miRNAs involved in gene silencing by miRNA	2/297	14/18866	0.0198392	0.0198392	0.16081	NCOR1/TP53	2
													GO:0051656	BP	GO:0051656	establishment of organelle localization	13/297	432/18866	0.0198736	0.0198736	0.16081	SEC16A/SEC31A/SUN2/ARHGEF2/CHMP6/FYCO1/DCTN1/TBC1D23/KIF3A/MYO1B/ARF1/SEC24C/BICD2	13
													GO:0003158	BP	GO:0003158	endothelium development	6/297	135/18866	0.0201124	0.0201124	0.160932	STARD13/EDF1/NR2F2/ENG/GSTM3/RBPJ	6
													GO:0062207	BP	GO:0062207	regulation of pattern recognition receptor signaling pathway	5/297	99/18866	0.0201484	0.0201484	0.160932	DAB2IP/NFKBIL1/ERBIN/PUM1/ANKRD17	5
													GO:0006296	BP	GO:0006296	nucleotide-excision repair, DNA incision, 5'-to lesion	3/297	37/18866	0.0202262	0.0202262	0.160932	RBX1/POLK/RFC1	3
													GO:0060428	BP	GO:0060428	lung epithelium development	3/297	37/18866	0.0202262	0.0202262	0.160932	MAP2K1/RCN3/RBPJ	3
													GO:0060969	BP	GO:0060969	negative regulation of gene silencing	3/297	37/18866	0.0202262	0.0202262	0.160932	NCOR1/H1-0/TP53	3
													GO:2000785	BP	GO:2000785	regulation of autophagosome assembly	3/297	37/18866	0.0202262	0.0202262	0.160932	MTMR3/RAB3GAP2/RAB5A	3
													GO:0046365	BP	GO:0046365	monosaccharide catabolic process	4/297	66/18866	0.0202291	0.0202291	0.160932	HK2/ALDOC/TP53/PFKP	4
													GO:0006006	BP	GO:0006006	glucose metabolic process	8/297	214/18866	0.0203767	0.0203767	0.161717	HK2/ALDOC/NISCH/EP300/SRC/TP53/INPPL1/PFKP	8
													GO:0051099	BP	GO:0051099	positive regulation of binding	7/297	174/18866	0.0204948	0.0204948	0.162266	MAPRE3/EDF1/GPSM1/RB1/H1-0/EP300/ABL1	7
													GO:0001667	BP	GO:0001667	ameboidal-type cell migration	14/297	481/18866	0.0206874	0.0206874	0.1634	STARD13/NF1/PML/NR2F2/DAB2IP/RIN2/ANXA6/PTPN23/SRC/ABL1/EMC10/MIA3/HDAC5/ARID5B	14
													GO:0061640	BP	GO:0061640	cytoskeleton-dependent cytokinesis	5/297	100/18866	0.020945	0.020945	0.164889	CHMP6/SNX18/ARF1/SNX33/SEPTIN8	5
													GO:0031334	BP	GO:0031334	positive regulation of protein-containing complex assembly	9/297	257/18866	0.0209757	0.0209757	0.164889	PIH1D1/DAB2IP/DCTN1/RICTOR/RBX1/SRC/ARF1/TP53/CDC42EP3	9
													GO:0036498	BP	GO:0036498	IRE1-mediated unfolded protein response	4/297	67/18866	0.0212549	0.0212549	0.166424	SEC31A/DAB2IP/DCTN1/KLHDC3	4
													GO:0071902	BP	GO:0071902	positive regulation of protein serine/threonine kinase activity	11/297	345/18866	0.0212815	0.0212815	0.166424	PEA15/PKD2/MAPRE3/PIH1D1/TAOK3/DAB2IP/MAP2K1/TRAF7/MAP3K10/SRC/TAB1	11
													GO:0007162	BP	GO:0007162	negative regulation of cell adhesion	10/297	301/18866	0.021372	0.021372	0.166424	DLC1/NF1/BCL6/DLG5/MAPK7/PLXNB2/SRC/ABL1/MIA3/YTHDF2	10
													GO:0010632	BP	GO:0010632	regulation of epithelial cell migration	10/297	301/18866	0.021372	0.021372	0.166424	STARD13/NF1/NR2F2/DAB2IP/RIN2/PTPN23/SRC/ABL1/EMC10/HDAC5	10
													GO:0030900	BP	GO:0030900	forebrain development	12/297	391/18866	0.0216039	0.0216039	0.167834	DLC1/NF1/SUN2/NR2F2/DAB2IP/METTL14/GDPD5/PPP1R9B/SRC/TSC1/ZMIZ1/RBPJ	12
													GO:0009225	BP	GO:0009225	nucleotide-sugar metabolic process	3/297	38/18866	0.02171	0.02171	0.168264	UGDH/GUK1/MPI	3
													GO:0044773	BP	GO:0044773	mitotic DNA damage checkpoint	5/297	101/18866	0.0217619	0.0217619	0.168272	PML/TAOK3/FOXN3/EP300/TP53	5
													GO:0010810	BP	GO:0010810	regulation of cell-substrate adhesion	8/297	217/18866	0.0219328	0.0219328	0.169198	DLC1/NF1/BCL6/RIN2/PEAK1/SRC/ABL1/TSC1	8
													GO:0002478	BP	GO:0002478	antigen processing and presentation of exogenous peptide antigen	7/297	177/18866	0.0222607	0.0222607	0.16964	SEC31A/DCTN1/DCTN4/KIF3A/MFSD6/ARF1/SEC24C	7
													GO:0002753	BP	GO:0002753	cytoplasmic pattern recognition receptor signaling pathway	4/297	68/18866	0.022312	0.022312	0.16964	ERBIN/PUM1/TAB1/ANKRD17	4
													GO:0010812	BP	GO:0010812	negative regulation of cell-substrate adhesion	4/297	68/18866	0.022312	0.022312	0.16964	DLC1/NF1/BCL6/SRC	4
													GO:0036294	BP	GO:0036294	cellular response to decreased oxygen levels	8/297	218/18866	0.0224697	0.0224697	0.16964	CPEB4/RBX1/EP300/NPEPPS/SRC/TP53/TSC1/RBPJ	8
													GO:0000079	BP	GO:0000079	regulation of cyclin-dependent protein serine/threonine kinase activity	5/297	102/18866	0.0225993	0.0225993	0.16964	PKD2/MAPRE3/NR2F2/SRC/CCNG2	5
													GO:0032006	BP	GO:0032006	regulation of TOR signaling	5/297	102/18866	0.0225993	0.0225993	0.16964	PIH1D1/RICTOR/LARS1/TSC2/TSC1	5
													GO:0060996	BP	GO:0060996	dendritic spine development	5/297	102/18866	0.0225993	0.0225993	0.16964	UBE3A/DLG5/LZTS3/ARF1/DBN1	5
													GO:0006089	BP	GO:0006089	lactate metabolic process	2/297	15/18866	0.0226564	0.0226564	0.16964	HAGH/TP53	2
													GO:0034349	BP	GO:0034349	glial cell apoptotic process	2/297	15/18866	0.0226564	0.0226564	0.16964	RB1/TP53	2
													GO:0071025	BP	GO:0071025	RNA surveillance	2/297	15/18866	0.0226564	0.0226564	0.16964	DXO/XRN1	2
													GO:0071801	BP	GO:0071801	regulation of podosome assembly	2/297	15/18866	0.0226564	0.0226564	0.16964	ARHGEF2/SRC	2
													GO:0072148	BP	GO:0072148	epithelial cell fate commitment	2/297	15/18866	0.0226564	0.0226564	0.16964	NR2F2/RBPJ	2
													GO:0099188	BP	GO:0099188	postsynaptic cytoskeleton organization	2/297	15/18866	0.0226564	0.0226564	0.16964	ARF1/DBN1	2
													GO:0016601	BP	GO:0016601	Rac protein signal transduction	3/297	39/18866	0.0232518	0.0232518	0.172924	NF1/NISCH/ARHGAP24	3
													GO:0033683	BP	GO:0033683	nucleotide-excision repair, DNA incision	3/297	39/18866	0.0232518	0.0232518	0.172924	RBX1/POLK/RFC1	3
													GO:2000279	BP	GO:2000279	negative regulation of DNA biosynthetic process	3/297	39/18866	0.0232518	0.0232518	0.172924	XRN1/SRC/TP53	3
													GO:0008630	BP	GO:0008630	intrinsic apoptotic signaling pathway in response to DNA damage	5/297	103/18866	0.0234572	0.0234572	0.172967	SNAI1/PML/EP300/ABL1/TP53	5
													GO:0048469	BP	GO:0048469	cell maturation	7/297	179/18866	0.0234949	0.0234949	0.172967	FAM20C/FEM1B/RB1/AGRN/BRD1/YTHDF2/NFASC	7
													GO:0045787	BP	GO:0045787	positive regulation of cell cycle	12/297	396/18866	0.0235559	0.0235559	0.172967	PKD2/MAPRE3/PML/DAB2IP/RB1/EP300/GDPD5/SRC/ABL1/TP53/LSM11/ANKRD17	12
													GO:0070482	BP	GO:0070482	response to oxygen levels	12/297	396/18866	0.0235559	0.0235559	0.172967	NF1/HK2/PML/CPEB4/POLG/RBX1/EP300/NPEPPS/SRC/TP53/TSC1/RBPJ	12
													GO:0009411	BP	GO:0009411	response to UV	6/297	140/18866	0.0235607	0.0235607	0.172967	YY1/PML/PTPRK/EP300/POLK/TP53	6
													GO:0017148	BP	GO:0017148	negative regulation of translation	8/297	220/18866	0.0235711	0.0235711	0.172967	PURA/CPEB4/XRN1/METTL14/PUM1/LARP1/YTHDF2/TSC1	8
													GO:0048608	BP	GO:0048608	reproductive structure development	13/297	443/18866	0.0238103	0.0238103	0.174335	PKD2/SNAI1/NR2F2/MAP2K1/FEM1B/SENP2/UBE3A/NOTCH2/SRC/ARID5B/ARID4B/RXRA/RBPJ	13
													GO:0042176	BP	GO:0042176	regulation of protein catabolic process	12/297	397/18866	0.0239615	0.0239615	0.175055	PML/CHMP6/DAB2IP/FBXL20/USP25/MAP1A/UBE3A/RBX1/FBXL5/RNF41/SNX33/PIAS1	12
													GO:0001933	BP	GO:0001933	negative regulation of protein phosphorylation	13/297	444/18866	0.0241949	0.0241949	0.176371	NF1/CHMP6/TAOK3/NR2F2/DAB2IP/NCOR1/IGF1R/ENG/RB1/TAB1/TSC2/ABL1/SH3BP5L	13
													GO:0030010	BP	GO:0030010	establishment of cell polarity	6/297	141/18866	0.024295	0.024295	0.176711	SIPA1L3/ARHGEF2/DCTN1/RICTOR/FRMD4A/RNF41	6
													GO:0008088	BP	GO:0008088	axo-dendritic transport	4/297	70/18866	0.0245212	0.0245212	0.177269	PURA/MAP1A/KIF3A/ARL8A	4
													GO:0002209	BP	GO:0002209	behavioral defense response	3/297	40/18866	0.0248516	0.0248516	0.177269	DEAF1/FBXL20/EP300	3
													GO:0045746	BP	GO:0045746	negative regulation of Notch signaling pathway	3/297	40/18866	0.0248516	0.0248516	0.177269	BCL6/GDPD5/YTHDF2	3
													GO:0006913	BP	GO:0006913	nucleocytoplasmic transport	11/297	354/18866	0.0251116	0.0251116	0.177269	AHCYL1/NF1/PML/SLU7/UPF2/YTHDC1/FAM53C/TSC2/TP53/RANGAP1/TSC1	11
													GO:0009314	BP	GO:0009314	response to radiation	13/297	447/18866	0.0253765	0.0253765	0.177269	YY1/NF1/PML/POLG/TRIM13/PTPRK/DEAF1/EP300/POLK/BABAM2/OPN3/TP53/PIAS1	13
													GO:0044843	BP	GO:0044843	cell cycle G1/S phase transition	10/297	310/18866	0.0255359	0.0255359	0.177269	PKD2/PML/RB1/SENP2/EP300/TP53/PIAS1/JADE1/LSM11/ANKRD17	10
													GO:0090287	BP	GO:0090287	regulation of cellular response to growth factor stimulus	10/297	310/18866	0.0255359	0.0255359	0.177269	FAM20C/DAB2IP/ENG/NOTCH2/MTMR4/EP300/ABL1/TP53/EPN2/RBPJ	10
													GO:0003222	BP	GO:0003222	ventricular trabecula myocardium morphogenesis	2/297	16/18866	0.0256276	0.0256276	0.177269	ENG/RBPJ	2
													GO:0010225	BP	GO:0010225	response to UV-C	2/297	16/18866	0.0256276	0.0256276	0.177269	YY1/TP53	2
													GO:0017014	BP	GO:0017014	protein nitrosylation	2/297	16/18866	0.0256276	0.0256276	0.177269	OXR1/ADH5	2
													GO:0018119	BP	GO:0018119	peptidyl-cysteine S-nitrosylation	2/297	16/18866	0.0256276	0.0256276	0.177269	OXR1/ADH5	2
													GO:0030397	BP	GO:0030397	membrane disassembly	2/297	16/18866	0.0256276	0.0256276	0.177269	NEK6/DCTN1	2
													GO:0036124	BP	GO:0036124	histone H3-K9 trimethylation	2/297	16/18866	0.0256276	0.0256276	0.177269	PIH1D1/ARID4B	2
													GO:0043981	BP	GO:0043981	histone H4-K5 acetylation	2/297	16/18866	0.0256276	0.0256276	0.177269	ING4/JADE1	2
													GO:0043982	BP	GO:0043982	histone H4-K8 acetylation	2/297	16/18866	0.0256276	0.0256276	0.177269	ING4/JADE1	2
													GO:0048820	BP	GO:0048820	hair follicle maturation	2/297	16/18866	0.0256276	0.0256276	0.177269	NF1/RBPJ	2
													GO:0051081	BP	GO:0051081	nuclear envelope disassembly	2/297	16/18866	0.0256276	0.0256276	0.177269	NEK6/DCTN1	2
													GO:0080009	BP	GO:0080009	mRNA methylation	2/297	16/18866	0.0256276	0.0256276	0.177269	ZC3H13/METTL14	2
													GO:2001224	BP	GO:2001224	positive regulation of neuron migration	2/297	16/18866	0.0256276	0.0256276	0.177269	ARHGEF2/DAB2IP	2
													GO:0006986	BP	GO:0006986	response to unfolded protein	7/297	183/18866	0.0261033	0.0261033	0.177269	SEC31A/DAB2IP/CREBRF/DCTN1/DNAJB4/EP300/KLHDC3	7
													GO:0007051	BP	GO:0007051	spindle organization	7/297	183/18866	0.0261033	0.0261033	0.177269	MAPRE3/NEK6/SUN2/NCOR1/DCTN1/CHD3/KIZ	7
													GO:0043433	BP	GO:0043433	negative regulation of DNA-binding transcription factor activity	7/297	183/18866	0.0261033	0.0261033	0.177269	PKD2/COMMD7/DAB2IP/RB1/NFKBIL1/MAP3K10/ERBIN	7
													GO:0120032	BP	GO:0120032	regulation of plasma membrane bounded cell projection assembly	7/297	183/18866	0.0261033	0.0261033	0.177269	RAB5A/TENM2/TAPT1/AGRN/ARHGAP24/MYO10/CDC42EP3	7
													GO:2001235	BP	GO:2001235	positive regulation of apoptotic signaling pathway	7/297	183/18866	0.0261033	0.0261033	0.177269	PEA15/NF1/PML/TP53BP2/DAB2IP/TRAF7/TP53	7
													GO:0071156	BP	GO:0071156	regulation of cell cycle arrest	5/297	106/18866	0.0261563	0.0261563	0.177269	PKD2/PML/DAB2IP/EP300/TP53	5
													GO:1904029	BP	GO:1904029	regulation of cyclin-dependent protein kinase activity	5/297	106/18866	0.0261563	0.0261563	0.177269	PKD2/MAPRE3/NR2F2/SRC/CCNG2	5
													GO:0051169	BP	GO:0051169	nuclear transport	11/297	357/18866	0.0264933	0.0264933	0.177269	AHCYL1/NF1/PML/SLU7/UPF2/YTHDC1/FAM53C/TSC2/TP53/RANGAP1/TSC1	11
													GO:0038083	BP	GO:0038083	peptidyl-tyrosine autophosphorylation	3/297	41/18866	0.0265092	0.0265092	0.177269	IGF1R/SRC/ABL1	3
													GO:1900117	BP	GO:1900117	regulation of execution phase of apoptosis	3/297	41/18866	0.0265092	0.0265092	0.177269	DLC1/TP53BP2/TP53	3
													GO:0006611	BP	GO:0006611	protein export from nucleus	7/297	184/18866	0.026785	0.026785	0.177269	AHCYL1/SLU7/UPF2/YTHDC1/TP53/RANGAP1/TSC1	7
													GO:0000281	BP	GO:0000281	mitotic cytokinesis	4/297	72/18866	0.026858	0.026858	0.177269	CHMP6/SNX18/ARF1/SNX33	4
													GO:0090305	BP	GO:0090305	nucleic acid phosphodiester bond hydrolysis	10/297	313/18866	0.0270452	0.0270452	0.177269	POLG/NYNRIN/REXO4/DXO/XRN1/EXD3/H1-0/RBX1/POLK/RFC1	10
													GO:0030330	BP	GO:0030330	DNA damage response, signal transduction by p53 class mediator	5/297	107/18866	0.0270983	0.0270983	0.177269	SNAI1/PML/EP300/TP53/ING4	5
													GO:2001020	BP	GO:2001020	regulation of response to DNA damage stimulus	8/297	226/18866	0.0271025	0.0271025	0.177269	SNAI1/PML/FEM1B/FAM168A/APBB1/BABAM2/ABL1/TP53	8
													GO:0038127	BP	GO:0038127	ERBB signaling pathway	6/297	145/18866	0.027385	0.027385	0.177269	CHMP6/DAB2IP/ERBIN/SRC/ABL1/RBPJ	6
													GO:0019884	BP	GO:0019884	antigen processing and presentation of exogenous antigen	7/297	185/18866	0.0274788	0.0274788	0.177269	SEC31A/DCTN1/DCTN4/KIF3A/MFSD6/ARF1/SEC24C	7
													GO:0046488	BP	GO:0046488	phosphatidylinositol metabolic process	7/297	185/18866	0.0274788	0.0274788	0.177269	MTMR3/RAB5A/MTMR4/IP6K1/ARF1/INPPL1/SBF1	7
													GO:0032956	BP	GO:0032956	regulation of actin cytoskeleton organization	11/297	360/18866	0.0279291	0.0279291	0.177269	DLC1/PHPT1/RND3/RICTOR/ABL2/NOTCH2/ARF1/ABL1/DBN1/TSC1/CDC42EP3	11
													GO:0044774	BP	GO:0044774	mitotic DNA integrity checkpoint	5/297	108/18866	0.0280616	0.0280616	0.177269	PML/TAOK3/FOXN3/EP300/TP53	5
													GO:0006283	BP	GO:0006283	transcription-coupled nucleotide-excision repair	4/297	73/18866	0.0280746	0.0280746	0.177269	RBX1/EP300/POLK/RFC1	4
													GO:0072401	BP	GO:0072401	signal transduction involved in DNA integrity checkpoint	4/297	73/18866	0.0280746	0.0280746	0.177269	PML/EP300/BABAM2/TP53	4
													GO:0072422	BP	GO:0072422	signal transduction involved in DNA damage checkpoint	4/297	73/18866	0.0280746	0.0280746	0.177269	PML/EP300/BABAM2/TP53	4
													GO:0090114	BP	GO:0090114	COPII-coated vesicle budding	4/297	73/18866	0.0280746	0.0280746	0.177269	SEC16A/SEC31A/SEC24C/MIA3	4
													GO:0051147	BP	GO:0051147	regulation of muscle cell differentiation	7/297	186/18866	0.0281847	0.0281847	0.177269	YY1/ENG/ABL1/HDAC5/PIAS1/RBPJ/ANKRD17	7
													GO:0034620	BP	GO:0034620	cellular response to unfolded protein	6/297	146/18866	0.0281962	0.0281962	0.177269	SEC31A/DAB2IP/CREBRF/DCTN1/EP300/KLHDC3	6
													GO:0021795	BP	GO:0021795	cerebral cortex cell migration	3/297	42/18866	0.0282247	0.0282247	0.177269	SUN2/DAB2IP/ZMIZ1	3
													GO:0071470	BP	GO:0071470	cellular response to osmotic stress	3/297	42/18866	0.0282247	0.0282247	0.177269	PKD2/ARHGEF2/OXSR1	3
													GO:0006750	BP	GO:0006750	glutathione biosynthetic process	2/297	17/18866	0.0287473	0.0287473	0.177269	HAGH/GGT7	2
													GO:0006978	BP	GO:0006978	DNA damage response, signal transduction by p53 class mediator resulting in transcription of p21 class mediator	2/297	17/18866	0.0287473	0.0287473	0.177269	TP53/ING4	2
													GO:0009048	BP	GO:0009048	dosage compensation by inactivation of X chromosome	2/297	17/18866	0.0287473	0.0287473	0.177269	CDYL/YTHDC1	2
													GO:0014067	BP	GO:0014067	negative regulation of phosphatidylinositol 3-kinase signaling	2/297	17/18866	0.0287473	0.0287473	0.177269	DAB2IP/TSC2	2
													GO:0031065	BP	GO:0031065	positive regulation of histone deacetylation	2/297	17/18866	0.0287473	0.0287473	0.177269	BCL6/TP53	2
													GO:0035020	BP	GO:0035020	regulation of Rac protein signal transduction	2/297	17/18866	0.0287473	0.0287473	0.177269	NF1/ARHGAP24	2
													GO:1904263	BP	GO:1904263	positive regulation of TORC1 signaling	2/297	17/18866	0.0287473	0.0287473	0.177269	PIH1D1/LARS1	2
													GO:1904380	BP	GO:1904380	endoplasmic reticulum mannose trimming	2/297	17/18866	0.0287473	0.0287473	0.177269	TRIM13/MARCHF6	2
													GO:0048762	BP	GO:0048762	mesenchymal cell differentiation	8/297	229/18866	0.0289993	0.0289993	0.177269	SNAI1/DAB2IP/MCRIP1/ENG/ANXA6/DLG5/TAPT1/RBPJ	8
													GO:0050807	BP	GO:0050807	regulation of synapse organization	8/297	229/18866	0.0289993	0.0289993	0.177269	DAB2IP/DCTN1/UBE3A/DLG5/LZTS3/ABL1/DBN1/AGRN	8
													GO:0051648	BP	GO:0051648	vesicle localization	8/297	229/18866	0.0289993	0.0289993	0.177269	SEC16A/SEC31A/FYCO1/TBC1D23/KIF3A/MYO1B/ARF1/SEC24C	8
													GO:0043618	BP	GO:0043618	regulation of transcription from RNA polymerase II promoter in response to stress	5/297	109/18866	0.0290464	0.0290464	0.177269	MAPK7/RBX1/EP300/TP53/RBPJ	5
													GO:0072395	BP	GO:0072395	signal transduction involved in cell cycle checkpoint	4/297	74/18866	0.0293237	0.0293237	0.177269	PML/EP300/BABAM2/TP53	4
													GO:0032008	BP	GO:0032008	positive regulation of TOR signaling	3/297	43/18866	0.0299977	0.0299977	0.177269	PIH1D1/RICTOR/LARS1	3
													GO:0006289	BP	GO:0006289	nucleotide-excision repair	5/297	110/18866	0.0300527	0.0300527	0.177269	RBX1/EP300/POLK/TP53/RFC1	5
													GO:0032271	BP	GO:0032271	regulation of protein polymerization	8/297	231/18866	0.0303136	0.0303136	0.177269	MAPRE3/DCTN1/RICTOR/CAMSAP1/ARF1/ABL1/DBN1/CDC42EP3	8
													GO:0010631	BP	GO:0010631	epithelial cell migration	11/297	365/18866	0.0304457	0.0304457	0.177269	STARD13/NF1/NR2F2/DAB2IP/RIN2/PTPN23/SRC/ABL1/EMC10/MIA3/HDAC5	11
													GO:1900006	BP	GO:1900006	positive regulation of dendrite development	4/297	75/18866	0.0306052	0.0306052	0.177269	DAB2IP/DLG5/ARF1/DBN1	4
													GO:0099111	BP	GO:0099111	microtubule-based transport	7/297	190/18866	0.0311313	0.0311313	0.177269	PURA/SUN2/FYCO1/MAP1A/KIF3A/ARL8A/BICD2	7
													GO:0001300	BP	GO:0001300	chronological cell aging	1/297	2/18866	0.0312382	0.0312382	0.177269	ENG	1
													GO:0001966	BP	GO:0001966	thigmotaxis	1/297	2/18866	0.0312382	0.0312382	0.177269	EP300	1
													GO:0003127	BP	GO:0003127	detection of nodal flow	1/297	2/18866	0.0312382	0.0312382	0.177269	PKD2	1
													GO:0006407	BP	GO:0006407	rRNA export from nucleus	1/297	2/18866	0.0312382	0.0312382	0.177269	TSC1	1
													GO:0006425	BP	GO:0006425	glutaminyl-tRNA aminoacylation	1/297	2/18866	0.0312382	0.0312382	0.177269	LARS1	1
													GO:0006428	BP	GO:0006428	isoleucyl-tRNA aminoacylation	1/297	2/18866	0.0312382	0.0312382	0.177269	IARS1	1
													GO:0006429	BP	GO:0006429	leucyl-tRNA aminoacylation	1/297	2/18866	0.0312382	0.0312382	0.177269	LARS1	1
													GO:0009183	BP	GO:0009183	purine deoxyribonucleoside diphosphate biosynthetic process	1/297	2/18866	0.0312382	0.0312382	0.177269	GUK1	1
													GO:0015819	BP	GO:0015819	lysine transport	1/297	2/18866	0.0312382	0.0312382	0.177269	SLC7A1	1
													GO:0019243	BP	GO:0019243	methylglyoxal catabolic process to D-lactate via S-lactoyl-glutathione	1/297	2/18866	0.0312382	0.0312382	0.177269	HAGH	1
													GO:0021896	BP	GO:0021896	forebrain astrocyte differentiation	1/297	2/18866	0.0312382	0.0312382	0.177269	NF1	1
													GO:0021897	BP	GO:0021897	forebrain astrocyte development	1/297	2/18866	0.0312382	0.0312382	0.177269	NF1	1
													GO:0031022	BP	GO:0031022	nuclear migration along microfilament	1/297	2/18866	0.0312382	0.0312382	0.177269	SUN2	1
													GO:0032764	BP	GO:0032764	negative regulation of mast cell cytokine production	1/297	2/18866	0.0312382	0.0312382	0.177269	BCL6	1
													GO:0034696	BP	GO:0034696	response to prostaglandin F	1/297	2/18866	0.0312382	0.0312382	0.177269	YY1	1
													GO:0035622	BP	GO:0035622	intrahepatic bile duct development	1/297	2/18866	0.0312382	0.0312382	0.177269	NOTCH2	1
													GO:0036090	BP	GO:0036090	cleavage furrow ingression	1/297	2/18866	0.0312382	0.0312382	0.177269	ARF1	1
													GO:0038161	BP	GO:0038161	prolactin signaling pathway	1/297	2/18866	0.0312382	0.0312382	0.177269	CREBRF	1
													GO:0042883	BP	GO:0042883	cysteine transport	1/297	2/18866	0.0312382	0.0312382	0.177269	SLC1A1	1
													GO:0043314	BP	GO:0043314	negative regulation of neutrophil degranulation	1/297	2/18866	0.0312382	0.0312382	0.177269	BCR	1
													GO:0044565	BP	GO:0044565	dendritic cell proliferation	1/297	2/18866	0.0312382	0.0312382	0.177269	AZI2	1
													GO:0045994	BP	GO:0045994	positive regulation of translational initiation by iron	1/297	2/18866	0.0312382	0.0312382	0.177269	RXRA	1
													GO:0050757	BP	GO:0050757	thymidylate synthase biosynthetic process	1/297	2/18866	0.0312382	0.0312382	0.177269	APBB1	1
													GO:0050758	BP	GO:0050758	regulation of thymidylate synthase biosynthetic process	1/297	2/18866	0.0312382	0.0312382	0.177269	APBB1	1
													GO:0051389	BP	GO:0051389	inactivation of MAPKK activity	1/297	2/18866	0.0312382	0.0312382	0.177269	IGF1R	1
													GO:0060816	BP	GO:0060816	random inactivation of X chromosome	1/297	2/18866	0.0312382	0.0312382	0.177269	CDYL	1
													GO:0060844	BP	GO:0060844	arterial endothelial cell fate commitment	1/297	2/18866	0.0312382	0.0312382	0.177269	RBPJ	1
													GO:0060849	BP	GO:0060849	regulation of transcription involved in lymphatic endothelial cell fate commitment	1/297	2/18866	0.0312382	0.0312382	0.177269	NR2F2	1
													GO:0061441	BP	GO:0061441	renal artery morphogenesis	1/297	2/18866	0.0312382	0.0312382	0.177269	PKD2	1
													GO:0061795	BP	GO:0061795	Golgi lumen acidification	1/297	2/18866	0.0312382	0.0312382	0.177269	UBE3A	1
													GO:0072208	BP	GO:0072208	metanephric smooth muscle tissue development	1/297	2/18866	0.0312382	0.0312382	0.177269	PKD2	1
													GO:0072554	BP	GO:0072554	blood vessel lumenization	1/297	2/18866	0.0312382	0.0312382	0.177269	RBPJ	1
													GO:0072752	BP	GO:0072752	cellular response to rapamycin	1/297	2/18866	0.0312382	0.0312382	0.177269	LARP1	1
													GO:0086098	BP	GO:0086098	angiotensin-activated signaling pathway involved in heart process	1/297	2/18866	0.0312382	0.0312382	0.177269	SRC	1
													GO:0090618	BP	GO:0090618	DNA clamp unloading	1/297	2/18866	0.0312382	0.0312382	0.177269	RFC1	1
													GO:0097498	BP	GO:0097498	endothelial tube lumen extension	1/297	2/18866	0.0312382	0.0312382	0.177269	STARD13	1
													GO:0098508	BP	GO:0098508	endothelial to hematopoietic transition	1/297	2/18866	0.0312382	0.0312382	0.177269	YTHDF2	1
													GO:0099642	BP	GO:0099642	retrograde axonal protein transport	1/297	2/18866	0.0312382	0.0312382	0.177269	MAP1A	1
													GO:1900110	BP	GO:1900110	negative regulation of histone H3-K9 dimethylation	1/297	2/18866	0.0312382	0.0312382	0.177269	PIH1D1	1
													GO:1900169	BP	GO:1900169	regulation of glucocorticoid mediated signaling pathway	1/297	2/18866	0.0312382	0.0312382	0.177269	CREBRF	1
													GO:1900275	BP	GO:1900275	negative regulation of phospholipase C activity	1/297	2/18866	0.0312382	0.0312382	0.177269	ABL1	1
													GO:1901187	BP	GO:1901187	regulation of ephrin receptor signaling pathway	1/297	2/18866	0.0312382	0.0312382	0.177269	RBPJ	1
													GO:1902824	BP	GO:1902824	positive regulation of late endosome to lysosome transport	1/297	2/18866	0.0312382	0.0312382	0.177269	ARF1	1
													GO:1903031	BP	GO:1903031	regulation of microtubule plus-end binding	1/297	2/18866	0.0312382	0.0312382	0.177269	MAPRE3	1
													GO:1903033	BP	GO:1903033	positive regulation of microtubule plus-end binding	1/297	2/18866	0.0312382	0.0312382	0.177269	MAPRE3	1
													GO:1903337	BP	GO:1903337	positive regulation of vacuolar transport	1/297	2/18866	0.0312382	0.0312382	0.177269	ARF1	1
													GO:1903393	BP	GO:1903393	positive regulation of adherens junction organization	1/297	2/18866	0.0312382	0.0312382	0.177269	PTPN23	1
													GO:1903464	BP	GO:1903464	negative regulation of mitotic cell cycle DNA replication	1/297	2/18866	0.0312382	0.0312382	0.177269	BCL6	1
													GO:1903537	BP	GO:1903537	meiotic cell cycle process involved in oocyte maturation	1/297	2/18866	0.0312382	0.0312382	0.177269	YTHDF2	1
													GO:1903538	BP	GO:1903538	regulation of meiotic cell cycle process involved in oocyte maturation	1/297	2/18866	0.0312382	0.0312382	0.177269	YTHDF2	1
													GO:1904028	BP	GO:1904028	positive regulation of collagen fibril organization	1/297	2/18866	0.0312382	0.0312382	0.177269	RB1	1
													GO:1904373	BP	GO:1904373	response to kainic acid	1/297	2/18866	0.0312382	0.0312382	0.177269	PPP1R9B	1
													GO:1904529	BP	GO:1904529	regulation of actin filament binding	1/297	2/18866	0.0312382	0.0312382	0.177269	ABL1	1
													GO:1904562	BP	GO:1904562	phosphatidylinositol 5-phosphate metabolic process	1/297	2/18866	0.0312382	0.0312382	0.177269	MTMR3	1
													GO:1905051	BP	GO:1905051	regulation of base-excision repair	1/297	2/18866	0.0312382	0.0312382	0.177269	FAM168A	1
													GO:1905053	BP	GO:1905053	positive regulation of base-excision repair	1/297	2/18866	0.0312382	0.0312382	0.177269	FAM168A	1
													GO:1905526	BP	GO:1905526	regulation of Golgi lumen acidification	1/297	2/18866	0.0312382	0.0312382	0.177269	UBE3A	1
													GO:2000386	BP	GO:2000386	positive regulation of ovarian follicle development	1/297	2/18866	0.0312382	0.0312382	0.177269	SRC	1
													GO:2000474	BP	GO:2000474	regulation of opioid receptor signaling pathway	1/297	2/18866	0.0312382	0.0312382	0.177269	PPP1R9B	1
													GO:0007034	BP	GO:0007034	vacuolar transport	6/297	150/18866	0.0315993	0.0315993	0.177269	MGRN1/CHMP6/RBSN/VPS39/ARF1/MON1A	6
													GO:0021575	BP	GO:0021575	hindbrain morphogenesis	3/297	44/18866	0.0318283	0.0318283	0.177269	DLC1/MAP2K1/ABL1	3
													GO:0035329	BP	GO:0035329	hippo signaling	3/297	44/18866	0.0318283	0.0318283	0.177269	SCHIP1/DLG5/MOB1B	3
													GO:0060999	BP	GO:0060999	positive regulation of dendritic spine development	3/297	44/18866	0.0318283	0.0318283	0.177269	DLG5/ARF1/DBN1	3
													GO:0097028	BP	GO:0097028	dendritic cell differentiation	3/297	44/18866	0.0318283	0.0318283	0.177269	AZI2/NOTCH2/RBPJ	3
													GO:0034504	BP	GO:0034504	protein localization to nucleus	9/297	277/18866	0.0318725	0.0318725	0.177269	NF1/PML/SUN2/TRIM8/SRC/FAM53C/TSC2/TP53/RANGAP1	9
													GO:0010821	BP	GO:0010821	regulation of mitochondrion organization	7/297	191/18866	0.031899	0.031899	0.177269	HK2/TP53BP2/EP300/NPEPPS/RNF41/TSC2/TP53	7
													GO:0008306	BP	GO:0008306	associative learning	4/297	76/18866	0.0319193	0.0319193	0.177269	NF1/DEAF1/MAP1A/PIAS1	4
													GO:0007221	BP	GO:0007221	positive regulation of transcription of Notch receptor target	2/297	18/18866	0.0320102	0.0320102	0.177269	EP300/RBPJ	2
													GO:0032780	BP	GO:0032780	negative regulation of ATPase activity	2/297	18/18866	0.0320102	0.0320102	0.177269	TP53/TSC1	2
													GO:0034199	BP	GO:0034199	activation of protein kinase A activity	2/297	18/18866	0.0320102	0.0320102	0.177269	PRRC1/ADCY6	2
													GO:0035330	BP	GO:0035330	regulation of hippo signaling	2/297	18/18866	0.0320102	0.0320102	0.177269	SCHIP1/DLG5	2
													GO:0035372	BP	GO:0035372	protein localization to microtubule	2/297	18/18866	0.0320102	0.0320102	0.177269	MAPRE3/MAP1A	2
													GO:0042772	BP	GO:0042772	DNA damage response, signal transduction resulting in transcription	2/297	18/18866	0.0320102	0.0320102	0.177269	TP53/ING4	2
													GO:0043011	BP	GO:0043011	myeloid dendritic cell differentiation	2/297	18/18866	0.0320102	0.0320102	0.177269	NOTCH2/RBPJ	2
													GO:0051895	BP	GO:0051895	negative regulation of focal adhesion assembly	2/297	18/18866	0.0320102	0.0320102	0.177269	DLC1/SRC	2
													GO:0150118	BP	GO:0150118	negative regulation of cell-substrate junction organization	2/297	18/18866	0.0320102	0.0320102	0.177269	DLC1/SRC	2
													GO:0090132	BP	GO:0090132	epithelium migration	11/297	368/18866	0.0320313	0.0320313	0.177269	STARD13/NF1/NR2F2/DAB2IP/RIN2/PTPN23/SRC/ABL1/EMC10/MIA3/HDAC5	11
													GO:0006261	BP	GO:0006261	DNA-dependent DNA replication	6/297	151/18866	0.0324901	0.0324901	0.179508	BCL6/PURA/POLG/SENP2/BOD1L1/RFC1	6
													GO:0071453	BP	GO:0071453	cellular response to oxygen levels	8/297	235/18866	0.0330639	0.0330639	0.18173	CPEB4/RBX1/EP300/NPEPPS/SRC/TP53/TSC1/RBPJ	8
													GO:0007422	BP	GO:0007422	peripheral nervous system development	4/297	77/18866	0.033266	0.033266	0.18173	NF1/NAB1/GSTM3/NFASC	4
													GO:0046785	BP	GO:0046785	microtubule polymerization	4/297	77/18866	0.033266	0.033266	0.18173	MAPRE3/DCTN1/CAMSAP1/ABL1	4
													GO:0060411	BP	GO:0060411	cardiac septum morphogenesis	4/297	77/18866	0.033266	0.033266	0.18173	ENG/NOTCH2/TP53/RBPJ	4
													GO:0061418	BP	GO:0061418	regulation of transcription from RNA polymerase II promoter in response to hypoxia	4/297	77/18866	0.033266	0.033266	0.18173	RBX1/EP300/TP53/RBPJ	4
													GO:0001837	BP	GO:0001837	epithelial to mesenchymal transition	6/297	152/18866	0.033397	0.033397	0.18173	SNAI1/DAB2IP/MCRIP1/ENG/DLG5/RBPJ	6
													GO:0006090	BP	GO:0006090	pyruvate metabolic process	6/297	152/18866	0.033397	0.033397	0.18173	HK2/HAGH/NCOR1/ALDOC/EP300/PFKP	6
													GO:0002793	BP	GO:0002793	positive regulation of peptide secretion	7/297	193/18866	0.0334723	0.0334723	0.18173	PHPT1/OXCT1/FRMD4A/APBB1/PTPN23/SRC/ARF1	7
													GO:0036293	BP	GO:0036293	response to decreased oxygen levels	11/297	371/18866	0.0336748	0.0336748	0.18173	NF1/HK2/PML/CPEB4/RBX1/EP300/NPEPPS/SRC/TP53/TSC1/RBPJ	11
													GO:0003197	BP	GO:0003197	endocardial cushion development	3/297	45/18866	0.033716	0.033716	0.18173	SNAI1/ENG/RBPJ	3
													GO:0014047	BP	GO:0014047	glutamate secretion	3/297	45/18866	0.033716	0.033716	0.18173	NF1/SLC1A1/PPFIA4	3
													GO:0042771	BP	GO:0042771	intrinsic apoptotic signaling pathway in response to DNA damage by p53 class mediator	3/297	45/18866	0.033716	0.033716	0.18173	PML/EP300/TP53	3
													GO:0046839	BP	GO:0046839	phospholipid dephosphorylation	3/297	45/18866	0.033716	0.033716	0.18173	MTMR3/MTMR4/INPPL1	3
													GO:0090311	BP	GO:0090311	regulation of protein deacetylation	3/297	45/18866	0.033716	0.033716	0.18173	BCL6/EP300/TP53	3
													GO:2001222	BP	GO:2001222	regulation of neuron migration	3/297	45/18866	0.033716	0.033716	0.18173	ARHGEF2/DAB2IP/PLXNB2	3
													GO:0048002	BP	GO:0048002	antigen processing and presentation of peptide antigen	7/297	194/18866	0.034278	0.034278	0.184087	SEC31A/DCTN1/DCTN4/KIF3A/MFSD6/ARF1/SEC24C	7
													GO:0003279	BP	GO:0003279	cardiac septum development	5/297	114/18866	0.0342965	0.0342965	0.184087	ENG/NOTCH2/TAB1/TP53/RBPJ	5
													GO:0001678	BP	GO:0001678	cellular glucose homeostasis	6/297	153/18866	0.0343202	0.0343202	0.184087	PIH1D1/HK2/PHPT1/POLG/OXCT1/IGF1R	6
													GO:0030433	BP	GO:0030433	ubiquitin-dependent ERAD pathway	4/297	78/18866	0.0346455	0.0346455	0.184853	TRIM13/ANKZF1/MARCHF6/DNAJC18	4
													GO:0072332	BP	GO:0072332	intrinsic apoptotic signaling pathway by p53 class mediator	4/297	78/18866	0.0346455	0.0346455	0.184853	PML/TP53BP2/EP300/TP53	4
													GO:0043487	BP	GO:0043487	regulation of RNA stability	7/297	195/18866	0.0350966	0.0350966	0.184853	DXO/XRN1/METTL14/PUM1/THRAP3/LARP1/YTHDF2	7
													GO:0010594	BP	GO:0010594	regulation of endothelial cell migration	8/297	238/18866	0.035235	0.035235	0.184853	STARD13/NF1/NR2F2/DAB2IP/RIN2/ABL1/EMC10/HDAC5	8
													GO:0034249	BP	GO:0034249	negative regulation of cellular amide metabolic process	8/297	238/18866	0.035235	0.035235	0.184853	PURA/CPEB4/XRN1/METTL14/PUM1/LARP1/YTHDF2/TSC1	8
													GO:0014065	BP	GO:0014065	phosphatidylinositol 3-kinase signaling	6/297	154/18866	0.0352598	0.0352598	0.184853	NF1/DAB2IP/IGF1R/UBE3A/SRC/TSC2	6
													GO:0090130	BP	GO:0090130	tissue migration	11/297	374/18866	0.0353773	0.0353773	0.184853	STARD13/NF1/NR2F2/DAB2IP/RIN2/PTPN23/SRC/ABL1/EMC10/MIA3/HDAC5	11
													GO:0003159	BP	GO:0003159	morphogenesis of an endothelium	2/297	19/18866	0.0354108	0.0354108	0.184853	STARD13/RBPJ	2
													GO:0007549	BP	GO:0007549	dosage compensation	2/297	19/18866	0.0354108	0.0354108	0.184853	CDYL/YTHDC1	2
													GO:0019184	BP	GO:0019184	nonribosomal peptide biosynthetic process	2/297	19/18866	0.0354108	0.0354108	0.184853	HAGH/GGT7	2
													GO:0039535	BP	GO:0039535	regulation of RIG-I signaling pathway	2/297	19/18866	0.0354108	0.0354108	0.184853	PUM1/ANKRD17	2
													GO:0061154	BP	GO:0061154	endothelial tube morphogenesis	2/297	19/18866	0.0354108	0.0354108	0.184853	STARD13/RBPJ	2
													GO:0071800	BP	GO:0071800	podosome assembly	2/297	19/18866	0.0354108	0.0354108	0.184853	ARHGEF2/SRC	2
													GO:2000010	BP	GO:2000010	positive regulation of protein localization to cell surface	2/297	19/18866	0.0354108	0.0354108	0.184853	MAP1A/SNX33	2
													GO:2000647	BP	GO:2000647	negative regulation of stem cell proliferation	2/297	19/18866	0.0354108	0.0354108	0.184853	NF1/TP53	2
													GO:0006096	BP	GO:0006096	glycolytic process	5/297	115/18866	0.0354125	0.0354125	0.184853	HK2/NCOR1/ALDOC/EP300/PFKP	5
													GO:0043620	BP	GO:0043620	regulation of DNA-templated transcription in response to stress	5/297	115/18866	0.0354125	0.0354125	0.184853	MAPK7/RBX1/EP300/TP53/RBPJ	5
													GO:0007019	BP	GO:0007019	microtubule depolymerization	3/297	46/18866	0.0356607	0.0356607	0.185563	ARHGEF2/MAP1A/CAMSAP1	3
													GO:0038202	BP	GO:0038202	TORC1 signaling	3/297	46/18866	0.0356607	0.0356607	0.185563	PIH1D1/LARS1/LARP1	3
													GO:0000422	BP	GO:0000422	autophagy of mitochondrion	4/297	79/18866	0.0360578	0.0360578	0.186457	HK2/RNF41/TSC2/TP53	4
													GO:0006446	BP	GO:0006446	regulation of translational initiation	4/297	79/18866	0.0360578	0.0360578	0.186457	MIF4GD/LARP1/YTHDF2/RXRA	4
													GO:0043462	BP	GO:0043462	regulation of ATPase activity	4/297	79/18866	0.0360578	0.0360578	0.186457	DNAJC1/DNAJB4/TP53/TSC1	4
													GO:0061726	BP	GO:0061726	mitochondrion disassembly	4/297	79/18866	0.0360578	0.0360578	0.186457	HK2/RNF41/TSC2/TP53	4
													GO:0048754	BP	GO:0048754	branching morphogenesis of an epithelial tube	6/297	155/18866	0.0362158	0.0362158	0.18669	PKD2/PML/ENG/DLG5/SRC/ABL1	6
													GO:0050773	BP	GO:0050773	regulation of dendrite development	6/297	155/18866	0.0362158	0.0362158	0.18669	DAB2IP/UBE3A/DLG5/LZTS3/ARF1/DBN1	6
													GO:0006757	BP	GO:0006757	ATP generation from ADP	5/297	116/18866	0.0365507	0.0365507	0.187541	HK2/NCOR1/ALDOC/EP300/PFKP	5
													GO:0030518	BP	GO:0030518	intracellular steroid hormone receptor signaling pathway	5/297	116/18866	0.0365507	0.0365507	0.187541	NCOR1/UBE3A/EP300/SRC/ZMIZ1	5
													GO:0032392	BP	GO:0032392	DNA geometric change	5/297	116/18866	0.0365507	0.0365507	0.187541	CHD2/PURA/RBX1/CHD3/TP53	5
													GO:0032886	BP	GO:0032886	regulation of microtubule-based process	8/297	240/18866	0.0367349	0.0367349	0.187903	MAPRE3/ARHGEF2/DCTN1/MAP1A/FBXW5/CAMSAP1/ABL1/BICD2	8
													GO:0050803	BP	GO:0050803	regulation of synapse structure or activity	8/297	240/18866	0.0367349	0.0367349	0.187903	DAB2IP/DCTN1/UBE3A/DLG5/LZTS3/ABL1/DBN1/AGRN	8
													GO:0008360	BP	GO:0008360	regulation of cell shape	6/297	156/18866	0.0371883	0.0371883	0.189672	DLC1/RND3/PLXNB2/ATP10A/MYO10/CDC42EP3	6
													GO:0071214	BP	GO:0071214	cellular response to abiotic stimulus	10/297	331/18866	0.0374607	0.0374607	0.189672	PKD2/YY1/ARHGEF2/PTPRK/ENG/OXSR1/EP300/POLK/OPN3/TP53	10
													GO:0104004	BP	GO:0104004	cellular response to environmental stimulus	10/297	331/18866	0.0374607	0.0374607	0.189672	PKD2/YY1/ARHGEF2/PTPRK/ENG/OXSR1/EP300/POLK/OPN3/TP53	10
													GO:0051346	BP	GO:0051346	negative regulation of hydrolase activity	13/297	473/18866	0.0374633	0.0374633	0.189672	PIH1D1/DAB2IP/GPSM1/RASA4/MAPK7/CNST/PPP1R9B/BOD1L1/SRC/ABL1/TP53/MARF1/TSC1	13
													GO:0032204	BP	GO:0032204	regulation of telomere maintenance	4/297	80/18866	0.037503	0.037503	0.189672	PML/YLPM1/XRN1/SRC	4
													GO:0008542	BP	GO:0008542	visual learning	3/297	47/18866	0.037662	0.037662	0.189672	NF1/DEAF1/PIAS1	3
													GO:0042551	BP	GO:0042551	neuron maturation	3/297	47/18866	0.037662	0.037662	0.189672	RB1/AGRN/NFASC	3
													GO:0044088	BP	GO:0044088	regulation of vacuole organization	3/297	47/18866	0.037662	0.037662	0.189672	MTMR3/RAB3GAP2/RAB5A	3
													GO:0051150	BP	GO:0051150	regulation of smooth muscle cell differentiation	3/297	47/18866	0.037662	0.037662	0.189672	ENG/PIAS1/ANKRD17	3
													GO:0120163	BP	GO:0120163	negative regulation of cold-induced thermogenesis	3/297	47/18866	0.037662	0.037662	0.189672	RB1/IP6K1/RBPJ	3
													GO:0045446	BP	GO:0045446	endothelial cell differentiation	5/297	117/18866	0.0377112	0.0377112	0.189672	EDF1/NR2F2/ENG/GSTM3/RBPJ	5
													GO:0043542	BP	GO:0043542	endothelial cell migration	9/297	286/18866	0.0378707	0.0378707	0.190186	STARD13/NF1/NR2F2/DAB2IP/RIN2/ABL1/EMC10/MIA3/HDAC5	9
													GO:0006450	BP	GO:0006450	regulation of translational fidelity	2/297	20/18866	0.0389442	0.0389442	0.19458	IARS1/LARS1	2
													GO:0032211	BP	GO:0032211	negative regulation of telomere maintenance via telomerase	2/297	20/18866	0.0389442	0.0389442	0.19458	XRN1/SRC	2
													GO:0060965	BP	GO:0060965	negative regulation of gene silencing by miRNA	2/297	20/18866	0.0389442	0.0389442	0.19458	NCOR1/TP53	2
													GO:0048194	BP	GO:0048194	Golgi vesicle budding	4/297	81/18866	0.0389811	0.0389811	0.19458	SEC16A/SEC31A/SEC24C/MIA3	4
													GO:0050657	BP	GO:0050657	nucleic acid transport	7/297	200/18866	0.0393835	0.0393835	0.195998	PURA/SLU7/SENP2/UPF2/YTHDC1/BICD2/TSC1	7
													GO:0050658	BP	GO:0050658	RNA transport	7/297	200/18866	0.0393835	0.0393835	0.195998	PURA/SLU7/SENP2/UPF2/YTHDC1/BICD2/TSC1	7
													GO:0008089	BP	GO:0008089	anterograde axonal transport	3/297	48/18866	0.0397196	0.0397196	0.196196	MAP1A/KIF3A/ARL8A	3
													GO:0031952	BP	GO:0031952	regulation of protein autophosphorylation	3/297	48/18866	0.0397196	0.0397196	0.196196	ENG/SRC/MOB1B	3
													GO:0055010	BP	GO:0055010	ventricular cardiac muscle tissue morphogenesis	3/297	48/18866	0.0397196	0.0397196	0.196196	ENG/RXRA/RBPJ	3
													GO:0060324	BP	GO:0060324	face development	3/297	48/18866	0.0397196	0.0397196	0.196196	MAP2K1/EP300/ARID5B	3
													GO:0061001	BP	GO:0061001	regulation of dendritic spine morphogenesis	3/297	48/18866	0.0397196	0.0397196	0.196196	UBE3A/LZTS3/DBN1	3
													GO:0016573	BP	GO:0016573	histone acetylation	6/297	159/18866	0.0402055	0.0402055	0.196249	PIH1D1/EP300/APBB1/BRD1/ING4/JADE1	6
													GO:0016925	BP	GO:0016925	protein sumoylation	4/297	82/18866	0.040492	0.040492	0.196249	SENP2/PIAS1/RANGAP1/ZMIZ1	4
													GO:0010976	BP	GO:0010976	positive regulation of neuron projection development	9/297	290/18866	0.0407688	0.0407688	0.196249	DAB2IP/MAP2K1/ABL2/DLG5/EP300/APBB1/PLXNB2/ARF1/DBN1	9
													GO:0060485	BP	GO:0060485	mesenchyme development	9/297	290/18866	0.0407688	0.0407688	0.196249	PKD2/SNAI1/DAB2IP/MCRIP1/ENG/ANXA6/DLG5/TAPT1/RBPJ	9
													GO:0010171	BP	GO:0010171	body morphogenesis	3/297	49/18866	0.0418331	0.0418331	0.196249	EP300/ARID5B/ZNF281	3
													GO:0030850	BP	GO:0030850	prostate gland development	3/297	49/18866	0.0418331	0.0418331	0.196249	FEM1B/UBE3A/RXRA	3
													GO:0042149	BP	GO:0042149	cellular response to glucose starvation	3/297	49/18866	0.0418331	0.0418331	0.196249	CPEB4/MTMR3/TP53	3
													GO:0060711	BP	GO:0060711	labyrinthine layer development	3/297	49/18866	0.0418331	0.0418331	0.196249	MAP2K1/SENP2/RBPJ	3
													GO:0048644	BP	GO:0048644	muscle organ morphogenesis	4/297	83/18866	0.0420359	0.0420359	0.196249	ENG/ARID5B/RXRA/RBPJ	4
													GO:0051236	BP	GO:0051236	establishment of RNA localization	7/297	203/18866	0.0421132	0.0421132	0.196249	PURA/SLU7/SENP2/UPF2/YTHDC1/BICD2/TSC1	7
													GO:1903829	BP	GO:1903829	positive regulation of cellular protein localization	10/297	338/18866	0.0421745	0.0421745	0.196249	SEC16A/TP53BP2/MAP1A/TRIM8/NPEPPS/CNST/PPP1R9B/SRC/TP53/SNX33	10
													GO:0016358	BP	GO:0016358	dendrite development	8/297	247/18866	0.0423216	0.0423216	0.196249	DAB2IP/MAP1A/UBE3A/DLG5/LZTS3/PPP1R9B/ARF1/DBN1	8
													GO:0002065	BP	GO:0002065	columnar/cuboidal epithelial cell differentiation	5/297	121/18866	0.0425776	0.0425776	0.196249	FAM20C/SRC/ABL1/RXRA/RBPJ	5
													GO:0003177	BP	GO:0003177	pulmonary valve development	2/297	21/18866	0.0426054	0.0426054	0.196249	NOTCH2/RBPJ	2
													GO:0036507	BP	GO:0036507	protein demannosylation	2/297	21/18866	0.0426054	0.0426054	0.196249	TRIM13/MARCHF6	2
													GO:0036508	BP	GO:0036508	protein alpha-1,2-demannosylation	2/297	21/18866	0.0426054	0.0426054	0.196249	TRIM13/MARCHF6	2
													GO:0042276	BP	GO:0042276	error-prone translesion synthesis	2/297	21/18866	0.0426054	0.0426054	0.196249	POLK/RFC1	2
													GO:0046823	BP	GO:0046823	negative regulation of nucleocytoplasmic transport	2/297	21/18866	0.0426054	0.0426054	0.196249	NF1/RANGAP1	2
													GO:0090312	BP	GO:0090312	positive regulation of protein deacetylation	2/297	21/18866	0.0426054	0.0426054	0.196249	BCL6/TP53	2
													GO:0099515	BP	GO:0099515	actin filament-based transport	2/297	21/18866	0.0426054	0.0426054	0.196249	SUN2/MYO1B	2
													GO:1903204	BP	GO:1903204	negative regulation of oxidative stress-induced neuron death	2/297	21/18866	0.0426054	0.0426054	0.196249	OXR1/TSC1	2
													GO:0034329	BP	GO:0034329	cell junction assembly	12/297	434/18866	0.0428424	0.0428424	0.196249	DLC1/BCR/SNAI1/PTPRK/DLG5/PLXNB2/PEAK1/SRC/ABL1/AGRN/TSC1/NFASC	12
													GO:0051168	BP	GO:0051168	nuclear export	7/297	204/18866	0.0430497	0.0430497	0.196249	AHCYL1/SLU7/UPF2/YTHDC1/TP53/RANGAP1/TSC1	7
													GO:1903708	BP	GO:1903708	positive regulation of hemopoiesis	7/297	204/18866	0.0430497	0.0430497	0.196249	BCL6/FAXDC2/RB1/NOTCH2/BRD1/N4BP2L2/ZMIZ1	7
													GO:0042326	BP	GO:0042326	negative regulation of phosphorylation	13/297	484/18866	0.0436473	0.0436473	0.196249	NF1/CHMP6/TAOK3/NR2F2/DAB2IP/NCOR1/IGF1R/ENG/RB1/TAB1/TSC2/ABL1/SH3BP5L	13
													GO:0042752	BP	GO:0042752	regulation of circadian rhythm	5/297	122/18866	0.0438506	0.0438506	0.196249	PML/UBE3A/OPN3/TP53/THRAP3	5
													GO:0043244	BP	GO:0043244	regulation of protein-containing complex disassembly	5/297	122/18866	0.0438506	0.0438506	0.196249	ARHGEF2/FYCO1/IGF1R/MAP1A/CAMSAP1	5
													GO:0031648	BP	GO:0031648	protein destabilization	3/297	50/18866	0.0440022	0.0440022	0.196249	SENP2/EP300/SRC	3
													GO:0006888	BP	GO:0006888	endoplasmic reticulum to Golgi vesicle-mediated transport	7/297	206/18866	0.0449629	0.0449629	0.196249	SEC16A/SEC31A/DCTN1/DCTN4/ARF1/SEC24C/MIA3	7
													GO:0043405	BP	GO:0043405	regulation of MAP kinase activity	10/297	342/18866	0.0450428	0.0450428	0.196249	PEA15/NF1/TAOK3/DAB2IP/MAP2K1/IGF1R/TRAF7/MAP3K10/SRC/TAB1	10
													GO:0007173	BP	GO:0007173	epidermal growth factor receptor signaling pathway	5/297	123/18866	0.0451462	0.0451462	0.196249	CHMP6/DAB2IP/ERBIN/SRC/ABL1	5
													GO:0072384	BP	GO:0072384	organelle transport along microtubule	4/297	85/18866	0.0452224	0.0452224	0.196249	SUN2/FYCO1/KIF3A/BICD2	4
													GO:0005996	BP	GO:0005996	monosaccharide metabolic process	9/297	296/18866	0.0453919	0.0453919	0.196249	HK2/ALDOC/NISCH/EP300/SRC/TP53/INPPL1/PFKP/MPI	9
													GO:0008380	BP	GO:0008380	RNA splicing	13/297	487/18866	0.0454512	0.0454512	0.196249	CLK3/DDX41/SLU7/ZC3H13/METTL14/PRPF6/MFAP1/WBP4/YTHDC1/PPP1R9B/GRSF1/THRAP3/SNRNP35	13
													GO:0018393	BP	GO:0018393	internal peptidyl-lysine acetylation	6/297	164/18866	0.0455704	0.0455704	0.196249	PIH1D1/EP300/APBB1/BRD1/ING4/JADE1	6
													GO:0045912	BP	GO:0045912	negative regulation of carbohydrate metabolic process	3/297	51/18866	0.0462263	0.0462263	0.196249	NCOR1/EP300/TP53	3
													GO:0039531	BP	GO:0039531	regulation of viral-induced cytoplasmic pattern recognition receptor signaling pathway	2/297	22/18866	0.0463894	0.0463894	0.196249	PUM1/ANKRD17	2
													GO:0051152	BP	GO:0051152	positive regulation of smooth muscle cell differentiation	2/297	22/18866	0.0463894	0.0463894	0.196249	ENG/PIAS1	2
													GO:0060972	BP	GO:0060972	left/right pattern formation	2/297	22/18866	0.0463894	0.0463894	0.196249	SNAI1/NOTCH2	2
													GO:2000114	BP	GO:2000114	regulation of establishment of cell polarity	2/297	22/18866	0.0463894	0.0463894	0.196249	RICTOR/RNF41	2
													GO:0010633	BP	GO:0010633	negative regulation of epithelial cell migration	5/297	124/18866	0.0464645	0.0464645	0.196249	STARD13/NR2F2/DAB2IP/PTPN23/HDAC5	5
													GO:0022612	BP	GO:0022612	gland morphogenesis	5/297	124/18866	0.0464645	0.0464645	0.196249	PML/FEM1B/NOTCH2/SRC/RXRA	5
													GO:0000962	BP	GO:0000962	positive regulation of mitochondrial RNA catabolic process	1/297	3/18866	0.0464907	0.0464907	0.196249	GRSF1	1
													GO:0001560	BP	GO:0001560	regulation of cell growth by extracellular stimulus	1/297	3/18866	0.0464907	0.0464907	0.196249	PPP1R9B	1
													GO:0001922	BP	GO:0001922	B-1 B cell homeostasis	1/297	3/18866	0.0464907	0.0464907	0.196249	ABL1	1
													GO:0006065	BP	GO:0006065	UDP-glucuronate biosynthetic process	1/297	3/18866	0.0464907	0.0464907	0.196249	UGDH	1
													GO:0006447	BP	GO:0006447	regulation of translational initiation by iron	1/297	3/18866	0.0464907	0.0464907	0.196249	RXRA	1
													GO:0006990	BP	GO:0006990	positive regulation of transcription from RNA polymerase II promoter involved in unfolded protein response	1/297	3/18866	0.0464907	0.0464907	0.196249	EP300	1
													GO:0008065	BP	GO:0008065	establishment of blood-nerve barrier	1/297	3/18866	0.0464907	0.0464907	0.196249	GSTM3	1
													GO:0009170	BP	GO:0009170	purine deoxyribonucleoside monophosphate metabolic process	1/297	3/18866	0.0464907	0.0464907	0.196249	GUK1	1
													GO:0009726	BP	GO:0009726	detection of endogenous stimulus	1/297	3/18866	0.0464907	0.0464907	0.196249	PKD2	1
													GO:0009957	BP	GO:0009957	epidermal cell fate specification	1/297	3/18866	0.0464907	0.0464907	0.196249	RBPJ	1
													GO:0010643	BP	GO:0010643	cell communication by chemical coupling	1/297	3/18866	0.0464907	0.0464907	0.196249	DBN1	1
													GO:0021817	BP	GO:0021817	nucleokinesis involved in cell motility in cerebral cortex radial glia guided migration	1/297	3/18866	0.0464907	0.0464907	0.196249	SUN2	1
													GO:0021852	BP	GO:0021852	pyramidal neuron migration	1/297	3/18866	0.0464907	0.0464907	0.196249	ZMIZ1	1
													GO:0023016	BP	GO:0023016	signal transduction by trans-phosphorylation	1/297	3/18866	0.0464907	0.0464907	0.196249	OXSR1	1
													GO:0031134	BP	GO:0031134	sister chromatid biorientation	1/297	3/18866	0.0464907	0.0464907	0.196249	RB1	1
													GO:0043000	BP	GO:0043000	Golgi to plasma membrane CFTR protein transport	1/297	3/18866	0.0464907	0.0464907	0.196249	SEC16A	1
													GO:0043402	BP	GO:0043402	glucocorticoid mediated signaling pathway	1/297	3/18866	0.0464907	0.0464907	0.196249	CREBRF	1
													GO:0043456	BP	GO:0043456	regulation of pentose-phosphate shunt	1/297	3/18866	0.0464907	0.0464907	0.196249	TP53	1
													GO:0043578	BP	GO:0043578	nuclear matrix organization	1/297	3/18866	0.0464907	0.0464907	0.196249	SUN2	1
													GO:0043969	BP	GO:0043969	histone H2B acetylation	1/297	3/18866	0.0464907	0.0464907	0.196249	EP300	1
													GO:0044036	BP	GO:0044036	cell wall macromolecule metabolic process	1/297	3/18866	0.0464907	0.0464907	0.196249	MPI	1
													GO:0045967	BP	GO:0045967	negative regulation of growth rate	1/297	3/18866	0.0464907	0.0464907	0.196249	NOTCH2	1
													GO:0046066	BP	GO:0046066	dGDP metabolic process	1/297	3/18866	0.0464907	0.0464907	0.196249	GUK1	1
													GO:0046294	BP	GO:0046294	formaldehyde catabolic process	1/297	3/18866	0.0464907	0.0464907	0.196249	ADH5	1
													GO:0048294	BP	GO:0048294	negative regulation of isotype switching to IgE isotypes	1/297	3/18866	0.0464907	0.0464907	0.196249	BCL6	1
													GO:0051596	BP	GO:0051596	methylglyoxal catabolic process	1/297	3/18866	0.0464907	0.0464907	0.196249	HAGH	1
													GO:0060313	BP	GO:0060313	negative regulation of blood vessel remodeling	1/297	3/18866	0.0464907	0.0464907	0.196249	BCR	1
													GO:0060743	BP	GO:0060743	epithelial cell maturation involved in prostate gland development	1/297	3/18866	0.0464907	0.0464907	0.196249	FEM1B	1
													GO:0060838	BP	GO:0060838	lymphatic endothelial cell fate commitment	1/297	3/18866	0.0464907	0.0464907	0.196249	NR2F2	1
													GO:0060846	BP	GO:0060846	blood vessel endothelial cell fate commitment	1/297	3/18866	0.0464907	0.0464907	0.196249	RBPJ	1
													GO:0060847	BP	GO:0060847	endothelial cell fate specification	1/297	3/18866	0.0464907	0.0464907	0.196249	RBPJ	1
													GO:0061357	BP	GO:0061357	positive regulation of Wnt protein secretion	1/297	3/18866	0.0464907	0.0464907	0.196249	PTPN23	1
													GO:0061727	BP	GO:0061727	methylglyoxal catabolic process to lactate	1/297	3/18866	0.0464907	0.0464907	0.196249	HAGH	1
													GO:0070236	BP	GO:0070236	negative regulation of activation-induced cell death of T cells	1/297	3/18866	0.0464907	0.0464907	0.196249	TSC22D3	1
													GO:0070425	BP	GO:0070425	negative regulation of nucleotide-binding oligomerization domain containing signaling pathway	1/297	3/18866	0.0464907	0.0464907	0.196249	ERBIN	1
													GO:0070433	BP	GO:0070433	negative regulation of nucleotide-binding oligomerization domain containing 2 signaling pathway	1/297	3/18866	0.0464907	0.0464907	0.196249	ERBIN	1
													GO:0070458	BP	GO:0070458	cellular detoxification of nitrogen compound	1/297	3/18866	0.0464907	0.0464907	0.196249	GSTM3	1
													GO:0071409	BP	GO:0071409	cellular response to cycloheximide	1/297	3/18866	0.0464907	0.0464907	0.196249	XRN1	1
													GO:0071554	BP	GO:0071554	cell wall organization or biogenesis	1/297	3/18866	0.0464907	0.0464907	0.196249	MPI	1
													GO:0071630	BP	GO:0071630	nuclear protein quality control by the ubiquitin-proteasome system	1/297	3/18866	0.0464907	0.0464907	0.196249	ANKZF1	1
													GO:0071930	BP	GO:0071930	negative regulation of transcription involved in G1/S transition of mitotic cell cycle	1/297	3/18866	0.0464907	0.0464907	0.196249	RB1	1
													GO:0072194	BP	GO:0072194	kidney smooth muscle tissue development	1/297	3/18866	0.0464907	0.0464907	0.196249	PKD2	1
													GO:0072717	BP	GO:0072717	cellular response to actinomycin D	1/297	3/18866	0.0464907	0.0464907	0.196249	TP53	1
													GO:0090135	BP	GO:0090135	actin filament branching	1/297	3/18866	0.0464907	0.0464907	0.196249	ABL1	1
													GO:0090292	BP	GO:0090292	nuclear matrix anchoring at nuclear membrane	1/297	3/18866	0.0464907	0.0464907	0.196249	SUN2	1
													GO:0097051	BP	GO:0097051	establishment of protein localization to endoplasmic reticulum membrane	1/297	3/18866	0.0464907	0.0464907	0.196249	RAB3GAP2	1
													GO:0097101	BP	GO:0097101	blood vessel endothelial cell fate specification	1/297	3/18866	0.0464907	0.0464907	0.196249	RBPJ	1
													GO:0097212	BP	GO:0097212	lysosomal membrane organization	1/297	3/18866	0.0464907	0.0464907	0.196249	ARF1	1
													GO:0097338	BP	GO:0097338	response to clozapine	1/297	3/18866	0.0464907	0.0464907	0.196249	PPP1R9B	1
													GO:0098961	BP	GO:0098961	dendritic transport of ribonucleoprotein complex	1/297	3/18866	0.0464907	0.0464907	0.196249	PURA	1
													GO:0098963	BP	GO:0098963	dendritic transport of messenger ribonucleoprotein complex	1/297	3/18866	0.0464907	0.0464907	0.196249	PURA	1
													GO:0099575	BP	GO:0099575	regulation of protein catabolic process at presynapse, modulating synaptic transmission	1/297	3/18866	0.0464907	0.0464907	0.196249	FBXL20	1
													GO:1901355	BP	GO:1901355	response to rapamycin	1/297	3/18866	0.0464907	0.0464907	0.196249	LARP1	1
													GO:1902037	BP	GO:1902037	negative regulation of hematopoietic stem cell differentiation	1/297	3/18866	0.0464907	0.0464907	0.196249	N4BP2L2	1
													GO:1902499	BP	GO:1902499	positive regulation of protein autoubiquitination	1/297	3/18866	0.0464907	0.0464907	0.196249	RBX1	1
													GO:1902659	BP	GO:1902659	regulation of glucose mediated signaling pathway	1/297	3/18866	0.0464907	0.0464907	0.196249	PIH1D1	1
													GO:1902661	BP	GO:1902661	positive regulation of glucose mediated signaling pathway	1/297	3/18866	0.0464907	0.0464907	0.196249	PIH1D1	1
													GO:1902689	BP	GO:1902689	negative regulation of NAD metabolic process	1/297	3/18866	0.0464907	0.0464907	0.196249	TP53	1
													GO:1902948	BP	GO:1902948	negative regulation of tau-protein kinase activity	1/297	3/18866	0.0464907	0.0464907	0.196249	RB1	1
													GO:1903385	BP	GO:1903385	regulation of homophilic cell adhesion	1/297	3/18866	0.0464907	0.0464907	0.196249	PTPN23	1
													GO:1903677	BP	GO:1903677	regulation of cap-independent translational initiation	1/297	3/18866	0.0464907	0.0464907	0.196249	YTHDF2	1
													GO:1903679	BP	GO:1903679	positive regulation of cap-independent translational initiation	1/297	3/18866	0.0464907	0.0464907	0.196249	YTHDF2	1
													GO:1904024	BP	GO:1904024	negative regulation of glucose catabolic process to lactate via pyruvate	1/297	3/18866	0.0464907	0.0464907	0.196249	TP53	1
													GO:1904616	BP	GO:1904616	regulation of actin binding	1/297	3/18866	0.0464907	0.0464907	0.196249	ABL1	1
													GO:1904761	BP	GO:1904761	negative regulation of myofibroblast differentiation	1/297	3/18866	0.0464907	0.0464907	0.196249	RB1	1
													GO:1905555	BP	GO:1905555	positive regulation blood vessel branching	1/297	3/18866	0.0464907	0.0464907	0.196249	ABL1	1
													GO:1905636	BP	GO:1905636	positive regulation of RNA polymerase II regulatory region sequence-specific DNA binding	1/297	3/18866	0.0464907	0.0464907	0.196249	EP300	1
													GO:1990705	BP	GO:1990705	cholangiocyte proliferation	1/297	3/18866	0.0464907	0.0464907	0.196249	NOTCH2	1
													GO:2000196	BP	GO:2000196	positive regulation of female gonad development	1/297	3/18866	0.0464907	0.0464907	0.196249	SRC	1
													GO:2000286	BP	GO:2000286	receptor internalization involved in canonical Wnt signaling pathway	1/297	3/18866	0.0464907	0.0464907	0.196249	RAB5A	1
													GO:2000588	BP	GO:2000588	positive regulation of platelet-derived growth factor receptor-beta signaling pathway	1/297	3/18866	0.0464907	0.0464907	0.196249	SRC	1
													GO:2000619	BP	GO:2000619	negative regulation of histone H4-K16 acetylation	1/297	3/18866	0.0464907	0.0464907	0.196249	PIH1D1	1
													GO:0008589	BP	GO:0008589	regulation of smoothened signaling pathway	4/297	86/18866	0.0468649	0.0468649	0.197349	MGRN1/RB1/DLG5/KIF7	4
													GO:0061013	BP	GO:0061013	regulation of mRNA catabolic process	7/297	208/18866	0.0469301	0.0469301	0.197349	XRN1/METTL14/PUM1/GTPBP1/THRAP3/LARP1/YTHDF2	7
													GO:1902905	BP	GO:1902905	positive regulation of supramolecular fiber organization	7/297	208/18866	0.0469301	0.0469301	0.197349	DCTN1/RICTOR/RB1/ARF1/ABL1/TSC1/CDC42EP3	7
													GO:0016607	CC	GO:0016607	nuclear speck	21/306	401/19559	1.54024e-06	1.54024e-06	0.000586911	NEK6/REXO4/CLK3/YLPM1/SLU7/ZC3H13/CDYL/DENND1B/APBB1/FAM193B/ERBIN/PRPF6/WBP4/YTHDC1/TAB1/INPPL1/BRD1/THRAP3/HDAC5/PIAS1/JADE1	21
													GO:0016605	CC	GO:0016605	PML body	9/306	102/19559	3.19999e-05	3.19999e-05	0.00609682	PML/RB1/SENP2/TRIM8/TENM2/MAPK7/TP53/PIAS1/KLHL20	9
													GO:0033596	CC	GO:0033596	TSC1-TSC2 complex	2/306	2/19559	0.000243978	0.000243978	0.0309895	TSC2/TSC1	2
													GO:0005819	CC	GO:0005819	spindle	15/306	367/19559	0.000712777	0.000712777	0.0679014	DIDO1/PKD2/RMDN3/MAPRE3/NEK6/ARHGEF2/NCOR1/DCTN1/DCTN4/RB1/KIF3A/ARL8A/RMDN2/BOD1L1/RANGAP1	15
													GO:0070971	CC	GO:0070971	endoplasmic reticulum exit site	4/306	33/19559	0.00168086	0.00168086	0.128099	SEC16A/SEC31A/SEC24C/MIA3	4
													GO:0032783	CC	GO:0032783	super elongation complex	2/306	5/19559	0.00236481	0.00236481	0.128315	AFF4/AFF3	2
													GO:0031252	CC	GO:0031252	cell leading edge	15/306	421/19559	0.00273998	0.00273998	0.128315	PKD2/DLC1/CDC42BPA/ARHGEF2/PTPRK/RAB5A/APBB1/PPP1R9B/SRC/ARF1/ABL1/INPPL1/DBN1/MYO10/TSC1	15
													GO:0019005	CC	GO:0019005	SCF ubiquitin ligase complex	5/306	63/19559	0.00303914	0.00303914	0.128315	FBXL20/RBX1/FBXW5/FBXL5/SPSB3	5
													GO:0032279	CC	GO:0032279	asymmetric synapse	13/306	343/19559	0.00306287	0.00306287	0.128315	BCR/ARHGEF2/CPEB4/DLG5/LZTS3/SLC1A1/PPP1R9B/SRC/ARF1/TSC2/DBN1/SAMD14/TSC1	13
													GO:0005876	CC	GO:0005876	spindle microtubule	5/306	66/19559	0.00372043	0.00372043	0.128315	RMDN3/MAPRE3/KIF3A/RMDN2/BOD1L1	5
													GO:0099091	CC	GO:0099091	postsynaptic specialization, intracellular component	3/306	21/19559	0.00409251	0.00409251	0.128315	BCR/ARHGEF2/SRC	3
													GO:0072686	CC	GO:0072686	mitotic spindle	7/306	133/19559	0.00498587	0.00498587	0.128315	PKD2/RMDN3/MAPRE3/NCOR1/DCTN1/RMDN2/RANGAP1	7
													GO:0098984	CC	GO:0098984	neuron to neuron synapse	13/306	368/19559	0.00550651	0.00550651	0.128315	BCR/ARHGEF2/CPEB4/DLG5/LZTS3/SLC1A1/PPP1R9B/SRC/ARF1/TSC2/DBN1/SAMD14/TSC1	13
													GO:0000151	CC	GO:0000151	ubiquitin ligase complex	11/306	287/19559	0.00573777	0.00573777	0.128315	GID8/FBXL20/TRAF7/RBX1/FBXW5/FBXL5/BABAM2/SPSB3/MARCHF6/KLHL20/WDR26	11
													GO:0036396	CC	GO:0036396	RNA N6-methyladenosine methyltransferase complex	2/306	8/19559	0.00641876	0.00641876	0.128315	ZC3H13/METTL14	2
													GO:0045293	CC	GO:0045293	mRNA editing complex	2/306	8/19559	0.00641876	0.00641876	0.128315	ZC3H13/METTL14	2
													GO:0030175	CC	GO:0030175	filopodium	6/306	106/19559	0.00645064	0.00645064	0.128315	MYO1B/TENM2/APBB1/PPP1R9B/INPPL1/MYO10	6
													GO:0005769	CC	GO:0005769	early endosome	13/306	377/19559	0.00669691	0.00669691	0.128315	MGRN1/PML/RABEP1/MAP2K1/RBSN/MYO1B/NISCH/RAB5A/MTMR4/SLC1A1/PTPN23/RPS6KC1/ATP9A	13
													GO:0017053	CC	GO:0017053	transcription repressor complex	5/306	76/19559	0.00678042	0.00678042	0.128315	NCOR1/H1-0/CHD3/N4BP2L2/RBPJ	5
													GO:0030055	CC	GO:0030055	cell-substrate junction	14/306	423/19559	0.00707047	0.00707047	0.128315	DLC1/ARHGEF2/RND3/MAP2K1/DCTN4/ENG/ANXA6/MPRIP/ERBIN/PEAK1/SRC/ARF1/ARHGAP24/NFASC	14
													GO:0014069	CC	GO:0014069	postsynaptic density	12/306	337/19559	0.00707152	0.00707152	0.128315	BCR/ARHGEF2/CPEB4/DLG5/LZTS3/PPP1R9B/SRC/ARF1/TSC2/DBN1/SAMD14/TSC1	12
													GO:0005938	CC	GO:0005938	cell cortex	11/306	305/19559	0.00887553	0.00887553	0.153169	PKD2/DLC1/RND3/DCTN1/GPSM1/DCTN4/PPP1R9B/DBN1/MYO10/TSC1/SEPTIN8	11
													GO:0001527	CC	GO:0001527	microfibril	2/306	10/19559	0.0101049	0.0101049	0.153169	MFAP1/ADAMTS10	2
													GO:0036064	CC	GO:0036064	ciliary basal body	7/306	155/19559	0.0111731	0.0111731	0.153169	PKD2/SPACA9/DLG5/TAPT1/KIF7/PTPN23/JADE1	7
													GO:0030120	CC	GO:0030120	vesicle coat	4/306	56/19559	0.0114018	0.0114018	0.153169	SEC31A/CLINT1/SEC24C/EPN2	4
													GO:0099572	CC	GO:0099572	postsynaptic specialization	12/306	361/19559	0.0117944	0.0117944	0.153169	BCR/ARHGEF2/CPEB4/DLG5/LZTS3/PPP1R9B/SRC/ARF1/TSC2/DBN1/SAMD14/TSC1	12
													GO:0120111	CC	GO:0120111	neuron projection cytoplasm	5/306	87/19559	0.0118128	0.0118128	0.153169	PURA/MAP1A/KIF3A/ARL8A/RANGAP1	5
													GO:1904115	CC	GO:1904115	axon cytoplasm	4/306	57/19559	0.0121149	0.0121149	0.153169	MAP1A/KIF3A/ARL8A/RANGAP1	4
													GO:0017101	CC	GO:0017101	aminoacyl-tRNA synthetase multienzyme complex	2/306	11/19559	0.0122238	0.0122238	0.153169	IARS1/LARS1	2
													GO:0005770	CC	GO:0005770	late endosome	10/306	278/19559	0.0125123	0.0125123	0.153169	CHMP6/FYCO1/MAP2K1/ANXA6/VPS39/ARL8A/SLC1A1/SRC/ARF1/MON1A	10
													GO:0005875	CC	GO:0005875	microtubule associated complex	7/306	159/19559	0.0127208	0.0127208	0.153169	PEA15/DCTN1/DCTN4/MAP1A/RABGAP1/KIF3A/KIF7	7
													GO:0031901	CC	GO:0031901	early endosome membrane	7/306	161/19559	0.0135499	0.0135499	0.153169	PML/RABEP1/RBSN/RAB5A/MTMR4/SLC1A1/ATP9A	7
													GO:0030027	CC	GO:0030027	lamellipodium	8/306	201/19559	0.014065	0.014065	0.153169	PKD2/CDC42BPA/APBB1/PPP1R9B/INPPL1/DBN1/MYO10/TSC1	8
													GO:0005925	CC	GO:0005925	focal adhesion	13/306	415/19559	0.0141398	0.0141398	0.153169	DLC1/ARHGEF2/RND3/MAP2K1/DCTN4/ENG/ANXA6/MPRIP/PEAK1/SRC/ARF1/ARHGAP24/NFASC	13
													GO:0036266	CC	GO:0036266	Cdc48p-Npl4p-Vms1p AAA ATPase complex	1/306	1/19559	0.015645	0.015645	0.153169	ANKZF1	1
													GO:1990032	CC	GO:1990032	parallel fiber	1/306	1/19559	0.015645	0.015645	0.153169	DAB2IP	1
													GO:1990780	CC	GO:1990780	cytoplasmic side of dendritic spine plasma membrane	1/306	1/19559	0.015645	0.015645	0.153169	PPP1R9B	1
													GO:1990752	CC	GO:1990752	microtubule end	3/306	34/19559	0.0158622	0.0158622	0.153169	MAPRE3/DCTN1/CAMSAP1	3
													GO:0030117	CC	GO:0030117	membrane coat	5/306	94/19559	0.0160786	0.0160786	0.153169	SEC31A/CLINT1/VPS39/SEC24C/EPN2	5
													GO:0048475	CC	GO:0048475	coated membrane	5/306	94/19559	0.0160786	0.0160786	0.153169	SEC31A/CLINT1/VPS39/SEC24C/EPN2	5
													GO:0098993	CC	GO:0098993	anchored component of synaptic vesicle membrane	2/306	13/19559	0.0169825	0.0169825	0.157834	RAB5A/DNAJC5	2
													GO:0030135	CC	GO:0030135	coated vesicle	10/306	298/19559	0.019378	0.019378	0.17581	SEC16A/SEC31A/CLINT1/RAB5A/DENND1B/SNX18/ARF1/SEC24C/DNAJC5/EPN2	10
													GO:0043197	CC	GO:0043197	dendritic spine	7/306	175/19559	0.0204682	0.0204682	0.177643	BCR/CPEB4/LZTS3/TENM2/SLC1A1/APBB1/PPP1R9B	7
													GO:0043198	CC	GO:0043198	dendritic shaft	3/306	38/19559	0.0213658	0.0213658	0.177643	ARHGEF2/MAP1A/SLC1A1	3
													GO:0044309	CC	GO:0044309	neuron spine	7/306	177/19559	0.0216258	0.0216258	0.177643	BCR/CPEB4/LZTS3/TENM2/SLC1A1/APBB1/PPP1R9B	7
													GO:0000153	CC	GO:0000153	cytoplasmic ubiquitin ligase complex	2/306	15/19559	0.0223966	0.0223966	0.177643	RBX1/MARCHF6	2
													GO:0030127	CC	GO:0030127	COPII vesicle coat	2/306	15/19559	0.0223966	0.0223966	0.177643	SEC31A/SEC24C	2
													GO:0038201	CC	GO:0038201	TOR complex	2/306	15/19559	0.0223966	0.0223966	0.177643	RICTOR/LARP1	2
													GO:0098858	CC	GO:0098858	actin-based cell projection	8/306	220/19559	0.0228433	0.0228433	0.177643	MYO1B/ADCY6/TENM2/APBB1/PPP1R9B/INPPL1/MYO10/NFASC	8
													GO:0150034	CC	GO:0150034	distal axon	10/306	309/19559	0.0241646	0.0241646	0.182002	CPEB4/POLG/RAB5A/TENM2/SLC1A1/APBB1/GDPD5/PPP1R9B/DBN1/TSC1	10
													GO:0005657	CC	GO:0005657	replication fork	4/306	71/19559	0.0251768	0.0251768	0.182002	BCL6/PURA/TP53/RFC1	4
													GO:0030662	CC	GO:0030662	coated vesicle membrane	7/306	183/19559	0.0253696	0.0253696	0.182002	SEC16A/SEC31A/CLINT1/RAB5A/SEC24C/DNAJC5/EPN2	7
													GO:0030426	CC	GO:0030426	growth cone	7/306	184/19559	0.026034	0.026034	0.182002	CPEB4/TENM2/APBB1/GDPD5/PPP1R9B/DBN1/TSC1	7
													GO:0043194	CC	GO:0043194	axon initial segment	2/306	17/19559	0.0284211	0.0284211	0.182002	MAP1A/NFASC	2
													GO:0099092	CC	GO:0099092	postsynaptic density, intracellular component	2/306	17/19559	0.0284211	0.0284211	0.182002	BCR/ARHGEF2	2
													GO:0005667	CC	GO:0005667	transcription regulator complex	12/306	413/19559	0.0299744	0.0299744	0.182002	YY1/NCOR1/DEAF1/RB1/H1-0/CHD3/EP300/RXRB/TP53/RXRA/N4BP2L2/RBPJ	12
													GO:0030427	CC	GO:0030427	site of polarized growth	7/306	191/19559	0.03102	0.03102	0.182002	CPEB4/TENM2/APBB1/GDPD5/PPP1R9B/DBN1/TSC1	7
													GO:0002133	CC	GO:0002133	polycystin complex	1/306	2/19559	0.031046	0.031046	0.182002	PKD2	1
													GO:0035189	CC	GO:0035189	Rb-E2F complex	1/306	2/19559	0.031046	0.031046	0.182002	RB1	1
													GO:0036409	CC	GO:0036409	histone H3-K14 acetyltransferase complex	1/306	2/19559	0.031046	0.031046	0.182002	BRD1	1
													GO:0044301	CC	GO:0044301	climbing fiber	1/306	2/19559	0.031046	0.031046	0.182002	DAB2IP	1
													GO:0150001	CC	GO:0150001	primary dendrite	1/306	2/19559	0.031046	0.031046	0.182002	MAP1A	1
													GO:0150002	CC	GO:0150002	distal dendrite	1/306	2/19559	0.031046	0.031046	0.182002	SLC1A1	1
													GO:1990597	CC	GO:1990597	AIP1-IRE1 complex	1/306	2/19559	0.031046	0.031046	0.182002	DAB2IP	1
													GO:1990723	CC	GO:1990723	cytoplasmic periphery of the nuclear pore complex	1/306	2/19559	0.031046	0.031046	0.182002	RANGAP1	1
													GO:1904949	CC	GO:1904949	ATPase complex	4/306	78/19559	0.0339914	0.0339914	0.193393	YY1/RB1/CHD3/RFC1	4
													GO:0042641	CC	GO:0042641	actomyosin	4/306	79/19559	0.0353795	0.0353795	0.193393	CDC42BPA/SIPA1L3/DCTN4/DBN1	4
													GO:0035770	CC	GO:0035770	ribonucleoprotein granule	8/306	243/19559	0.0379204	0.0379204	0.193393	NYNRIN/MCRIP1/XRN1/UPF2/PUM1/GRSF1/LARP1/YTHDF2	8
													GO:0005884	CC	GO:0005884	actin filament	5/306	118/19559	0.0380492	0.0380492	0.193393	PKD2/MYO1B/SRC/DBN1/TSC1	5
													GO:0035145	CC	GO:0035145	exon-exon junction complex	2/306	20/19559	0.0385094	0.0385094	0.193393	UPF2/THRAP3	2
													GO:0005874	CC	GO:0005874	microtubule	12/306	431/19559	0.0394903	0.0394903	0.193393	RMDN3/MAPRE3/NEK6/ARHGEF2/DCTN1/SPACA9/MAP1A/KIF3A/RMDN2/CAMSAP1/KIF7/BOD1L1	12
													GO:0000123	CC	GO:0000123	histone acetyltransferase complex	4/306	83/19559	0.0412563	0.0412563	0.193393	EP300/BRD1/ING4/JADE1	4
													GO:0031461	CC	GO:0031461	cullin-RING ubiquitin ligase complex	6/306	162/19559	0.0423253	0.0423253	0.193393	FBXL20/RBX1/FBXW5/FBXL5/SPSB3/KLHL20	6
													GO:0071005	CC	GO:0071005	U2-type precatalytic spliceosome	3/306	50/19559	0.0433387	0.0433387	0.193393	PRPF6/MFAP1/WBP4	3
													GO:0009925	CC	GO:0009925	basal plasma membrane	3/306	51/19559	0.0455323	0.0455323	0.193393	PKD2/SLC7A1/ERBIN	3
													GO:0000922	CC	GO:0000922	spindle pole	6/306	165/19559	0.0455752	0.0455752	0.193393	RMDN3/NEK6/DCTN1/DCTN4/RMDN2/BOD1L1	6
													GO:0097038	CC	GO:0097038	perinuclear endoplasmic reticulum	2/306	22/19559	0.045877	0.045877	0.193393	TRIM13/GDPD5	2
													GO:0002193	CC	GO:0002193	MAML1-RBP-Jkappa- ICN1 complex	1/306	3/19559	0.0462068	0.0462068	0.193393	RBPJ	1
													GO:0005760	CC	GO:0005760	gamma DNA polymerase complex	1/306	3/19559	0.0462068	0.0462068	0.193393	POLG	1
													GO:0005945	CC	GO:0005945	6-phosphofructokinase complex	1/306	3/19559	0.0462068	0.0462068	0.193393	PFKP	1
													GO:0016939	CC	GO:0016939	kinesin II complex	1/306	3/19559	0.0462068	0.0462068	0.193393	KIF3A	1
													GO:0031391	CC	GO:0031391	Elg1 RFC-like complex	1/306	3/19559	0.0462068	0.0462068	0.193393	RFC1	1
													GO:0044307	CC	GO:0044307	dendritic branch	1/306	3/19559	0.0462068	0.0462068	0.193393	MAP1A	1
													GO:0044614	CC	GO:0044614	nuclear pore cytoplasmic filaments	1/306	3/19559	0.0462068	0.0462068	0.193393	RANGAP1	1
													GO:0072563	CC	GO:0072563	endothelial microparticle	1/306	3/19559	0.0462068	0.0462068	0.193393	ENG	1
													GO:0097454	CC	GO:0097454	Schwann cell microvillus	1/306	3/19559	0.0462068	0.0462068	0.193393	NFASC	1
													GO:0098559	CC	GO:0098559	cytoplasmic side of early endosome membrane	1/306	3/19559	0.0462068	0.0462068	0.193393	RAB5A	1
													GO:0098842	CC	GO:0098842	postsynaptic early endosome	1/306	3/19559	0.0462068	0.0462068	0.193393	RAB5A	1
													GO:1901588	CC	GO:1901588	dendritic microtubule	1/306	3/19559	0.0462068	0.0462068	0.193393	MAP1A	1
													GO:1905721	CC	GO:1905721	mitotic spindle astral microtubule end	1/306	3/19559	0.0462068	0.0462068	0.193393	MAPRE3	1
													GO:1990761	CC	GO:1990761	growth cone lamellipodium	1/306	3/19559	0.0462068	0.0462068	0.193393	APBB1	1
													GO:0005912	CC	GO:0005912	adherens junction	6/306	166/19559	0.0466921	0.0466921	0.193393	PTPRK/FRMD4A/DLG5/TMEM47/PPP1R9B/ARHGAP24	6
													GO:0031965	CC	GO:0031965	nuclear membrane	9/306	301/19559	0.0479901	0.0479901	0.196632	SH3BGRL2/SUN2/DNAJC1/SENP2/ERBIN/ABL1/TP53/RANGAP1/ANKRD17	9
													GO:0060589	MF	GO:0060589	nucleoside-triphosphatase regulator activity	22/306	348/18352	1.0081e-07	1.0081e-07	5.60291e-05	STARD13/TBC1D1/DLC1/BCR/NF1/SIPA1L3/TBC1D22A/RABEP1/DAB2IP/RIN2/GPSM1/RABGAP1/DNAJC1/RAB3GAP2/RASA4/DNAJB4/LARS1/TSC2/RANGAP1/ARHGAP24/TSC1/SGSM2	22
													GO:0005096	MF	GO:0005096	GTPase activator activity	18/306	275/18352	9.10699e-07	9.10699e-07	0.000195063	STARD13/TBC1D1/DLC1/BCR/NF1/SIPA1L3/TBC1D22A/RABEP1/DAB2IP/RIN2/RABGAP1/RAB3GAP2/RASA4/LARS1/TSC2/RANGAP1/ARHGAP24/SGSM2	18
													GO:0030695	MF	GO:0030695	GTPase regulator activity	19/306	307/18352	1.05289e-06	1.05289e-06	0.000195063	STARD13/TBC1D1/DLC1/BCR/NF1/SIPA1L3/TBC1D22A/RABEP1/DAB2IP/RIN2/GPSM1/RABGAP1/RAB3GAP2/RASA4/LARS1/TSC2/RANGAP1/ARHGAP24/SGSM2	19
													GO:0017137	MF	GO:0017137	Rab GTPase binding	13/306	172/18352	6.49463e-06	6.49463e-06	0.000902412	TBC1D1/TBC1D22A/RIN2/RABGAP1/RAB3GAP2/KIF3A/RBSN/VPS39/DENND1B/BICD2/SBF1/SGSM2/SH3BP5L	13
													GO:0031267	MF	GO:0031267	small GTPase binding	20/306	428/18352	3.62132e-05	3.62132e-05	0.00402538	TBC1D1/BCR/TBC1D22A/ARHGEF2/RIN2/RABGAP1/RAB3GAP2/KIF3A/RBSN/VPS39/DENND1B/DIAPH3/RNF41/TSC2/BICD2/RANGAP1/SBF1/SGSM2/SH3BP5L/CDC42EP3	20
													GO:0017016	MF	GO:0017016	Ras GTPase binding	19/306	415/18352	7.44204e-05	7.44204e-05	0.00689368	TBC1D1/BCR/TBC1D22A/ARHGEF2/RIN2/RABGAP1/RAB3GAP2/KIF3A/RBSN/VPS39/DENND1B/DIAPH3/RNF41/BICD2/RANGAP1/SBF1/SGSM2/SH3BP5L/CDC42EP3	19
													GO:0017112	MF	GO:0017112	Rab guanyl-nucleotide exchange factor activity	5/306	33/18352	0.000201813	0.000201813	0.0160237	RIN2/RAB3GAP2/DENND1B/SBF1/SH3BP5L	5
													GO:0051219	MF	GO:0051219	phosphoprotein binding	7/306	85/18352	0.000543576	0.000543576	0.0377642	PKD2/PIH1D1/ABL2/RB1/SRC/ABL1/THRAP3	7
													GO:0019902	MF	GO:0019902	phosphatase binding	10/306	194/18352	0.00159191	0.00159191	0.092923	DAB2IP/MTMR3/KIF3A/AKAP11/MTMR4/CNST/PPP1R9B/BOD1L1/TSC2/TP53	10
													GO:0051059	MF	GO:0051059	NF-kappaB binding	4/306	31/18352	0.00167191	0.00167191	0.092923	TP53BP2/COMMD7/NOTCH2/EP300	4
													GO:0140297	MF	GO:0140297	DNA-binding transcription factor binding	14/306	347/18352	0.00216298	0.00216298	0.109288	NEK6/TP53BP2/COMMD7/NCOR1/RB1/NOTCH2/MAP3K10/EP300/PRPF6/SRC/THRAP3/HDAC5/RXRA/RBPJ	14
													GO:0070064	MF	GO:0070064	proline-rich region binding	3/306	18/18352	0.00311087	0.00311087	0.135219	APBB1/WBP4/ABL1	3
													GO:0005088	MF	GO:0005088	Ras guanyl-nucleotide exchange factor activity	7/306	115/18352	0.00316279	0.00316279	0.135219	BCR/ARHGEF2/RIN2/RAB3GAP2/DENND1B/SBF1/SH3BP5L	7
													GO:0019903	MF	GO:0019903	protein phosphatase binding	8/306	149/18352	0.00357351	0.00357351	0.138136	DAB2IP/MTMR3/KIF3A/AKAP11/MTMR4/PPP1R9B/BOD1L1/TP53	8
													GO:0044323	MF	GO:0044323	retinoic acid-responsive element binding	2/306	6/18352	0.00397664	0.00397664	0.138136	RXRB/RXRA	2
													GO:0071253	MF	GO:0071253	connexin binding	2/306	6/18352	0.00397664	0.00397664	0.138136	CNST/SRC	2
													GO:0003712	MF	GO:0003712	transcription coregulator activity	17/306	498/18352	0.0043507	0.0043507	0.138178	EDF1/NCOR1/NAB1/CDYL/UBE3A/MAP3K10/EP300/PRPF6/ABL1/THRAP3/PIAS1/ARID5B/ING4/JADE1/ZNF281/N4BP2L2/ZMIZ1	17
													GO:0008022	MF	GO:0008022	protein C-terminus binding	9/306	189/18352	0.00454295	0.00454295	0.138178	MAPRE3/MAP2K1/FOXN3/EP300/MIF4GD/PPP1R9B/SRC/ABL1/PIAS1	9
													GO:0042169	MF	GO:0042169	SH2 domain binding	4/306	41/18352	0.00472368	0.00472368	0.138178	DLC1/SRC/ABL1/INPPL1	4
													GO:0061629	MF	GO:0061629	RNA polymerase II-specific DNA-binding transcription factor binding	11/306	267/18352	0.00536474	0.00536474	0.139102	TP53BP2/COMMD7/NCOR1/RB1/NOTCH2/EP300/PRPF6/SRC/THRAP3/RXRA/RBPJ	11
													GO:0052629	MF	GO:0052629	phosphatidylinositol-3,5-bisphosphate 3-phosphatase activity	2/306	7/18352	0.00550614	0.00550614	0.139102	MTMR3/MTMR4	2
													GO:1990247	MF	GO:1990247	N6-methyladenosine-containing RNA binding	2/306	7/18352	0.00550614	0.00550614	0.139102	YTHDC1/YTHDF2	2
													GO:0048156	MF	GO:0048156	tau protein binding	4/306	45/18352	0.00659827	0.00659827	0.151921	DCTN1/MAP1A/EP300/APBB1	4
													GO:0004715	MF	GO:0004715	non-membrane spanning protein tyrosine kinase activity	4/306	46/18352	0.00713365	0.00713365	0.151921	ABL2/PEAK1/SRC/ABL1	4
													GO:0004713	MF	GO:0004713	protein tyrosine kinase activity	7/306	135/18352	0.00755457	0.00755457	0.151921	CLK3/MAP2K1/IGF1R/ABL2/PEAK1/SRC/ABL1	7
													GO:0051015	MF	GO:0051015	actin filament binding	9/306	206/18352	0.00786172	0.00786172	0.151921	ABL2/ANXA6/MPRIP/MYO1B/PPP1R9B/ABL1/DBN1/MYO10/SAMD14	9
													GO:0047485	MF	GO:0047485	protein N-terminus binding	6/306	107/18352	0.00907211	0.00907211	0.151921	CHMP6/MAP2K1/DCTN4/TP53/TSC1/RBPJ	6
													GO:0106018	MF	GO:0106018	phosphatidylinositol-3,5-bisphosphate phosphatase activity	2/306	9/18352	0.00923329	0.00923329	0.151921	MTMR3/MTMR4	2
													GO:0005543	MF	GO:0005543	phospholipid binding	15/306	454/18352	0.0095353	0.0095353	0.151921	NF1/CLINT1/DAB2IP/ANXA6/RASA4/MYO1B/NISCH/DENND1B/SNX18/RPS6KC1/SNX33/CERT1/MYO10/MFGE8/EPN2	15
													GO:0000287	MF	GO:0000287	magnesium ion binding	9/306	217/18352	0.0108325	0.0108325	0.151921	CDC42BPA/NEK6/ABL2/DXO/OXSR1/ARF1/ABL1/ATP10A/ATP9A	9
													GO:0030507	MF	GO:0030507	spectrin binding	3/306	28/18352	0.0110479	0.0110479	0.151921	KIF3A/CAMSAP1/MYO10	3
													GO:0001094	MF	GO:0001094	TFIID-class transcription factor complex binding	2/306	10/18352	0.0114154	0.0114154	0.151921	EDF1/TP53	2
													GO:0035374	MF	GO:0035374	chondroitin sulfate binding	2/306	10/18352	0.0114154	0.0114154	0.151921	ANXA6/AGRN	2
													GO:0031625	MF	GO:0031625	ubiquitin protein ligase binding	11/306	297/18352	0.0114533	0.0114533	0.151921	NEK6/PML/USP25/RB1/RBX1/APBB1/SRC/CCDC50/TP53/PIAS1/RANGAP1	11
													GO:0004527	MF	GO:0004527	exonuclease activity	5/306	83/18352	0.0125789	0.0125789	0.151921	POLG/REXO4/DXO/XRN1/EXD3	5
													GO:0005080	MF	GO:0005080	protein kinase C binding	4/306	55/18352	0.0132729	0.0132729	0.151921	ADCY6/SRC/ABL1/HDAC5	4
													GO:0008017	MF	GO:0008017	microtubule binding	10/306	265/18352	0.0137958	0.0137958	0.151921	RMDN3/MAPRE3/SUN2/ARHGEF2/DCTN1/MAP1A/KIF3A/RMDN2/CAMSAP1/KIF7	10
													GO:0008429	MF	GO:0008429	phosphatidylethanolamine binding	2/306	11/18352	0.0137997	0.0137997	0.151921	NF1/MFGE8	2
													GO:0001085	MF	GO:0001085	RNA polymerase II transcription factor binding	4/306	56/18352	0.014111	0.014111	0.151921	EP300/TP53/HDAC5/PIAS1	4
													GO:0003713	MF	GO:0003713	transcription coactivator activity	10/306	267/18352	0.014472	0.014472	0.151921	EDF1/UBE3A/EP300/PRPF6/ABL1/THRAP3/ARID5B/ING4/JADE1/ZMIZ1	10
													GO:0051721	MF	GO:0051721	protein phosphatase 2A binding	3/306	32/18352	0.015931	0.015931	0.151921	DAB2IP/BOD1L1/TP53	3
													GO:0000386	MF	GO:0000386	second spliceosomal transesterification activity	1/306	1/18352	0.0166739	0.0166739	0.151921	SLU7	1
													GO:0003979	MF	GO:0003979	UDP-glucose 6-dehydrogenase activity	1/306	1/18352	0.0166739	0.0166739	0.151921	UGDH	1
													GO:0004476	MF	GO:0004476	mannose-6-phosphate isomerase activity	1/306	1/18352	0.0166739	0.0166739	0.151921	MPI	1
													GO:0004490	MF	GO:0004490	methylglutaconyl-CoA hydratase activity	1/306	1/18352	0.0166739	0.0166739	0.151921	AUH	1
													GO:0005519	MF	GO:0005519	cytoskeletal regulatory protein binding	1/306	1/18352	0.0166739	0.0166739	0.151921	CDC42EP3	1
													GO:0018467	MF	GO:0018467	formaldehyde dehydrogenase activity	1/306	1/18352	0.0166739	0.0166739	0.151921	ADH5	1
													GO:0019964	MF	GO:0019964	interferon-gamma binding	1/306	1/18352	0.0166739	0.0166739	0.151921	KLHL20	1
													GO:0033229	MF	GO:0033229	cysteine transmembrane transporter activity	1/306	1/18352	0.0166739	0.0166739	0.151921	SLC1A1	1
													GO:0034353	MF	GO:0034353	RNA pyrophosphohydrolase activity	1/306	1/18352	0.0166739	0.0166739	0.151921	DXO	1
													GO:0050011	MF	GO:0050011	itaconyl-CoA hydratase activity	1/306	1/18352	0.0166739	0.0166739	0.151921	AUH	1
													GO:0051008	MF	GO:0051008	Hsp27 protein binding	1/306	1/18352	0.0166739	0.0166739	0.151921	GMEB1	1
													GO:0061768	MF	GO:0061768	magnesium:sodium antiporter activity	1/306	1/18352	0.0166739	0.0166739	0.151921	SLC41A1	1
													GO:0061920	MF	GO:0061920	protein propionyltransferase activity	1/306	1/18352	0.0166739	0.0166739	0.151921	EP300	1
													GO:0120092	MF	GO:0120092	crotonyl-CoA hydratase activity	1/306	1/18352	0.0166739	0.0166739	0.151921	CDYL	1
													GO:0140010	MF	GO:0140010	D-aspartate transmembrane transporter activity	1/306	1/18352	0.0166739	0.0166739	0.151921	SLC1A1	1
													GO:0140064	MF	GO:0140064	peptide crotonyltransferase activity	1/306	1/18352	0.0166739	0.0166739	0.151921	EP300	1
													GO:0140065	MF	GO:0140065	peptide butyryltransferase activity	1/306	1/18352	0.0166739	0.0166739	0.151921	EP300	1
													GO:0140068	MF	GO:0140068	histone crotonyltransferase activity	1/306	1/18352	0.0166739	0.0166739	0.151921	EP300	1
													GO:0140069	MF	GO:0140069	histone butyryltransferase activity	1/306	1/18352	0.0166739	0.0166739	0.151921	EP300	1
													GO:1990583	MF	GO:1990583	phospholipase D activator activity	1/306	1/18352	0.0166739	0.0166739	0.151921	ARF1	1
													GO:0051019	MF	GO:0051019	mitogen-activated protein kinase binding	3/306	33/18352	0.0173123	0.0173123	0.153709	MAPK7/TAB1/ABL1	3
													GO:0044389	MF	GO:0044389	ubiquitin-like protein ligase binding	11/306	316/18352	0.0174233	0.0174233	0.153709	NEK6/PML/USP25/RB1/RBX1/APBB1/SRC/CCDC50/TP53/PIAS1/RANGAP1	11
													GO:0000217	MF	GO:0000217	DNA secondary structure binding	3/306	34/18352	0.0187584	0.0187584	0.162902	YY1/H1-0/ABL1	3
													GO:0002161	MF	GO:0002161	aminoacyl-tRNA editing activity	2/306	13/18352	0.0191461	0.0191461	0.163711	IARS1/LARS1	2
													GO:0015631	MF	GO:0015631	tubulin binding	12/306	365/18352	0.0199668	0.0199668	0.168141	RMDN3/MAPRE3/SUN2/ARHGEF2/DCTN1/MAP1A/RABGAP1/KIF3A/ARL8A/RMDN2/CAMSAP1/KIF7	12
													GO:0019787	MF	GO:0019787	ubiquitin-like protein transferase activity	14/306	457/18352	0.0216842	0.0216842	0.179878	MGRN1/PML/RNF145/TRIM13/TRAF7/RNF208/UBE3A/RBX1/FBXL5/RNF41/PIAS1/RNF114/MARCHF6/KLHL20	14
													GO:0008494	MF	GO:0008494	translation activator activity	2/306	14/18352	0.0220942	0.0220942	0.180584	MIF4GD/LARP1	2
													GO:0045296	MF	GO:0045296	cadherin binding	11/306	332/18352	0.0240383	0.0240383	0.187555	CLINT1/DAB2IP/MPRIP/MYO1B/SRC/DIAPH3/DBN1/PFKP/RANGAP1/LARP1/EPN2	11
													GO:0032183	MF	GO:0032183	SUMO binding	2/306	15/18352	0.0252164	0.0252164	0.187555	PML/USP25	2
													GO:0042809	MF	GO:0042809	vitamin D receptor binding	2/306	15/18352	0.0252164	0.0252164	0.187555	THRAP3/RXRA	2
													GO:0005085	MF	GO:0005085	guanyl-nucleotide exchange factor activity	8/306	215/18352	0.0281379	0.0281379	0.187555	BCR/ARHGEF2/RIN2/RAB3GAP2/DENND1B/MON1A/SBF1/SH3BP5L	8
													GO:0000900	MF	GO:0000900	translation repressor activity, mRNA regulatory element binding	2/306	16/18352	0.0285061	0.0285061	0.187555	PURA/CPEB4	2
													GO:0001161	MF	GO:0001161	intronic transcription regulatory region sequence-specific DNA binding	2/306	16/18352	0.0285061	0.0285061	0.187555	BCL6/RXRA	2
													GO:0016776	MF	GO:0016776	phosphotransferase activity, phosphate group as acceptor	3/306	40/18352	0.0288004	0.0288004	0.187555	AK1/IP6K1/GUK1	3
													GO:0060590	MF	GO:0060590	ATPase regulator activity	3/306	41/18352	0.0307012	0.0307012	0.187555	DNAJC1/DNAJB4/TSC1	3
													GO:0004721	MF	GO:0004721	phosphoprotein phosphatase activity	7/306	179/18352	0.0307723	0.0307723	0.187555	PHPT1/PTPRK/MTMR3/MTMR4/PTPN23/TAB1/SBF1	7
													GO:0004674	MF	GO:0004674	protein serine/threonine kinase activity	13/306	435/18352	0.0313207	0.0313207	0.187555	FAM20C/BCR/CDC42BPA/CSNK1G3/NEK6/TAOK3/CLK3/MAP2K1/ENG/OXSR1/MAP3K10/MAPK7/RPS6KC1	13
													GO:0004842	MF	GO:0004842	ubiquitin-protein transferase activity	13/306	435/18352	0.0313207	0.0313207	0.187555	MGRN1/PML/RNF145/TRIM13/TRAF7/RNF208/UBE3A/RBX1/FBXL5/RNF41/RNF114/MARCHF6/KLHL20	13
													GO:0000400	MF	GO:0000400	four-way junction DNA binding	2/306	17/18352	0.031957	0.031957	0.187555	YY1/ABL1	2
													GO:0004438	MF	GO:0004438	phosphatidylinositol-3-phosphatase activity	2/306	17/18352	0.031957	0.031957	0.187555	MTMR3/MTMR4	2
													GO:0035091	MF	GO:0035091	phosphatidylinositol binding	9/306	262/18352	0.0321497	0.0321497	0.187555	DAB2IP/MYO1B/NISCH/DENND1B/SNX18/RPS6KC1/SNX33/CERT1/MYO10	9
													GO:0003779	MF	GO:0003779	actin binding	13/306	437/18352	0.0323231	0.0323231	0.187555	ABL2/MAP1A/ANXA6/MPRIP/MYO1B/PPP1R9B/DIAPH3/ABL1/INPPL1/DBN1/MYO10/SAMD14/KLHL20	13
													GO:0004416	MF	GO:0004416	hydroxyacylglutathione hydrolase activity	1/306	2/18352	0.0330707	0.0330707	0.187555	HAGH	1
													GO:0004819	MF	GO:0004819	glutamine-tRNA ligase activity	1/306	2/18352	0.0330707	0.0330707	0.187555	LARS1	1
													GO:0004822	MF	GO:0004822	isoleucine-tRNA ligase activity	1/306	2/18352	0.0330707	0.0330707	0.187555	IARS1	1
													GO:0004823	MF	GO:0004823	leucine-tRNA ligase activity	1/306	2/18352	0.0330707	0.0330707	0.187555	LARS1	1
													GO:0005135	MF	GO:0005135	interleukin-3 receptor binding	1/306	2/18352	0.0330707	0.0330707	0.187555	RNF41	1
													GO:0008260	MF	GO:0008260	3-oxoacid CoA-transferase activity	1/306	2/18352	0.0330707	0.0330707	0.187555	OXCT1	1
													GO:0019961	MF	GO:0019961	interferon binding	1/306	2/18352	0.0330707	0.0330707	0.187555	KLHL20	1
													GO:0036121	MF	GO:0036121	double-stranded DNA helicase activity	1/306	2/18352	0.0330707	0.0330707	0.187555	CHD3	1
													GO:0042943	MF	GO:0042943	D-amino acid transmembrane transporter activity	1/306	2/18352	0.0330707	0.0330707	0.187555	SLC1A1	1
													GO:0047389	MF	GO:0047389	glycerophosphocholine phosphodiesterase activity	1/306	2/18352	0.0330707	0.0330707	0.187555	GDPD5	1
													GO:0051903	MF	GO:0051903	S-(hydroxymethyl)glutathione dehydrogenase activity	1/306	2/18352	0.0330707	0.0330707	0.187555	ADH5	1
													GO:0061860	MF	GO:0061860	DNA clamp unloader activity	1/306	2/18352	0.0330707	0.0330707	0.187555	RFC1	1
													GO:0070615	MF	GO:0070615	nucleosome-dependent ATPase activity	1/306	2/18352	0.0330707	0.0330707	0.187555	CHD3	1
													GO:0140037	MF	GO:0140037	sumo-dependent protein binding	1/306	2/18352	0.0330707	0.0330707	0.187555	PML	1
													GO:1905762	MF	GO:1905762	CCR4-NOT complex binding	1/306	2/18352	0.0330707	0.0330707	0.187555	MARF1	1
													GO:0035257	MF	GO:0035257	nuclear hormone receptor binding	6/306	144/18352	0.0338196	0.0338196	0.189864	NCOR1/EP300/PRPF6/SRC/THRAP3/RXRA	6
													GO:0019783	MF	GO:0019783	ubiquitin-like protein-specific protease activity	2/306	18/18352	0.0355627	0.0355627	0.195393	USP25/SENP2	2
													GO:0052744	MF	GO:0052744	phosphatidylinositol monophosphate phosphatase activity	2/306	18/18352	0.0355627	0.0355627	0.195393	MTMR3/MTMR4	2
													GO:0090079	MF	GO:0090079	translation regulator activity, nucleic acid binding	5/306	109/18352	0.035859	0.035859	0.195393	PURA/CPEB4/MIF4GD/GTPBP1/LARP1	5

## Sheet: rNDV-F0-GFP terms
	Gene Ontology enrichment sensitivity terms rNDV-F0-GFP													Gene Ontology enrichment resistance terms rNDV-F0-GFP
	ONTOLOGY	ID	Description	GeneRatio	BgRatio	pvalue	p.adjust	qvalue	geneID	Count				ONTOLOGY	ID	Description	GeneRatio	BgRatio	pvalue	p.adjust	qvalue	geneID	Count
GO:0016050	BP	GO:0016050	vesicle organization	26/405	340/18866	2.44787e-08	2.44787e-08	9.38436e-05	CTSC/STX2/MVB12A/SEC23IP/S100A10/MX1/GOLPH3/SDC4/VAMP4/SAR1A/RAB27A/SPHK1/TMED10/RNF26/RAB29/PI4K2B/AP1M1/TRAPPC3/TRAPPC4/RAB22A/VAMP7/STX4/VPS16/FAM160A2/TAP1/SQSTM1	26			GO:0072599	BP	GO:0072599	establishment of protein localization to endoplasmic reticulum	22/320	124/18866	1.58916e-16	1.58916e-16	5.13886e-13	SPCS2/RPL18/RPL6/RPL12/RPS8/RPL13/RPL31/RPS3A/RPL10A/RPL14/RPL5/RPS2/RAB3GAP2/RPSA/RPS6/RPL23/RPS23/RPL15/RPS24/RPL4/RPL7A/RPS15A	22
GO:0006487	BP	GO:0006487	protein N-linked glycosylation	11/405	73/18866	4.20073e-07	4.20073e-07	0.000805213	DPAGT1/DAD1/FUT8/ALG3/MAGT1/MGAT2/TMEM258/STT3A/MOGS/RPN1/PMM2	11			GO:0006614	BP	GO:0006614	SRP-dependent cotranslational protein targeting to membrane	20/320	105/18866	9.21078e-16	9.21078e-16	8.51898e-13	RPL18/RPL6/RPL12/RPS8/RPL13/RPL31/RPS3A/RPL10A/RPL14/RPL5/RPS2/RPSA/RPS6/RPL23/RPS23/RPL15/RPS24/RPL4/RPL7A/RPS15A	20
GO:0051235	BP	GO:0051235	maintenance of location	22/405	324/18866	2.18532e-06	2.18532e-06	0.00279261	GSTO1/GPER1/RER1/NFKBIE/SLC8B1/TMSB10/KDELR2/GOLPH3/KDELR3/PLIN3/ATG5/BSCL2/NR1H3/CX3CL1/OSBPL11/RASA3/ERO1A/ARL2/ITPR3/TPCN2/PLA2G4C/CCDC22	22			GO:0000184	BP	GO:0000184	nuclear-transcribed mRNA catabolic process, nonsense-mediated decay	21/320	120/18866	1.05378e-15	1.05378e-15	8.51898e-13	RPL18/RPL6/RPL12/RPS8/RPL13/RPL31/RPS3A/RPL10A/RPL14/RPL5/RPS2/SECISBP2/RPSA/RPS6/RPL23/RPS23/RPL15/RPS24/RPL4/RPL7A/RPS15A	21
GO:0036498	BP	GO:0036498	IRE1-mediated unfolded protein response	9/405	67/18866	1.26037e-05	1.26037e-05	0.0112451	PDIA5/KDELR3/SRPRA/SSR1/MYDGF/ARFGAP1/LMNA/EDEM1/PDIA6	9			GO:0045047	BP	GO:0045047	protein targeting to ER	21/320	120/18866	1.05378e-15	1.05378e-15	8.51898e-13	SPCS2/RPL18/RPL6/RPL12/RPS8/RPL13/RPL31/RPS3A/RPL10A/RPL14/RPL5/RPS2/RPSA/RPS6/RPL23/RPS23/RPL15/RPS24/RPL4/RPL7A/RPS15A	21
GO:0007249	BP	GO:0007249	I-kappaB kinase/NF-kappaB signaling	19/405	286/18866	1.46662e-05	1.46662e-05	0.0112451	IRAK2/WDR83/TRAF1/BCL10/CARD19/RELB/TMEM101/STAT1/TICAM1/HMOX1/LURAP1/LGALS1/CX3CL1/SHARPIN/GOLT1B/SLC35B2/SQSTM1/TNFRSF19/CCDC22	19			GO:0006613	BP	GO:0006613	cotranslational protein targeting to membrane	20/320	109/18866	1.97413e-15	1.97413e-15	1.27675e-12	RPL18/RPL6/RPL12/RPS8/RPL13/RPL31/RPS3A/RPL10A/RPL14/RPL5/RPS2/RPSA/RPS6/RPL23/RPS23/RPL15/RPS24/RPL4/RPL7A/RPS15A	20
GO:0034976	BP	GO:0034976	response to endoplasmic reticulum stress	19/405	294/18866	2.15461e-05	2.15461e-05	0.0137668	PDIA5/TRIB3/SDF2L1/ERLIN1/FBXO6/ERLEC1/KDELR3/SRPRA/SSR1/MYDGF/ARFGAP1/NR1H3/LMNA/NUPR1/EDEM1/ERO1A/PDIA6/UBE2J2/SELENOS	19			GO:0019083	BP	GO:0019083	viral transcription	24/320	178/18866	4.20212e-15	4.20212e-15	2.26472e-12	NUP88/RPL18/RPL6/NELFA/SMARCA4/RPL12/RPS8/NUP133/RPL13/RPL31/RPS3A/RPL10A/RPL14/RPL5/RPS2/RPSA/RPS6/RPL23/RPS23/RPL15/RPS24/RPL4/RPL7A/RPS15A	24
GO:0043122	BP	GO:0043122	regulation of I-kappaB kinase/NF-kappaB signaling	17/405	252/18866	3.39047e-05	3.39047e-05	0.0173387	WDR83/TRAF1/BCL10/CARD19/TMEM101/STAT1/TICAM1/HMOX1/LURAP1/LGALS1/CX3CL1/SHARPIN/GOLT1B/SLC35B2/SQSTM1/TNFRSF19/CCDC22	17			GO:0006402	BP	GO:0006402	mRNA catabolic process	33/320	376/18866	1.0538e-14	1.0538e-14	4.86808e-12	RPL18/PUM1/FASTKD2/NT5C3B/ANP32A/RPL6/IGF2BP3/RPL12/RPS8/PSMD4/RPL13/RPL31/RPS3A/RPL10A/RPL14/RPL5/RPS2/SECISBP2/RPSA/RPS6/PAIP1/RPL23/MYEF2/CNOT3/RPS23/RPL15/RPS24/NPM1/RPL4/HNRNPC/SET/RPL7A/RPS15A	33
GO:0018279	BP	GO:0018279	protein N-linked glycosylation via asparagine	6/405	30/18866	3.61818e-05	3.61818e-05	0.0173387	DAD1/FUT8/MAGT1/MGAT2/STT3A/RPN1	6			GO:0070972	BP	GO:0070972	protein localization to endoplasmic reticulum	22/320	152/18866	1.34117e-14	1.34117e-14	5.42115e-12	SPCS2/RPL18/RPL6/RPL12/RPS8/RPL13/RPL31/RPS3A/RPL10A/RPL14/RPL5/RPS2/RAB3GAP2/RPSA/RPS6/RPL23/RPS23/RPL15/RPS24/RPL4/RPL7A/RPS15A	22
GO:0018196	BP	GO:0018196	peptidyl-asparagine modification	6/405	31/18866	4.40588e-05	4.40588e-05	0.0187675	DAD1/FUT8/MAGT1/MGAT2/STT3A/RPN1	6			GO:0019080	BP	GO:0019080	viral gene expression	24/320	195/18866	3.35551e-14	3.35551e-14	1.20563e-11	NUP88/RPL18/RPL6/NELFA/SMARCA4/RPL12/RPS8/NUP133/RPL13/RPL31/RPS3A/RPL10A/RPL14/RPL5/RPS2/RPSA/RPS6/RPL23/RPS23/RPL15/RPS24/RPL4/RPL7A/RPS15A	24
GO:0070085	BP	GO:0070085	glycosylation	17/405	265/18866	6.36243e-05	6.36243e-05	0.0236542	ST3GAL4/DPAGT1/SDF2L1/DAD1/FUT8/ALG3/MAGT1/MGAT2/NPC1/TMEM258/FUT4/STT3A/MOGS/POFUT1/NANS/RPN1/PMM2	17			GO:0006401	BP	GO:0006401	RNA catabolic process	33/320	415/18866	1.74609e-13	1.74609e-13	5.6463e-11	RPL18/PUM1/FASTKD2/NT5C3B/ANP32A/RPL6/IGF2BP3/RPL12/RPS8/PSMD4/RPL13/RPL31/RPS3A/RPL10A/RPL14/RPL5/RPS2/SECISBP2/RPSA/RPS6/PAIP1/RPL23/MYEF2/CNOT3/RPS23/RPL15/RPS24/NPM1/RPL4/HNRNPC/SET/RPL7A/RPS15A	33
GO:0051651	BP	GO:0051651	maintenance of location in cell	15/405	216/18866	7.02725e-05	7.02725e-05	0.0236542	GSTO1/GPER1/RER1/SLC8B1/TMSB10/KDELR2/GOLPH3/KDELR3/ATG5/CX3CL1/RASA3/ERO1A/ARL2/ITPR3/TPCN2	15			GO:0006413	BP	GO:0006413	translational initiation	23/320	192/18866	2.08986e-13	2.08986e-13	6.1436e-11	RPL18/RPL6/RPL12/RPS8/RPL13/RPL31/RPS3A/RPL10A/RPL14/RPL5/RPS2/RPSA/RPS6/PAIP1/RPL23/RPS23/RPL15/RPS24/NPM1/RPL4/RPL7A/EIF4E/RPS15A	23
GO:0010810	BP	GO:0010810	regulation of cell-substrate adhesion	15/405	217/18866	7.40411e-05	7.40411e-05	0.0236542	STK4/MELTF/CIB1/S100A10/RREB1/SDC4/LIMS1/SERPINE1/SLK/LGALS1/CX3CL1/MMP14/ITGA5/ITGB1BP1/ARL2	15			GO:0000956	BP	GO:0000956	nuclear-transcribed mRNA catabolic process	23/320	210/18866	1.40885e-12	1.40885e-12	3.50444e-10	RPL18/NT5C3B/RPL6/RPL12/RPS8/RPL13/RPL31/RPS3A/RPL10A/RPL14/RPL5/RPS2/SECISBP2/RPSA/RPS6/RPL23/CNOT3/RPS23/RPL15/RPS24/RPL4/RPL7A/RPS15A	23
GO:0030968	BP	GO:0030968	endoplasmic reticulum unfolded protein response	11/405	125/18866	8.0828e-05	8.0828e-05	0.0238361	PDIA5/KDELR3/SRPRA/SSR1/MYDGF/ARFGAP1/LMNA/EDEM1/ERO1A/PDIA6/SELENOS	11			GO:0006612	BP	GO:0006612	protein targeting to membrane	23/320	210/18866	1.40885e-12	1.40885e-12	3.50444e-10	RPL18/ANK3/RPL6/PARD3/RPL12/RPS8/RPL13/RPL31/RPS3A/RPL10A/RPL14/RPL5/ZDHHC21/RPS2/RPSA/RPS6/RPL23/RPS23/RPL15/RPS24/RPL4/RPL7A/RPS15A	23
GO:0009100	BP	GO:0009100	glycoprotein metabolic process	22/405	415/18866	9.99617e-05	9.99617e-05	0.0264288	ST3GAL4/DPAGT1/SDF2L1/DAD1/FUT8/ALG3/MAGT1/FBXO6/GOLPH3/MGAT2/NPC1/TMEM258/FUT4/EDEM1/STT3A/SLC2A10/MOGS/POFUT1/CTSL/RPN1/CHSY1/PMM2	22			GO:0090150	BP	GO:0090150	establishment of protein localization to membrane	26/320	342/18866	1.94593e-10	1.94593e-10	4.49466e-08	RPL18/TP53BP2/ANK3/RPL6/PARD3/RPL12/RPS8/RPL13/RPL31/RPS3A/RPL10A/RPL14/RPL5/ZDHHC21/RPS2/RAB3GAP2/RPSA/RPS6/RPL23/RPS23/RPL15/RPS24/RPL4/RPL7A/RPS15A/PREPL	26
GO:0031589	BP	GO:0031589	cell-substrate adhesion	20/405	359/18866	0.000105875	0.000105875	0.0264288	STK4/MELTF/CIB1/S100A10/RREB1/LAMB3/SDC4/CD44/LIMS1/SERPINE1/SLK/LGALS1/TESK2/AXL/CX3CL1/MICALL2/MMP14/ITGA5/ITGB1BP1/ARL2	20			GO:0006605	BP	GO:0006605	protein targeting	29/320	444/18866	6.13325e-10	6.13325e-10	1.3222e-07	SPCS2/RPL18/ANK3/KATNB1/SORT1/NPEPPS/RPL6/PARD3/RPL12/RPS8/RPL13/RPL31/RPS3A/RPL10A/RPL14/RPL5/ZDHHC21/RPS2/TRAK1/NLGN1/RPSA/RPS6/RPL23/RPS23/RPL15/RPS24/RPL4/RPL7A/RPS15A	29
GO:0006486	BP	GO:0006486	protein glycosylation	16/405	252/18866	0.000117195	0.000117195	0.0264288	ST3GAL4/DPAGT1/SDF2L1/DAD1/FUT8/ALG3/MAGT1/MGAT2/NPC1/TMEM258/FUT4/STT3A/MOGS/POFUT1/RPN1/PMM2	16			GO:0042254	BP	GO:0042254	ribosome biogenesis	19/320	310/18866	1.58424e-06	1.58424e-06	0.000320184	NUP88/FASTKD2/NOP14/RPL6/RPL12/RPS8/RPL10A/FAM207A/RPL14/RPL5/RPS2/RPL7L1/NSUN5P1/RPSA/RPS6/RPS24/NPM1/RPL7A/NSUN5P2	19
GO:0043413	BP	GO:0043413	macromolecule glycosylation	16/405	252/18866	0.000117195	0.000117195	0.0264288	ST3GAL4/DPAGT1/SDF2L1/DAD1/FUT8/ALG3/MAGT1/MGAT2/NPC1/TMEM258/FUT4/STT3A/MOGS/POFUT1/RPN1/PMM2	16			GO:0042273	BP	GO:0042273	ribosomal large subunit biogenesis	9/320	74/18866	4.36109e-06	4.36109e-06	0.000829552	FASTKD2/RPL6/RPL12/RPL10A/RPL14/RPL5/RPL7L1/NPM1/RPL7A	9
GO:0008333	BP	GO:0008333	endosome to lysosome transport	7/405	53/18866	0.00013125	0.00013125	0.027954	MVB12A/SNX16/VAMP7/GPRASP1/DENND3/VPS16/FAM160A2	7			GO:0022613	BP	GO:0022613	ribonucleoprotein complex biogenesis	22/320	482/18866	2.77171e-05	2.77171e-05	0.00497936	NUP88/SMN2/FASTKD2/NOP14/RPL6/HSP90AB1/RPL12/RPS8/YTHDC1/RPL10A/FAM207A/RPL14/RPL5/RPS2/RPL7L1/NSUN5P1/RPSA/RPS6/RPS24/NPM1/RPL7A/NSUN5P2	22
GO:0035966	BP	GO:0035966	response to topologically incorrect protein	14/405	205/18866	0.000145257	0.000145257	0.028137	PDIA5/SDF2L1/FBXO6/KDELR3/SRPRA/SSR1/MYDGF/ARFGAP1/LMNA/EDEM1/ERO1A/PDIA6/UBE2J2/SELENOS	14			GO:0016072	BP	GO:0016072	rRNA metabolic process	14/320	238/18866	5.91207e-05	5.91207e-05	0.010062	MAPT/NOP14/RPS8/RPL10A/FAM207A/RPL14/RPL5/RPS2/RPL7L1/NSUN5P1/RPS6/RPS24/RPL7A/NSUN5P2	14
GO:0009101	BP	GO:0009101	glycoprotein biosynthetic process	19/405	342/18866	0.000162473	0.000162473	0.028137	ST3GAL4/DPAGT1/SDF2L1/DAD1/FUT8/ALG3/MAGT1/GOLPH3/MGAT2/NPC1/TMEM258/FUT4/STT3A/SLC2A10/MOGS/POFUT1/RPN1/CHSY1/PMM2	19			GO:0018205	BP	GO:0018205	peptidyl-lysine modification	19/320	405/18866	6.81142e-05	6.81142e-05	0.011013	NUP88/SOX4/EP400/LDB1/SETD2/KIAA1586/SUPT3H/NUP133/SUPT7L/BRD7/BCOR/EHMT2/CTCF/SUMO2/SET/N6AMT1/KAT14/SMYD3/KDM3A	19
GO:0060330	BP	GO:0060330	regulation of response to interferon-gamma	5/405	25/18866	0.000165774	0.000165774	0.028137	PARP14/STAT1/NR1H3/PARP9/IFNGR2	5			GO:1903311	BP	GO:1903311	regulation of mRNA metabolic process	17/320	344/18866	8.75734e-05	8.75734e-05	0.013485	PUM1/FASTKD2/ANP32A/RBM23/IGF2BP3/RBM19/PSMD4/YTHDC1/SECISBP2/SLTM/PAIP1/SMU1/MYEF2/NPM1/HNRNPC/SET/HNRNPK	17
GO:0060334	BP	GO:0060334	regulation of interferon-gamma-mediated signaling pathway	5/405	25/18866	0.000165774	0.000165774	0.028137	PARP14/STAT1/NR1H3/PARP9/IFNGR2	5			GO:0071824	BP	GO:0071824	protein-DNA complex subunit organization	15/320	282/18866	0.000101227	0.000101227	0.014879	NAP1L4/TERF1/POGZ/SETD2/SMARCA4/H3-3A/RPL23/TSPYL4/CTCF/NPM1/SET/CREB1/BPTF/SMYD3/SMARCA5	15
GO:0006986	BP	GO:0006986	response to unfolded protein	13/405	183/18866	0.000168806	0.000168806	0.028137	PDIA5/FBXO6/KDELR3/SRPRA/SSR1/MYDGF/ARFGAP1/LMNA/EDEM1/ERO1A/PDIA6/UBE2J2/SELENOS	13			GO:0006364	BP	GO:0006364	rRNA processing	13/320	227/18866	0.000141251	0.000141251	0.0198592	NOP14/RPS8/RPL10A/FAM207A/RPL14/RPL5/RPS2/RPL7L1/NSUN5P1/RPS6/RPS24/RPL7A/NSUN5P2	13
GO:0045444	BP	GO:0045444	fat cell differentiation	15/405	235/18866	0.000179454	0.000179454	0.0286654	STK4/TRIB3/GPER1/AAMDC/SYAP1/RREB1/LAMB3/BSCL2/MMP11/OSBPL11/ERO1A/CEBPD/LRP5/ZFP36/SREBF1	15			GO:0042274	BP	GO:0042274	ribosomal small subunit biogenesis	7/320	75/18866	0.000279722	0.000279722	0.0376889	NOP14/RPS8/FAM207A/RPSA/RPS6/RPS24/NPM1	7
GO:0010256	BP	GO:0010256	endomembrane system organization	23/405	468/18866	0.000213	0.000213	0.0326631	STX2/GPER1/MVB12A/SEC23IP/TMEM43/GOLPH3/VCPIP1/VAMP4/RAB27A/TMED10/NDRG1/RNF26/RAB29/PI4K2B/LMNA/SEC61A1/RAB22A/REEP3/STX4/PACSIN3/FAM160A2/VMP1/SQSTM1	23			GO:0034728	BP	GO:0034728	nucleosome organization	11/320	183/18866	0.000301358	0.000301358	0.0389798	NAP1L4/SETD2/SMARCA4/H3-3A/TSPYL4/CTCF/NPM1/SET/BPTF/SMYD3/SMARCA5	11
GO:0035967	BP	GO:0035967	cellular response to topologically incorrect protein	12/405	166/18866	0.000253911	0.000253911	0.0369137	PDIA5/SDF2L1/KDELR3/SRPRA/SSR1/MYDGF/ARFGAP1/LMNA/EDEM1/ERO1A/PDIA6/SELENOS	12			GO:0002181	BP	GO:0002181	cytoplasmic translation	8/320	103/18866	0.000369379	0.000369379	0.0459231	RPL18/TMA7/RPL6/RPL31/RPL10A/RPSA/RPS23/RPL15	8
GO:0045454	BP	GO:0045454	cell redox homeostasis	7/405	59/18866	0.000260144	0.000260144	0.0369137	PDIA5/PRDX5/TMX3/ERO1A/SLC2A10/PDIA6/SELENOS	7			GO:0006913	BP	GO:0006913	nucleocytoplasmic transport	16/320	354/18866	0.00038344	0.00038344	0.0459231	NUP88/SMN2/RBM22/MED1/TNPO3/ANP32A/HSP90AB1/SETD2/NUP133/YTHDC1/STRADB/RPL23/NPM1/EIF4E/KPNA5/RANBP6	16
GO:0007044	BP	GO:0007044	cell-substrate junction assembly	9/405	99/18866	0.000279235	0.000279235	0.0369137	S100A10/LAMB3/SDC4/LIMS1/SLK/TESK2/MMP14/ITGA5/ITGB1BP1	9			GO:0051169	BP	GO:0051169	nuclear transport	16/320	357/18866	0.000420578	0.000420578	0.048572	NUP88/SMN2/RBM22/MED1/TNPO3/ANP32A/HSP90AB1/SETD2/NUP133/YTHDC1/STRADB/RPL23/NPM1/EIF4E/KPNA5/RANBP6	16
GO:0034340	BP	GO:0034340	response to type I interferon	9/405	99/18866	0.000279235	0.000279235	0.0369137	IFI35/ISG20/IFIT3/ISG15/SHFL/MX1/STAT1/OAS3/IFI6	9			GO:0007409	BP	GO:0007409	axonogenesis	19/320	482/18866	0.000615862	0.000615862	0.0686725	BOC/ANK3/UCHL1/DBN1/MAP2/MAPT/HSP90AB1/PARD3/EFNA3/SEMA6C/TRAK1/MYH10/EVL/ENAH/CREB1/SHC3/KIF3A/PLXNB1/BRSK1	19
GO:0061025	BP	GO:0061025	membrane fusion	12/405	169/18866	0.000299436	0.000299436	0.0371259	STX2/MX1/VCPIP1/VAMP4/SPHK1/ANXA7/VAMP7/STX4/VPS16/CTSL/TAP1/MFN1	12			GO:0051170	BP	GO:0051170	import into nucleus	10/320	171/18866	0.000696557	0.000696557	0.0729441	NUP88/SMN2/RBM22/MED1/TNPO3/HSP90AB1/NUP133/RPL23/KPNA5/RANBP6	10
GO:0010811	BP	GO:0010811	positive regulation of cell-substrate adhesion	10/405	122/18866	0.000302802	0.000302802	0.0371259	STK4/CIB1/S100A10/RREB1/SDC4/LIMS1/CX3CL1/ITGA5/ITGB1BP1/ARL2	10			GO:1902474	BP	GO:1902474	positive regulation of protein localization to synapse	3/320	11/18866	0.000721005	0.000721005	0.0729441	DBN1/MAPT/NLGN1	3
GO:0006004	BP	GO:0006004	fucose metabolic process	4/405	16/18866	0.000310312	0.000310312	0.0371259	FUCA2/FUT8/FUT4/POFUT1	4			GO:0006473	BP	GO:0006473	protein acetylation	11/320	203/18866	0.000721843	0.000721843	0.0729441	SOX4/EP400/TERF2IP/LDB1/MAPT/SUPT3H/SUPT7L/BRD7/CTCF/SET/KAT14	11
GO:0034620	BP	GO:0034620	cellular response to unfolded protein	11/405	146/18866	0.000319576	0.000319576	0.0371259	PDIA5/KDELR3/SRPRA/SSR1/MYDGF/ARFGAP1/LMNA/EDEM1/ERO1A/PDIA6/SELENOS	11			GO:0061013	BP	GO:0061013	regulation of mRNA catabolic process	11/320	208/18866	0.000881634	0.000881634	0.0863917	PUM1/FASTKD2/ANP32A/IGF2BP3/PSMD4/SECISBP2/PAIP1/MYEF2/NPM1/HNRNPC/SET	11
GO:0150115	BP	GO:0150115	cell-substrate junction organization	9/405	102/18866	0.000349238	0.000349238	0.0393785	S100A10/LAMB3/SDC4/LIMS1/SLK/TESK2/MMP14/ITGA5/ITGB1BP1	9			GO:0042255	BP	GO:0042255	ribosome assembly	6/320	67/18866	0.000950973	0.000950973	0.0904455	FASTKD2/RPL6/RPL12/RPL5/RPSA/NPM1	6
GO:1905719	BP	GO:1905719	protein localization to perinuclear region of cytoplasm	2/405	2/18866	0.000459727	0.000459727	0.0494677	RNF26/SQSTM1	2			GO:0006606	BP	GO:0006606	protein import into nucleus	9/320	150/18866	0.00106604	0.00106604	0.0984926	NUP88/RBM22/MED1/TNPO3/HSP90AB1/NUP133/RPL23/KPNA5/RANBP6	9
GO:0034446	BP	GO:0034446	substrate adhesion-dependent cell spreading	9/405	106/18866	0.000464524	0.000464524	0.0494677	MELTF/CIB1/S100A10/RREB1/LAMB3/LIMS1/AXL/MICALL2/ITGB1BP1	9			GO:0043543	BP	GO:0043543	protein acylation	12/320	248/18866	0.00113188	0.00113188	0.101671	SOX4/EP400/TERF2IP/LDB1/MAPT/SUPT3H/SUPT7L/ZDHHC21/BRD7/CTCF/SET/KAT14	12
GO:0051607	BP	GO:0051607	defense response to virus	15/405	258/18866	0.000486452	0.000486452	0.0502177	ISG20/DHX58/IFIT3/ISG15/SHFL/MX1/STAT1/OAS3/IFI6/TICAM1/RNF26/PARP9/UNC93B1/IL10RB/ILRUN	15			GO:0033044	BP	GO:0033044	regulation of chromosome organization	15/320	356/18866	0.00117917	0.00117917	0.103056	YLPM1/TERF2IP/CDC26/TERF1/MAPT/TLK2/BRD7/H3-3A/BCOR/CCT3/CTCF/HNRNPC/SET/APC/KDM3A	15
GO:0090174	BP	GO:0090174	organelle membrane fusion	9/405	107/18866	0.000497765	0.000497765	0.0502177	STX2/VCPIP1/VAMP4/SPHK1/VAMP7/STX4/VPS16/TAP1/MFN1	9			GO:0043488	BP	GO:0043488	regulation of mRNA stability	10/320	186/18866	0.00132238	0.00132238	0.112531	PUM1/FASTKD2/ANP32A/IGF2BP3/PSMD4/PAIP1/MYEF2/NPM1/HNRNPC/SET	10
GO:0006900	BP	GO:0006900	vesicle budding from membrane	9/405	110/18866	0.000609391	0.000609391	0.0588814	CTSC/SEC23IP/S100A10/MX1/GOLPH3/SAR1A/TMED10/TRAPPC3/TRAPPC4	9			GO:2000059	BP	GO:2000059	negative regulation of ubiquitin-dependent protein catabolic process	5/320	49/18866	0.00140808	0.00140808	0.116751	TLK2/HSP90AB1/RPL5/RPL23/FHIT	5
GO:0001959	BP	GO:0001959	regulation of cytokine-mediated signaling pathway	12/405	183/18866	0.000614359	0.000614359	0.0588814	IRAK2/TRAF1/PARP14/STAT1/NR1H3/SPHK1/AXL/PARP9/SHARPIN/IFNGR2/SPATA2/ADAM17	12			GO:0019896	BP	GO:0019896	axonal transport of mitochondrion	3/320	14/18866	0.00153163	0.00153163	0.12382	UCHL1/MAPT/TRAK1	3
GO:0071356	BP	GO:0071356	cellular response to tumor necrosis factor	16/405	297/18866	0.000731524	0.000731524	0.0649612	GPER1/TRAF1/CIB1/ABCC2/STAT1/BAG4/PSMD9/LIMS1/SPHK1/CX3CL1/TNFSF12/SHARPIN/SPATA2/ADAM17/ZFP36/TNFRSF19	16			GO:0000027	BP	GO:0000027	ribosomal large subunit assembly	4/320	30/18866	0.0015716	0.0015716	0.123953	FASTKD2/RPL6/RPL12/RPL5	4
GO:0006621	BP	GO:0006621	protein retention in ER lumen	3/405	9/18866	0.00074916	0.00074916	0.0649612	RER1/KDELR2/KDELR3	3			GO:0043487	BP	GO:0043487	regulation of RNA stability	10/320	195/18866	0.00187887	0.00187887	0.144659	PUM1/FASTKD2/ANP32A/IGF2BP3/PSMD4/PAIP1/MYEF2/NPM1/HNRNPC/SET	10
GO:0060333	BP	GO:0060333	interferon-gamma-mediated signaling pathway	8/405	91/18866	0.000756959	0.000756959	0.0649612	PARP14/STAT1/OAS3/CD44/NR1H3/PARP9/IFNGR2/NMI	8			GO:0006475	BP	GO:0006475	internal protein amino acid acetylation	9/320	166/18866	0.00215053	0.00215053	0.161724	EP400/LDB1/MAPT/SUPT3H/SUPT7L/BRD7/CTCF/SET/KAT14	9
GO:2001236	BP	GO:2001236	regulation of extrinsic apoptotic signaling pathway	11/405	162/18866	0.000769493	0.000769493	0.0649612	STK4/GPER1/TRAF1/BCL10/IFI6/HMOX1/SERPINE1/CX3CL1/LMNA/TNFSF12/STX4	11			GO:0018394	BP	GO:0018394	peptidyl-lysine acetylation	9/320	172/18866	0.00273294	0.00273294	0.194912	SOX4/EP400/LDB1/SUPT3H/SUPT7L/BRD7/CTCF/SET/KAT14	9
GO:0035493	BP	GO:0035493	SNARE complex assembly	4/405	20/18866	0.000771799	0.000771799	0.0649612	VAMP4/VAMP7/STX4/VPS16	4			GO:0046854	BP	GO:0046854	phosphatidylinositol phosphorylation	5/320	57/18866	0.00276966	0.00276966	0.194912	PI4KAP2/BPNT1/IP6K1/IP6K2/PIP5K1A	5
GO:0043123	BP	GO:0043123	positive regulation of I-kappaB kinase/NF-kappaB signaling	12/405	188/18866	0.000779463	0.000779463	0.0649612	BCL10/TMEM101/TICAM1/HMOX1/LURAP1/LGALS1/CX3CL1/SHARPIN/GOLT1B/SLC35B2/TNFRSF19/CCDC22	12			GO:0021999	BP	GO:0021999	neural plate anterior/posterior regionalization	2/320	5/18866	0.00277268	0.00277268	0.194912	CELSR2/SSBP3	2
GO:0045185	BP	GO:0045185	maintenance of protein location	8/405	93/18866	0.000874077	0.000874077	0.0712965	RER1/NFKBIE/TMSB10/KDELR2/GOLPH3/KDELR3/ARL2/CCDC22	8			GO:0022626	CC	GO:0022626	cytosolic ribosome	21/326	110/19559	1.18115e-16	1.18115e-16	4.74948e-14	RPL18/RPL6/RPL12/RPS8/RPL13/RPL31/RPS3A/RPL10A/RPL14/RPL5/RPS2/RPL7L1/RPSA/RPS6/RPL23/RPS23/RPL15/RPS24/RPL4/RPL7A/RPS15A	21
GO:0009311	BP	GO:0009311	oligosaccharide metabolic process	6/405	53/18866	0.000923313	0.000923313	0.0722386	ST3GAL4/FUT8/MGAT2/FUT4/NAGA/MOGS	6			GO:0044391	CC	GO:0044391	ribosomal subunit	21/326	187/19559	6.14027e-12	6.14027e-12	1.23452e-09	RPL18/RPL6/RPL12/RPS8/RPL13/RPL31/RPS3A/RPL10A/RPL14/RPL5/RPS2/RPL7L1/RPSA/RPS6/RPL23/RPS23/RPL15/RPS24/RPL4/RPL7A/RPS15A	21
GO:1900024	BP	GO:1900024	regulation of substrate adhesion-dependent cell spreading	6/405	53/18866	0.000923313	0.000923313	0.0722386	MELTF/CIB1/S100A10/RREB1/LIMS1/ITGB1BP1	6			GO:0022625	CC	GO:0022625	cytosolic large ribosomal subunit	13/326	58/19559	9.71163e-12	9.71163e-12	1.3017e-09	RPL18/RPL6/RPL12/RPL13/RPL31/RPL10A/RPL14/RPL5/RPL7L1/RPL23/RPL15/RPL4/RPL7A	13
GO:0060337	BP	GO:0060337	type I interferon signaling pathway	8/405	95/18866	0.0010053	0.0010053	0.074479	IFI35/ISG20/IFIT3/ISG15/MX1/STAT1/OAS3/IFI6	8			GO:0005840	CC	GO:0005840	ribosome	21/326	270/19559	5.69465e-09	5.69465e-09	5.72463e-07	RPL18/RPL6/RPL12/RPS8/RPL13/RPL31/RPS3A/RPL10A/RPL14/RPL5/RPS2/RPL7L1/RPSA/RPS6/RPL23/RPS23/RPL15/RPS24/RPL4/RPL7A/RPS15A	21
GO:0071357	BP	GO:0071357	cellular response to type I interferon	8/405	95/18866	0.0010053	0.0010053	0.074479	IFI35/ISG20/IFIT3/ISG15/MX1/STAT1/OAS3/IFI6	8			GO:0015934	CC	GO:0015934	large ribosomal subunit	13/326	116/19559	7.11875e-08	7.11875e-08	5.72497e-06	RPL18/RPL6/RPL12/RPL13/RPL31/RPL10A/RPL14/RPL5/RPL7L1/RPL23/RPL15/RPL4/RPL7A	13
GO:0051209	BP	GO:0051209	release of sequestered calcium ion into cytosol	9/405	118/18866	0.00101023	0.00101023	0.074479	GSTO1/GPER1/SLC8B1/ATG5/CX3CL1/RASA3/ERO1A/ITPR3/TPCN2	9			GO:0022627	CC	GO:0022627	cytosolic small ribosomal subunit	8/326	47/19559	9.76268e-07	9.76268e-07	6.54271e-05	RPS8/RPS3A/RPS2/RPSA/RPS6/RPS23/RPS24/RPS15A	8
GO:0051283	BP	GO:0051283	negative regulation of sequestering of calcium ion	9/405	119/18866	0.00107264	0.00107264	0.0775882	GSTO1/GPER1/SLC8B1/ATG5/CX3CL1/RASA3/ERO1A/ITPR3/TPCN2	9			GO:0042788	CC	GO:0042788	polysomal ribosome	6/326	32/19559	1.28731e-05	1.28731e-05	0.000680964	RPL18/RPL6/RPL31/RPL10A/RPS23/RPL7A	6
GO:0060759	BP	GO:0060759	regulation of response to cytokine stimulus	12/405	196/18866	0.00111994	0.00111994	0.078399	IRAK2/TRAF1/PARP14/STAT1/NR1H3/SPHK1/AXL/PARP9/SHARPIN/IFNGR2/SPATA2/ADAM17	12			GO:0030426	CC	GO:0030426	growth cone	13/326	184/19559	1.3548e-05	1.3548e-05	0.000680964	BOC/KATNB1/DBN1/MAP2/MAPT/HSP90AB1/PARD3/CCDC120/TRAK1/MYH10/COPG2/CYTH2/DPYSL3	13
GO:0001954	BP	GO:0001954	positive regulation of cell-matrix adhesion	6/405	55/18866	0.00112475	0.00112475	0.078399	CIB1/S100A10/SDC4/LIMS1/CX3CL1/ITGB1BP1	6			GO:0150034	CC	GO:0150034	distal axon	17/326	309/19559	1.85356e-05	1.85356e-05	0.000810761	BOC/KATNB1/DBN1/UNC13B/MAP2/MAPT/HSP90AB1/PARD3/CCDC120/TRAK1/MYH10/COPG2/CYTH2/TANC1/DPYSL3/BRSK1/SYT11	17
GO:0016236	BP	GO:0016236	macroautophagy	16/405	310/18866	0.00114899	0.00114899	0.0786581	ATG3/VPS26A/MVB12A/RRAGC/ATG5/TCIRG1/HMOX1/NPC1/NUPR1/TMEM41B/VPS16/VMP1/ILRUN/SQSTM1/MFN1/POLDIP2	16			GO:0030427	CC	GO:0030427	site of polarized growth	13/326	191/19559	2.01629e-05	2.01629e-05	0.000810761	BOC/KATNB1/DBN1/MAP2/MAPT/HSP90AB1/PARD3/CCDC120/TRAK1/MYH10/COPG2/CYTH2/DPYSL3	13
GO:0019058	BP	GO:0019058	viral life cycle	17/405	341/18866	0.00118981	0.00118981	0.079603	ISG20/MVB12A/ISG15/SHFL/SLC52A2/MX1/OAS3/ATG5/NPC1/NUP98/LGALS1/RAB29/AXL/PARP10/ITGA5/CTSL/TPCN2	17			GO:0015935	CC	GO:0015935	small ribosomal subunit	8/326	74/19559	3.16765e-05	3.16765e-05	0.00115793	RPS8/RPS3A/RPS2/RPSA/RPS6/RPS23/RPS24/RPS15A	8
GO:0051282	BP	GO:0051282	regulation of sequestering of calcium ion	9/405	121/18866	0.00120683	0.00120683	0.079603	GSTO1/GPER1/SLC8B1/ATG5/CX3CL1/RASA3/ERO1A/ITPR3/TPCN2	9			GO:0005925	CC	GO:0005925	focal adhesion	19/326	415/19559	7.51827e-05	7.51827e-05	0.00251928	RPL18/RPL6/RPL12/RPS8/RPL31/RPS3A/RPL10A/RPL5/RPS2/EPB41L5/DCTN4/RPL23/NPM1/RPL4/EVL/ENAH/RPL7A/HNRNPK/PIP5K1A	19
GO:0019318	BP	GO:0019318	hexose metabolic process	14/405	254/18866	0.00124179	0.00124179	0.079603	GALK1/SLC35A2/GALM/FUCA2/FUT8/CREM/GPD2/FUT4/LRP5/POFUT1/SELENOS/PHLDA2/PMM2/SLC39A14	14			GO:0030055	CC	GO:0030055	cell-substrate junction	19/326	423/19559	9.66048e-05	9.66048e-05	0.0029881	RPL18/RPL6/RPL12/RPS8/RPL31/RPS3A/RPL10A/RPL5/RPS2/EPB41L5/DCTN4/RPL23/NPM1/RPL4/EVL/ENAH/RPL7A/HNRNPK/PIP5K1A	19
GO:0009225	BP	GO:0009225	nucleotide-sugar metabolic process	5/405	38/18866	0.00124585	0.00124585	0.079603	DPAGT1/GNPNAT1/FUT8/NANS/PMM2	5			GO:0005844	CC	GO:0005844	polysome	7/326	69/19559	0.000149127	0.000149127	0.00428321	RPL18/RPL6/RPL31/RPL10A/MYH10/RPS23/RPL7A	7
GO:0033209	BP	GO:0033209	tumor necrosis factor-mediated signaling pathway	11/405	173/18866	0.0013159	0.0013159	0.082701	TRAF1/STAT1/BAG4/PSMD9/LIMS1/SPHK1/TNFSF12/SHARPIN/SPATA2/ADAM17/TNFRSF19	11			GO:0098984	CC	GO:0098984	neuron to neuron synapse	17/326	368/19559	0.000160705	0.000160705	0.00430802	DBN1/UNC13B/MAP2/HOMER1/AKAP7/RPL6/RPL12/RPL10A/HIP1R/RPL14/NLGN1/RPL23/ARRB2/EPB41/MPDZ/TANC1/SYT11	17
GO:0051208	BP	GO:0051208	sequestering of calcium ion	9/405	124/18866	0.00143323	0.00143323	0.086058	GSTO1/GPER1/SLC8B1/ATG5/CX3CL1/RASA3/ERO1A/ITPR3/TPCN2	9			GO:0035770	CC	GO:0035770	ribonucleoprotein granule	13/326	243/19559	0.000233617	0.000233617	0.00587115	PUM1/SMN2/FASTKD2/MAPT/RPL6/PARD3/TUBA1A/RPS6/TUBB/CNOT3/HNRNPK/EIF4E/YTHDC2	13
GO:0034341	BP	GO:0034341	response to interferon-gamma	12/405	202/18866	0.00144947	0.00144947	0.086058	SHFL/PARP14/STAT1/OAS3/CD44/NR1H3/CX3CL1/PARP9/SEC61A1/IFNGR2/STX4/NMI	12			GO:0001650	CC	GO:0001650	fibrillar center	9/326	129/19559	0.000316341	0.000316341	0.00748249	IP6K1/TERF1/MLLT1/NONO/CAMK4/NRIP1/IP6K2/FHIT/SMARCA5	9
[truncated: 156 more rows]
